# Supplementary material for: C/EBPβ deletion in oncogenic Ras skin tumors is a synthetic lethal event
Source: Cell Death Dis. 2018 Oct 15;9(11):1054. doi: 10.1038/s41419-018-1103-y (PMC6189130; doi:10.1038/s41419-018-1103-y)
Supplement: Supplementary file 1 — Supplemental Table 1 [file 41419_2018_1103_MOESM1_ESM.xlsx]

## Sheet: Zachs IKOB v Cre RNAseq
	gene	baseMean	log2FoldChange	lfcSE	stat	pvalue	padj	IKOβ1	IKOβ2	IKOβ3	Cre1	Cre2	Cre3	external_gene_name	entrezgene	description
19010	ENSMUSG00000111414	10477.3	3.45896	0.172723	20.026	3.27e-89	5.38e-85	14.3324	14.4897	13.8546	10.3667	10.4995	10.6913	AC125321.2	NA
2051	ENSMUSG00000020173	1537.31	-2.48275	0.127635	-19.452	2.8e-84	2.31e-80	8.95428	8.71528	8.67652	11.3881	11.2824	11.4166	Cobl	12808	cordon-bleu WH2 repeat [Source:MGI Symbol;Acc:MGI:105056]
30	ENSMUSG00000000204	592.66	2.47633	0.167565	14.7783	2.02e-49	1.11e-45	10.0289	9.75669	10.1816	7.46283	7.29376	7.29865	Slfn4	20558	schlafen 4 [Source:MGI Symbol;Acc:MGI:1329010]
11202	ENSMUSG00000044788	622.924	-1.90999	0.148977	-12.8207	1.26e-37	5.16e-34	7.9665	7.96843	7.9302	9.93527	9.80553	10.1359	Fads6	328035	fatty acid desaturase domain family, member 6 [Source:MGI Symbol;Acc:MGI:3039592]
13064	ENSMUSG00000056501	2055.02	-3.06522	0.241349	-12.7003	5.89e-37	1.94e-33	7.79575	8.86402	7.90325	12.186	11.8315	11.6001	Cebpb	12608	CCAAT/enhancer binding protein (C/EBP), beta [Source:MGI Symbol;Acc:MGI:88373]
17038	ENSMUSG00000094334	362.481	2.82262	0.236758	11.922	9.1e-33	2.49e-29	9.54347	9.63485	8.77498	6.23685	5.91953	6.03643	Fabp5l2	NA	fatty acid binding protein 5-like 2 [Source:MGI Symbol;Acc:MGI:3644282]
13055	ENSMUSG00000056457	489.676	2.51861	0.219422	11.4784	1.69e-30	3.98e-27	9.22669	9.80885	10.0925	6.78792	6.95228	6.92887	Prl2c3	18812	prolactin family 2, subfamily c, member 3 [Source:MGI Symbol;Acc:MGI:1341833]
2667	ENSMUSG00000021340	8128.65	-1.23695	0.113625	-10.8862	1.34e-27	2.76e-24	12.3076	12.2772	12.0482	13.4876	13.4239	13.5548	Gpld1	14756	glycosylphosphatidylinositol specific phospholipase D1 [Source:MGI Symbol;Acc:MGI:106604]
12884	ENSMUSG00000055301	1489.61	-1.8755	0.174645	-10.739	6.68e-27	1.22e-23	9.36702	8.96554	9.24536	11.4242	11.303	10.8931	Adh7	11529	alcohol dehydrogenase 7 (class IV), mu or sigma polypeptide [Source:MGI Symbol;Acc:MGI:87926]
8642	ENSMUSG00000035459	144.528	3.39498	0.319437	10.628	2.21e-26	3.63e-23	8.73185	7.44318	7.99802	3.53993	1.53096	1.9299	Stab2	192188	stabilin 2 [Source:MGI Symbol;Acc:MGI:2178743]
9546	ENSMUSG00000038473	1768.25	1.11746	0.108022	10.3448	4.42e-25	6.61e-22	11.241	11.3047	11.2071	10.0612	10.0437	10.2016	Nos1ap	70729	nitric oxide synthase 1 (neuronal) adaptor protein [Source:MGI Symbol;Acc:MGI:1917979]
7935	ENSMUSG00000033066	4528.86	-1.18566	0.117844	-10.0613	8.19e-24	1.04e-20	11.5284	11.4058	11.276	12.6952	12.5098	12.6814	Gas7	14457	growth arrest specific 7 [Source:MGI Symbol;Acc:MGI:1202388]
7233	ENSMUSG00000031538	1824.42	-1.44021	0.143099	-10.0644	7.93e-24	1.04e-20	10.0437	9.75846	9.85015	11.2824	11.3003	11.5958	Plat	18791	plasminogen activator, tissue [Source:MGI Symbol;Acc:MGI:97610]
1530	ENSMUSG00000017002	38367.9	-2.34872	0.233633	-10.053	8.91e-24	1.05e-20	13.1975	13.6449	12.9365	16.5198	15.4508	15.9065	Slpi	20568	secretory leukocyte peptidase inhibitor [Source:MGI Symbol;Acc:MGI:109297]
7896	ENSMUSG00000032908	5884.06	-2.03168	0.203053	-10.0057	1.44e-23	1.58e-20	11.1251	10.7054	11.0955	13.6618	12.8136	13.1452	Sgpp2	433323	sphingosine-1-phosphate phosphotase 2 [Source:MGI Symbol;Acc:MGI:3589109]
538	ENSMUSG00000003555	105.761	-2.75547	0.278776	-9.88417	4.88e-23	5.01e-20	3.903	4.16867	4.18247	7.14294	7.94091	7.66109	Cyp17a1	13074	cytochrome P450, family 17, subfamily a, polypeptide 1 [Source:MGI Symbol;Acc:MGI:88586]
14787	ENSMUSG00000072845	4309.77	-1.65554	0.168841	-9.8053	1.07e-22	1.03e-19	10.9784	11.0797	10.7015	12.9698	12.4028	12.6838	Tmprss11a	194597	transmembrane protease, serine 11a [Source:MGI Symbol;Acc:MGI:2684853]
15086	ENSMUSG00000074794	4098.46	-1.20385	0.124775	-9.64817	5e-22	4.57e-19	11.062	11.387	11.2707	12.4226	12.4642	12.591	Arrdc3	105171	arrestin domain containing 3 [Source:MGI Symbol;Acc:MGI:2145242]
9696	ENSMUSG00000038884	361.371	1.67914	0.174262	9.63569	5.65e-22	4.89e-19	9.07121	9.03141	9.29805	7.11002	7.45005	7.41408	A230050P20Rik	319278	RIKEN cDNA A230050P20 gene [Source:MGI Symbol;Acc:MGI:2441788]
8132	ENSMUSG00000033792	1786.71	-1.06724	0.111102	-9.60592	7.55e-22	6.21e-19	10.2332	10.1669	10.0551	11.2111	11.2088	11.3284	Atp7a	11977	ATPase, Cu++ transporting, alpha polypeptide [Source:MGI Symbol;Acc:MGI:99400]
4805	ENSMUSG00000026420	1107.52	2.43306	0.261212	9.3145	1.23e-20	9.6e-18	10.1741	11.3755	11.0334	8.32164	8.00068	7.38203	Il24	93672	interleukin 24 [Source:MGI Symbol;Acc:MGI:2135548]
535	ENSMUSG00000003545	349.775	2.55677	0.282421	9.05304	1.39e-19	1.04e-16	9.55381	8.44783	9.66677	6.49669	5.59229	5.71485	Fosb	14282	FBJ osteosarcoma oncogene B [Source:MGI Symbol;Acc:MGI:95575]
10684	ENSMUSG00000042254	284.636	-2.261	0.250768	-9.01628	1.95e-19	1.39e-16	6.27129	6.35184	6.10278	8.31202	9.37777	8.97471	Cilp	214425	cartilage intermediate layer protein, nucleotide pyrophosphohydrolase [Source:MGI Symbol;Acc:MGI:2444507]
4251	ENSMUSG00000025161	3157.56	1.27445	0.143128	8.90429	5.37e-19	3.68e-16	12.2178	12.1982	12.007	11.0116	10.7986	10.5765	Slc16a3	80879	solute carrier family 16 (monocarboxylic acid transporters), member 3 [Source:MGI Symbol;Acc:MGI:1933438]
6616	ENSMUSG00000030107	341.188	2.72786	0.308888	8.83122	1.04e-18	6.67e-16	9.58036	7.91232	9.85297	5.51258	4.82791	5.58009	Usp18	24110	ubiquitin specific peptidase 18 [Source:MGI Symbol;Acc:MGI:1344364]
5087	ENSMUSG00000026971	1507.24	1.03268	0.116962	8.82917	1.05e-18	6.67e-16	10.9356	11.0797	10.966	9.95858	10.0124	9.81124	Itgb6	16420	integrin beta 6 [Source:MGI Symbol;Acc:MGI:96615]
11543	ENSMUSG00000046808	2338.62	0.948405	0.107545	8.8187	1.16e-18	7.05e-16	11.5373	11.7095	11.5411	10.6514	10.5702	10.6506	Atp10d	231287	ATPase, class V, type 10D [Source:MGI Symbol;Acc:MGI:2450125]
1569	ENSMUSG00000017466	3632.71	-1.42055	0.163254	-8.70148	3.28e-18	1.92e-15	11.1614	10.6934	10.734	12.456	12.5286	12.1755	Timp2	21858	tissue inhibitor of metalloproteinase 2 [Source:MGI Symbol;Acc:MGI:98753]
10100	ENSMUSG00000040154	4853.49	-1.19855	0.138159	-8.67515	4.13e-18	2.34e-15	11.5875	11.5029	11.3587	12.9552	12.5722	12.664	Wfdc5	209232	WAP four-disulfide core domain 5 [Source:MGI Symbol;Acc:MGI:2384800]
2373	ENSMUSG00000020773	900.381	1.06112	0.125516	8.45405	2.81e-17	1.54e-14	10.2751	10.2243	10.2896	9.26308	9.20144	9.01707	Trim47	217333	tripartite motif-containing 47 [Source:MGI Symbol;Acc:MGI:1917374]
1056	ENSMUSG00000008845	88.5828	-2.59618	0.312226	-8.31506	9.17e-17	4.87e-14	2.67108	3.98744	3.6712	6.62654	7.65332	7.66109	Cd163	93671	CD163 antigen [Source:MGI Symbol;Acc:MGI:2135946]
5953	ENSMUSG00000028730	908.968	-1.5962	0.195184	-8.1779	2.89e-16	1.48e-13	8.79599	8.73339	8.55363	10.8515	10.2186	10.1982	Cfap57	68625	cilia and flagella associated protein 57 [Source:MGI Symbol;Acc:MGI:2686209]
17705	ENSMUSG00000098702	746.552	1.33938	0.16455	8.13962	3.97e-16	1.98e-13	10.1374	9.88208	10.2301	8.40997	8.75445	8.7886	1500015A07Rik	NA	RIKEN cDNA 1500015A07 gene [Source:MGI Symbol;Acc:MGI:1916232]
3167	ENSMUSG00000022367	470.129	1.99399	0.246202	8.09903	5.54e-16	2.68e-13	9.14968	10.0605	9.51656	7.64244	6.86142	7.15432	Has2	15117	hyaluronan synthase 2 [Source:MGI Symbol;Acc:MGI:107821]
16336	ENSMUSG00000086503	13064.1	2.70384	0.335361	8.06248	7.48e-16	3.51e-13	14.6361	14.9359	14.3325	9.12706	8.25387	6.47663	Xist	NA	inactive X specific transcripts [Source:MGI Symbol;Acc:MGI:98974]
15306	ENSMUSG00000078598	146.073	-2.21687	0.27566	-8.04205	8.83e-16	4.04e-13	5.26991	5.51046	4.71613	7.77439	8.46919	7.63413	Skint5	242627	selection and upkeep of intraepithelial T cells 5 [Source:MGI Symbol;Acc:MGI:3650151]
12524	ENSMUSG00000052776	581.499	2.35775	0.294577	8.00386	1.21e-15	5.36e-13	10.3194	8.84083	10.4685	6.21637	7.21337	6.89521	Oas1a	246730	2'-5' oligoadenylate synthetase 1A [Source:MGI Symbol;Acc:MGI:2180860]
10914	ENSMUSG00000043165	132951	-1.53255	0.192466	-7.96273	1.68e-15	7.29e-13	15.8903	16.2863	15.5685	17.3505	17.5922	17.895	Lor	16939	loricrin [Source:MGI Symbol;Acc:MGI:96816]
2861	ENSMUSG00000021751	781.446	-1.31652	0.166908	-7.88768	3.08e-15	1.3e-12	8.79947	8.74057	8.68605	10.2291	9.8252	10.3467	Acox2	93732	acyl-Coenzyme A oxidase 2, branched chain [Source:MGI Symbol;Acc:MGI:1934852]
12251	ENSMUSG00000050967	73.751	-2.24659	0.289481	-7.76074	8.44e-15	3.47e-12	4.49033	4.25141	3.32627	6.93305	7.0063	7.19178	Creg2	263764	cellular repressor of E1A-stimulated genes 2 [Source:MGI Symbol;Acc:MGI:1928333]
1897	ENSMUSG00000019850	804.102	1.1597	0.150303	7.71579	1.2e-14	4.82e-12	10.1125	10.2205	10.0794	8.83965	9.13995	8.73569	Tnfaip3	21929	tumor necrosis factor, alpha-induced protein 3 [Source:MGI Symbol;Acc:MGI:1196377]
3887	ENSMUSG00000024401	184.208	1.7366	0.225557	7.69917	1.37e-14	5.36e-12	8.13579	8.4739	7.96712	6.25704	5.94188	6.43037	Tnf	21926	tumor necrosis factor [Source:MGI Symbol;Acc:MGI:104798]
2688	ENSMUSG00000021388	506.153	-1.34895	0.176654	-7.63613	2.24e-14	8.56e-12	8.11917	7.80684	8.27953	9.56594	9.68153	9.34676	Aspn	66695	asporin [Source:MGI Symbol;Acc:MGI:1913945]
14208	ENSMUSG00000066861	390.509	2.34799	0.308573	7.60919	2.76e-14	1.03e-11	9.79262	8.02243	9.9654	5.61001	6.4737	6.01569	Oas1g	23960	2'-5' oligoadenylate synthetase 1G [Source:MGI Symbol;Acc:MGI:97429]
10192	ENSMUSG00000040447	9706.71	-1.05785	0.139066	-7.60685	2.81e-14	1.03e-11	12.578	12.8115	12.3336	13.741	13.6499	13.6922	Spns2	216892	spinster homolog 2 [Source:MGI Symbol;Acc:MGI:2384936]
11193	ENSMUSG00000044737	26196.6	-1.61541	0.213902	-7.55208	4.28e-14	1.53e-11	13.8389	13.0352	13.4962	15.7075	15.0374	15.1133	Klk14	317653	kallikrein related-peptidase 14 [Source:MGI Symbol;Acc:MGI:2447564]
13111	ENSMUSG00000056880	664.461	-2.12927	0.282619	-7.53406	4.92e-14	1.72e-11	7.31153	7.72234	7.12994	10.6835	10.3571	9.04035	Gadl1	73748	glutamate decarboxylase-like 1 [Source:MGI Symbol;Acc:MGI:1920998]
11885	ENSMUSG00000048758	9639.89	1.26688	0.168324	7.52645	5.21e-14	1.79e-11	13.7185	14.0709	13.4154	12.3141	12.5306	12.3503	Rpl29	19944	ribosomal protein L29 [Source:MGI Symbol;Acc:MGI:99687]
6812	ENSMUSG00000030556	6304.74	-1.25478	0.168593	-7.44267	9.87e-14	3.31e-11	11.6404	12.1488	11.5271	13.0416	13.1715	13.2125	Lrrc28	67867	leucine rich repeat containing 28 [Source:MGI Symbol;Acc:MGI:1915689]
1006	ENSMUSG00000007891	19458.8	-1.12089	0.153214	-7.31588	2.56e-13	8.41e-11	13.5917	13.6504	13.3502	14.9706	14.6784	14.4759	Ctsd	13033	cathepsin D [Source:MGI Symbol;Acc:MGI:88562]
3587	ENSMUSG00000023341	239.02	2.37272	0.324878	7.3034	2.81e-13	9.05e-11	9.06255	7.5035	9.30836	5.17325	5.41194	3.49881	Mx2	17858	MX dynamin-like GTPase 2 [Source:MGI Symbol;Acc:MGI:97244]
7393	ENSMUSG00000031844	1796.58	-1.06804	0.147115	-7.25992	3.87e-13	1.23e-10	10.1901	10.1907	10.044	10.9974	11.3213	11.4459	Hsd17b2	15486	hydroxysteroid (17-beta) dehydrogenase 2 [Source:MGI Symbol;Acc:MGI:1096386]
7349	ENSMUSG00000031762	10143.6	0.757742	0.105203	7.20269	5.9e-13	1.83e-10	13.6291	13.6531	13.6535	12.9418	12.7157	12.9356	Mt2	17750	metallothionein 2 [Source:MGI Symbol;Acc:MGI:97172]
63	ENSMUSG00000000386	319.216	2.31455	0.322335	7.18058	6.94e-13	2.11e-10	9.58843	7.28524	9.74628	5.37151	5.77765	5.33428	Mx1	NA	MX dynamin-like GTPase 1 [Source:MGI Symbol;Acc:MGI:97243]
15282	ENSMUSG00000078485	10706.4	-0.631575	0.088027	-7.17479	7.24e-13	2.17e-10	13.0403	13.0636	12.9834	13.6125	13.712	13.6901	Plekhn1	231002	pleckstrin homology domain containing, family N member 1 [Source:MGI Symbol;Acc:MGI:2387630]
12168	ENSMUSG00000050463	25993.6	-1.14564	0.15989	-7.16518	7.77e-13	2.28e-10	14.149	13.8558	13.7599	15.2904	14.8461	15.2724	Krt78	332131	keratin 78 [Source:MGI Symbol;Acc:MGI:1917529]
11761	ENSMUSG00000048022	36.9588	-2.37519	0.33237	-7.14623	8.92e-13	2.57e-10	2.4047	2.06508	0	6.46231	6.22306	5.76541	Tmem229a	319832	transmembrane protein 229A [Source:MGI Symbol;Acc:MGI:2442812]
11108	ENSMUSG00000044322	36620.2	-1.15296	0.161825	-7.12469	1.04e-12	2.96e-10	14.3812	14.6845	14.1386	15.8347	15.4782	15.6078	Dsc1	13505	desmocollin 1 [Source:MGI Symbol;Acc:MGI:109173]
15028	ENSMUSG00000074489	1264.51	-1.46237	0.205373	-7.12056	1.07e-12	3e-10	8.96051	9.69705	9.03548	10.8639	10.6815	11.1256	Bglap3	12095	bone gamma-carboxyglutamate protein 3 [Source:MGI Symbol;Acc:MGI:88155]
457	ENSMUSG00000003051	1480.7	1.03747	0.145884	7.11157	1.15e-12	3.15e-10	10.9777	10.9277	11.0266	9.68065	10.1302	9.81124	Elf3	13710	E74-like factor 3 [Source:MGI Symbol;Acc:MGI:1101781]
5067	ENSMUSG00000026930	5539.38	-0.792447	0.111616	-7.09976	1.25e-12	3.37e-10	12.0096	12.0638	11.8301	12.8737	12.7292	12.7526	Gpsm1	67839	G-protein signalling modulator 1 (AGS3-like, C. elegans) [Source:MGI Symbol;Acc:MGI:1915089]
3117	ENSMUSG00000022265	5966.99	-0.941778	0.133995	-7.02846	2.09e-12	5.54e-10	12.0725	12.0748	11.737	12.8498	12.9295	13.0685	Ank	11732	progressive ankylosis [Source:MGI Symbol;Acc:MGI:3045421]
14764	ENSMUSG00000072620	1860.84	1.27091	0.18238	6.96847	3.2e-12	8.37e-10	11.3979	11.225	11.5411	9.70475	10.3705	9.87739	Slfn2	20556	schlafen 2 [Source:MGI Symbol;Acc:MGI:1313258]
3438	ENSMUSG00000022871	9641.17	-1.38052	0.198329	-6.96077	3.38e-12	8.7e-10	12.5552	11.9386	12.2736	14.125	13.4042	13.7987	Fetub	59083	fetuin beta [Source:MGI Symbol;Acc:MGI:1890221]
5440	ENSMUSG00000027737	8149.99	-1.3611	0.195752	-6.95315	3.57e-12	9.04e-10	12.2751	11.6985	12.1298	13.8532	13.1457	13.5844	Slc7a11	26570	solute carrier family 7 (cationic amino acid transporter, y+ system), member 11 [Source:MGI Symbol;Acc:MGI:1347355]
12238	ENSMUSG00000050914	901.158	1.01932	0.147599	6.90599	4.99e-12	1.24e-09	10.3706	10.2992	10.0842	9.09095	9.08076	9.35916	Ankrd37	654824	ankyrin repeat domain 37 [Source:MGI Symbol;Acc:MGI:3603344]
13311	ENSMUSG00000058454	5203.14	-0.782045	0.114162	-6.85032	7.37e-12	1.81e-09	11.8259	12.0526	11.7665	12.6868	12.7084	12.683	Dhcr7	13360	7-dehydrocholesterol reductase [Source:MGI Symbol;Acc:MGI:1298378]
1043	ENSMUSG00000008540	1881.77	-0.858419	0.125377	-6.84668	7.56e-12	1.83e-09	10.3984	10.3089	10.3892	11.1456	11.1727	11.4323	Mgst1	56615	microsomal glutathione S-transferase 1 [Source:MGI Symbol;Acc:MGI:1913850]
3520	ENSMUSG00000023034	536.753	1.42408	0.209705	6.79087	1.11e-11	2.66e-09	9.92441	9.23065	9.73409	8.30234	8.05294	7.78881	Nr4a1	15370	nuclear receptor subfamily 4, group A, member 1 [Source:MGI Symbol;Acc:MGI:1352454]
5369	ENSMUSG00000027580	674.124	1.47455	0.21747	6.78048	1.2e-11	2.8e-09	10.1914	9.52481	10.2006	8.36415	8.5979	7.97221	Helz2	229003	helicase with zinc finger 2, transcriptional coactivator [Source:MGI Symbol;Acc:MGI:2385169]
8893	ENSMUSG00000036446	2730.24	-1.52712	0.225265	-6.7792	1.21e-11	2.8e-09	10.5693	9.72808	10.4313	11.8746	12.4366	11.7059	Lum	17022	lumican [Source:MGI Symbol;Acc:MGI:109347]
4766	ENSMUSG00000026327	5575.86	-0.72336	0.107198	-6.74786	1.5e-11	3.43e-09	12.0732	12.0741	11.928	12.8211	12.6532	12.8269	Serpinb11	66957	serine (or cysteine) peptidase inhibitor, clade B (ovalbumin), member 11 [Source:MGI Symbol;Acc:MGI:1914207]
13402	ENSMUSG00000059230	5721.5	-1.16621	0.173135	-6.73585	1.63e-11	3.67e-09	11.8992	11.4966	11.7416	13.28	12.6862	12.904	Defb4	56519	defensin beta 4 [Source:MGI Symbol;Acc:MGI:1927667]
12405	ENSMUSG00000052031	268.548	1.12795	0.167684	6.72665	1.74e-11	3.86e-09	8.58225	8.50374	8.57428	7.4715	7.19488	7.37391	Tagap1	380608	T cell activation GTPase activating protein 1 [Source:MGI Symbol;Acc:MGI:1919786]
2015	ENSMUSG00000020108	6904.14	0.782761	0.116846	6.69908	2.1e-11	4.48e-09	13.0953	13.1194	13.0897	12.4262	12.3319	12.1045	Ddit4	74747	DNA-damage-inducible transcript 4 [Source:MGI Symbol;Acc:MGI:1921997]
13621	ENSMUSG00000060962	186905	-0.903834	0.134955	-6.69729	2.12e-11	4.48e-09	16.9275	17.1938	16.7346	17.945	17.8889	17.8893	Dmkn	73712	dermokine [Source:MGI Symbol;Acc:MGI:1920962]
14533	ENSMUSG00000070465	775.704	-1.66226	0.248025	-6.70199	2.06e-11	4.48e-09	7.7533	8.89008	7.96712	10.1797	10.5412	10.0632	Gm9696	NA	predicted gene 9696 [Source:MGI Symbol;Acc:MGI:3819177]
4574	ENSMUSG00000025934	343.64	-2.05649	0.307031	-6.69801	2.11e-11	4.48e-09	6.82973	5.54367	6.26403	10.0204	8.49964	8.74832	Gsta3	14859	glutathione S-transferase, alpha 3 [Source:MGI Symbol;Acc:MGI:95856]
1951	ENSMUSG00000019987	28312.1	-1.11708	0.167927	-6.65222	2.89e-11	6.01e-09	14.0152	14.1973	13.9876	14.9878	15.1266	15.6104	Arg1	11846	arginase, liver [Source:MGI Symbol;Acc:MGI:88070]
3945	ENSMUSG00000024529	192.157	-1.98587	0.299297	-6.63511	3.24e-11	6.67e-09	6.18875	5.12799	5.441	8.83965	8.53682	7.47612	Lox	16948	lysyl oxidase [Source:MGI Symbol;Acc:MGI:96817]
5734	ENSMUSG00000028341	224.376	1.84152	0.278461	6.6132	3.76e-11	7.64e-09	8.46877	8.94394	8.15252	6.4271	6.56291	5.33428	Nr4a3	18124	nuclear receptor subfamily 4, group A, member 3 [Source:MGI Symbol;Acc:MGI:1352457]
17524	ENSMUSG00000097736	1384.52	1.03329	0.156919	6.58488	4.55e-11	9.13e-09	10.9869	10.698	10.9456	10.0026	9.54586	9.77622	9530059O14Rik	NA	RIKEN cDNA 9530059O14 gene [Source:MGI Symbol;Acc:MGI:2442421]
17563	ENSMUSG00000097804	73.378	1.75505	0.26669	6.58088	4.68e-11	9.27e-09	6.89627	7.10786	6.74893	4.47654	4.92084	4.86309	Gm16685	NA	predicted gene, 16685 [Source:MGI Symbol;Acc:MGI:4439609]
13475	ENSMUSG00000059832	22549.7	-1.09053	0.167163	-6.52376	6.86e-11	1.33e-08	13.729	14.0846	13.3879	14.9361	14.9146	14.9385	Kprp	433619	keratinocyte expressed, proline-rich [Source:MGI Symbol;Acc:MGI:1920981]
917	ENSMUSG00000006642	702.301	-1.69147	0.259201	-6.5257	6.77e-11	1.33e-08	7.9032	8.67838	7.36146	10.2367	9.78095	10.3663	Tcf23	69852	transcription factor 23 [Source:MGI Symbol;Acc:MGI:1934960]
1656	ENSMUSG00000018339	1770.5	-1.55678	0.239029	-6.51292	7.37e-11	1.41e-08	10.0319	8.99285	9.60454	11.5936	11.6681	10.9289	Gpx3	14778	glutathione peroxidase 3 [Source:MGI Symbol;Acc:MGI:105102]
127	ENSMUSG00000000901	621.272	-1.39982	0.215277	-6.5024	7.91e-11	1.49e-08	8.62604	7.88666	8.24559	9.76768	10.1757	9.58887	Mmp11	17385	matrix metallopeptidase 11 [Source:MGI Symbol;Acc:MGI:97008]
8463	ENSMUSG00000034858	3555.66	-0.853531	0.131353	-6.49801	8.14e-11	1.5e-08	11.1928	11.4387	11.2093	12.0194	12.162	12.3223	Fam214a	235493	family with sequence similarity 214, member A [Source:MGI Symbol;Acc:MGI:2387648]
11336	ENSMUSG00000045629	601.8	-1.03871	0.159828	-6.49893	8.09e-11	1.5e-08	8.58628	8.37589	8.75401	9.51654	9.79636	9.72604	Sh3tc2	225608	SH3 domain and tetratricopeptide repeats 2 [Source:MGI Symbol;Acc:MGI:2444417]
9712	ENSMUSG00000038949	1782.48	-0.773273	0.119287	-6.48248	9.02e-11	1.65e-08	10.3339	10.4848	10.2083	11.1203	11.1136	11.1998	Cnst	226744	consortin, connexin sorting protein [Source:MGI Symbol;Acc:MGI:2445141]
18906	ENSMUSG00000110593	199.88	-1.43789	0.221936	-6.47884	9.24e-11	1.67e-08	6.34937	7.00431	6.39364	8.19128	8.17116	8.36955	Gm45822	NA	predicted gene 45822 [Source:MGI Symbol;Acc:MGI:5804937]
12927	ENSMUSG00000055561	61254.4	-0.9427	0.1456	-6.47458	9.51e-11	1.7e-08	15.3915	15.3597	15.2117	16.5835	16.2022	16.1145	Spink5	72432	serine peptidase inhibitor, Kazal type 5 [Source:MGI Symbol;Acc:MGI:1919682]
455	ENSMUSG00000003038	922.528	1.15228	0.178282	6.46326	1.02e-10	1.81e-08	10.5363	10.0168	10.4266	9.30733	8.90707	9.05058	Hmgn2	15331	high mobility group nucleosomal binding domain 2 [Source:MGI Symbol;Acc:MGI:96136]
6910	ENSMUSG00000030747	13991	-0.819224	0.126856	-6.45793	1.06e-10	1.86e-08	13.2862	13.455	13.0915	14.0456	14.1317	14.2246	Dgat2	67800	diacylglycerol O-acyltransferase 2 [Source:MGI Symbol;Acc:MGI:1915050]
2696	ENSMUSG00000021411	5111.22	1.0474	0.162651	6.43956	1.2e-10	2.07e-08	12.4542	12.9817	12.8324	11.7384	11.7665	11.4401	Pxdc1	66895	PX domain containing 1 [Source:MGI Symbol;Acc:MGI:1914145]
1771	ENSMUSG00000018983	1198.66	-1.03464	0.160921	-6.42948	1.28e-10	2.19e-08	9.32416	9.63485	9.73409	10.8827	10.5889	10.5333	E2f2	242705	E2F transcription factor 2 [Source:MGI Symbol;Acc:MGI:1096341]
13124	ENSMUSG00000056999	50850.6	-0.951516	0.14841	-6.41141	1.44e-10	2.45e-08	14.9949	15.3041	14.7961	15.9314	16.0587	16.1516	Ide	15925	insulin degrading enzyme [Source:MGI Symbol;Acc:MGI:96412]
9399	ENSMUSG00000038067	217.66	2.07102	0.323897	6.39409	1.62e-10	2.68e-08	8.06235	9.55566	7.44608	5.33398	5.70111	4.66424	Csf3	12985	colony stimulating factor 3 (granulocyte) [Source:MGI Symbol;Acc:MGI:1339751]
10487	ENSMUSG00000041540	197.969	1.23512	0.193152	6.39453	1.61e-10	2.68e-08	8.18984	8.27567	7.99802	6.97022	6.73914	6.70105	Sox5	20678	SRY (sex determining region Y)-box 5 [Source:MGI Symbol;Acc:MGI:98367]
7698	ENSMUSG00000032420	993.556	-1.48256	0.231981	-6.39086	1.65e-10	2.71e-08	8.67991	8.95014	8.92188	10.5333	11.0533	9.92266	Nt5e	23959	5' nucleotidase, ecto [Source:MGI Symbol;Acc:MGI:99782]
4001	ENSMUSG00000024659	55696.2	0.827176	0.129784	6.37349	1.85e-10	2.98e-08	15.9537	16.1838	16.2437	15.4368	15.2154	15.1471	Anxa1	16952	annexin A1 [Source:MGI Symbol;Acc:MGI:96819]
12214	ENSMUSG00000050751	160.491	-1.86423	0.292467	-6.37416	1.84e-10	2.98e-08	5.55992	4.8905	6.10278	8.61555	7.86107	7.63413	Pgbd5	209966	piggyBac transposable element derived 5 [Source:MGI Symbol;Acc:MGI:2429955]
9803	ENSMUSG00000039196	266.56	-2.05178	0.322501	-6.3621	1.99e-10	3.18e-08	6.07845	5.86598	4.66569	7.4097	9.49008	9.14193	Orm1	18405	orosomucoid 1 [Source:MGI Symbol;Acc:MGI:97443]
4200	ENSMUSG00000025041	3034.44	-0.852516	0.13423	-6.35118	2.14e-10	3.38e-08	10.8667	11.2115	11.0678	11.916	11.8304	12.0773	Nt5c2	76952	5'-nucleotidase, cytosolic II [Source:MGI Symbol;Acc:MGI:2178563]
738	ENSMUSG00000005355	46927.3	-1.3744	0.21729	-6.32518	2.53e-10	3.96e-08	14.4261	14.8781	14.2278	15.5212	16.2204	16.4067	Casp14	12365	caspase 14 [Source:MGI Symbol;Acc:MGI:1335092]
17109	ENSMUSG00000095562	61.9904	1.9518	0.309285	6.31068	2.78e-10	4.31e-08	6.54455	6.75774	7.00365	4.60814	3.92347	3.08646	Gm21887	NA	predicted gene, 21887 [Source:MGI Symbol;Acc:MGI:5434051]
11528	ENSMUSG00000046748	116.561	-2.04842	0.325438	-6.29435	3.09e-10	4.75e-08	4.55766	4.0809	4.50286	6.21637	7.81944	8.41777	Tmem45a2	69457	transmembrane protein 45A2 [Source:MGI Symbol;Acc:MGI:1916707]
1819	ENSMUSG00000019437	1253.38	-0.711124	0.113015	-6.29228	3.13e-10	4.77e-08	9.78737	9.8934	9.95624	10.563	10.6013	10.6723	Tlcd1	68385	TLC domain containing 1 [Source:MGI Symbol;Acc:MGI:1915572]
40	ENSMUSG00000000278	4319.32	-0.743875	0.118355	-6.28513	3.28e-10	4.94e-08	11.772	11.6706	11.468	12.3858	12.4757	12.3675	Scpep1	74617	serine carboxypeptidase 1 [Source:MGI Symbol;Acc:MGI:1921867]
13814	ENSMUSG00000062488	48.0407	2.09557	0.334681	6.26141	3.82e-10	5.71e-08	7.13541	4.72664	6.92006	1.64443	0.959688	0	Ifit3b	667370	interferon-induced protein with tetratricopeptide repeats 3B [Source:MGI Symbol;Acc:MGI:3698419]
5470	ENSMUSG00000027820	322.424	-2.02943	0.32419	-6.25998	3.85e-10	5.71e-08	5.34806	6.82682	4.71613	9.87774	8.89852	8.41777	Mme	17380	membrane metallo endopeptidase [Source:MGI Symbol;Acc:MGI:97004]
6846	ENSMUSG00000030629	10489.8	-0.986516	0.15798	-6.24456	4.25e-10	6.24e-08	12.4945	13.063	12.5958	13.7819	13.7461	13.8338	Zfand6	65098	zinc finger, AN1-type domain 6 [Source:MGI Symbol;Acc:MGI:1929510]
13122	ENSMUSG00000056962	2449.57	0.604578	0.0970764	6.22786	4.73e-10	6.82e-08	11.5363	11.4698	11.5956	10.9116	10.8941	10.9461	Jmjd6	107817	jumonji domain containing 6 [Source:MGI Symbol;Acc:MGI:1858910]
5122	ENSMUSG00000027068	4117.18	-0.912408	0.146482	-6.22882	4.7e-10	6.82e-08	11.4375	11.6102	11.2812	12.606	12.2025	12.3916	Dhrs9	241452	dehydrogenase/reductase (SDR family) member 9 [Source:MGI Symbol;Acc:MGI:2442798]
11772	ENSMUSG00000048087	700.745	0.937811	0.150978	6.21156	5.25e-10	7.5e-08	10.002	9.911	9.66517	8.99201	8.74812	8.88036	Gm4737	11615	predicted gene 4737 [Source:MGI Symbol;Acc:MGI:3643647]
6230	ENSMUSG00000029228	1760.51	-1.03792	0.167183	-6.20825	5.36e-10	7.6e-08	9.96837	10.3784	9.98352	10.9747	11.296	11.3971	Lnx1	16924	ligand of numb-protein X 1 [Source:MGI Symbol;Acc:MGI:1278335]
2717	ENSMUSG00000021468	8223.76	-0.827541	0.133699	-6.18956	6.03e-10	8.41e-08	12.4255	12.7329	12.3437	13.4558	13.2912	13.3693	Sptlc1	268656	serine palmitoyltransferase, long chain base subunit 1 [Source:MGI Symbol;Acc:MGI:1099431]
11338	ENSMUSG00000045636	1609.45	-0.852878	0.137766	-6.19075	5.99e-10	8.41e-08	10.2046	10.2771	9.91366	10.9361	11.1161	11.0351	Mtus1	102103	mitochondrial tumor suppressor 1 [Source:MGI Symbol;Acc:MGI:2142572]
14509	ENSMUSG00000070327	2165.75	1.27355	0.205842	6.18704	6.13e-10	8.47e-08	11.863	11.0584	11.8179	10.1954	9.97899	10.3997	Rnf213	672511	ring finger protein 213 [Source:MGI Symbol;Acc:MGI:1289196]
16552	ENSMUSG00000087458	56.1084	-1.95462	0.316248	-6.18067	6.38e-10	8.75e-08	3.67942	4.40388	2.68214	6.8557	6.60553	6.47663	Gm13999	NA	predicted gene 13999 [Source:MGI Symbol;Acc:MGI:3651905]
7350	ENSMUSG00000031765	5134.31	0.73858	0.11986	6.16201	7.18e-10	9.69e-08	12.6959	12.5422	12.7292	12.0253	11.7452	11.8998	Mt1	17748	metallothionein 1 [Source:MGI Symbol;Acc:MGI:97171]
8678	ENSMUSG00000035615	1675.14	-1.1125	0.180513	-6.163	7.14e-10	9.69e-08	10.0035	10.2358	9.66034	10.9004	11.3084	11.3263	Frmpd1	666060	FERM and PDZ domain containing 1 [Source:MGI Symbol;Acc:MGI:2446274]
10018	ENSMUSG00000039883	173.837	-1.61521	0.263499	-6.12986	8.8e-10	1.18e-07	6.36824	5.892	6.12161	8.36415	8.37789	7.45317	Lrrc17	74511	leucine rich repeat containing 17 [Source:MGI Symbol;Acc:MGI:1921761]
7419	ENSMUSG00000031897	949.145	0.907326	0.148095	6.12665	8.97e-10	1.19e-07	10.38	10.0676	10.4046	9.22771	9.46522	9.30678	Psmb10	19171	proteasome (prosome, macropain) subunit, beta type 10 [Source:MGI Symbol;Acc:MGI:1096380]
6785	ENSMUSG00000030513	1547.88	-1.40864	0.230126	-6.12117	9.29e-10	1.22e-07	9.4863	9.83926	9.31451	11.7195	10.8085	10.8593	Pcsk6	18553	proprotein convertase subtilisin/kexin type 6 [Source:MGI Symbol;Acc:MGI:102897]
4331	ENSMUSG00000025321	420.01	-1.77878	0.29322	-6.06638	1.31e-09	1.71e-07	6.40527	7.49504	7.11122	8.76758	10.1698	9.06327	Itgb8	320910	integrin beta 8 [Source:MGI Symbol;Acc:MGI:1338035]
6659	ENSMUSG00000030208	11881.1	0.605479	0.0999995	6.05483	1.41e-09	1.82e-07	13.7275	13.8274	13.8806	13.2843	13.1497	13.143	Emp1	13730	epithelial membrane protein 1 [Source:MGI Symbol;Acc:MGI:107941]
7356	ENSMUSG00000031779	312.322	1.28547	0.212661	6.0447	1.5e-09	1.92e-07	8.88715	9.11388	8.44193	7.21698	7.59106	7.34926	Ccl22	20299	chemokine (C-C motif) ligand 22 [Source:MGI Symbol;Acc:MGI:1306779]
14468	ENSMUSG00000069808	46692.1	-0.713858	0.118141	-6.04243	1.52e-09	1.94e-07	15.2187	15.0807	14.9772	15.8929	15.6812	15.9136	Fam57a	116972	family with sequence similarity 57, member A [Source:MGI Symbol;Acc:MGI:2151840]
6462	ENSMUSG00000029680	351.775	-1.22385	0.203077	-6.02652	1.68e-09	2.12e-07	7.81652	7.60138	7.44608	9.29273	8.6899	8.91437	Hyal4	77042	hyaluronoglucosaminidase 4 [Source:MGI Symbol;Acc:MGI:1924292]
12447	ENSMUSG00000052331	1528.7	-0.853597	0.141878	-6.01643	1.78e-09	2.24e-07	9.97146	10.1762	10.0341	11.1422	10.7543	10.9522	Ankrd44	329154	ankyrin repeat domain 44 [Source:MGI Symbol;Acc:MGI:3045243]
1038	ENSMUSG00000008461	425.735	-1.20922	0.201119	-6.01246	1.83e-09	2.28e-07	7.8302	8.2305	7.62831	9.06828	9.17338	9.49272	Fut1	14343	fucosyltransferase 1 [Source:MGI Symbol;Acc:MGI:109375]
5947	ENSMUSG00000028713	204.24	-1.30564	0.218038	-5.98811	2.12e-09	2.63e-07	6.95987	6.69999	6.60914	8.01869	8.09343	8.54262	Cyp4b1	13120	cytochrome P450, family 4, subfamily b, polypeptide 1 [Source:MGI Symbol;Acc:MGI:103225]
8462	ENSMUSG00000034855	213.948	1.98617	0.332265	5.97767	2.26e-09	2.78e-07	8.90018	6.78577	9.23891	4.40595	4.31454	5.81427	Cxcl10	15945	chemokine (C-X-C motif) ligand 10 [Source:MGI Symbol;Acc:MGI:1352450]
12140	ENSMUSG00000050296	21357.5	-1.02964	0.172324	-5.975	2.3e-09	2.8e-07	13.6613	14.006	13.4515	15.0887	14.6954	14.6753	Abca12	74591	ATP-binding cassette, sub-family A (ABC1), member 12 [Source:MGI Symbol;Acc:MGI:2676312]
7582	ENSMUSG00000032231	45993	0.560209	0.0940066	5.95926	2.53e-09	3.06e-07	15.6774	15.8469	15.7106	15.2113	15.1509	15.1627	Anxa2	12306	annexin A2 [Source:MGI Symbol;Acc:MGI:88246]
1420	ENSMUSG00000015702	5014.16	-1.00255	0.168263	-5.95824	2.55e-09	3.06e-07	11.7165	11.8276	11.3925	12.4085	12.8584	12.8804	Anxa9	71790	annexin A9 [Source:MGI Symbol;Acc:MGI:1923711]
9905	ENSMUSG00000039518	51112.3	-1.19609	0.200887	-5.95402	2.62e-09	3.12e-07	14.8874	15.0044	14.5615	16.601	15.9039	15.8388	Cdsn	386463	corneodesmosin [Source:MGI Symbol;Acc:MGI:3505689]
1369	ENSMUSG00000015243	1094.69	-0.948642	0.15965	-5.94201	2.82e-09	3.33e-07	9.50561	9.39889	9.60788	10.6854	10.6074	10.2108	Abca1	11303	ATP-binding cassette, sub-family A (ABC1), member 1 [Source:MGI Symbol;Acc:MGI:99607]
11014	ENSMUSG00000043857	114.337	-1.64697	0.277564	-5.93364	2.96e-09	3.48e-07	5.22919	5.60788	5.49977	6.97022	8.00599	7.47612	Mgat5b	268510	mannoside acetylglucosaminyltransferase 5, isoenzyme B [Source:MGI Symbol;Acc:MGI:3606200]
12098	ENSMUSG00000050063	42141.9	-1.13509	0.191397	-5.93058	3.02e-09	3.52e-07	14.4922	15.0048	14.2181	15.9052	16.0057	15.63	Klk6	19144	kallikrein related-peptidase 6 [Source:MGI Symbol;Acc:MGI:1343166]
9057	ENSMUSG00000037016	78.0614	-1.7787	0.300237	-5.92431	3.14e-09	3.63e-07	4.09653	5.17114	4.3831	7.21698	7.30243	6.55058	Frem2	242022	Fras1 related extracellular matrix protein 2 [Source:MGI Symbol;Acc:MGI:2444465]
9066	ENSMUSG00000037049	8803.47	-1.13896	0.192352	-5.92123	3.2e-09	3.65e-07	12.1728	12.7336	12.0346	13.8433	13.534	13.3778	Smpd1	20597	sphingomyelin phosphodiesterase 1, acid lysosomal [Source:MGI Symbol;Acc:MGI:98325]
10903	ENSMUSG00000043102	111.387	-1.66332	0.280905	-5.92129	3.19e-09	3.65e-07	4.79936	5.892	5.24882	7.43651	7.83146	7.21015	Qrfp	227717	pyroglutamylated RFamide peptide [Source:MGI Symbol;Acc:MGI:3630329]
5624	ENSMUSG00000028108	9672.78	-0.736028	0.124386	-5.91728	3.27e-09	3.71e-07	12.6678	12.7477	12.9898	13.4774	13.6606	13.5709	Ecm1	13601	extracellular matrix protein 1 [Source:MGI Symbol;Acc:MGI:103060]
1750	ENSMUSG00000018862	2529.89	-0.726262	0.122849	-5.91181	3.38e-09	3.81e-07	10.9769	10.865	10.7954	11.6988	11.4642	11.722	Otop3	69602	otopetrin 3 [Source:MGI Symbol;Acc:MGI:1916852]
7071	ENSMUSG00000031169	2513.6	-0.770934	0.130429	-5.91078	3.4e-09	3.81e-07	10.8263	10.8149	10.878	11.5477	11.8501	11.5034	Porcn	53627	porcupine homolog (Drosophila) [Source:MGI Symbol;Acc:MGI:1890212]
2294	ENSMUSG00000020638	92.5449	1.9813	0.335426	5.9068	3.49e-09	3.88e-07	7.97884	4.72664	8.03326	2.65892	2.9287	2.72696	Cmpk2	22169	cytidine monophosphate (UMP-CMP) kinase 2, mitochondrial [Source:MGI Symbol;Acc:MGI:99830]
1604	ENSMUSG00000017760	9644.37	-0.92002	0.156019	-5.89686	3.7e-09	4.09e-07	12.6275	12.8779	12.4648	13.3756	13.738	13.7806	Ctsa	19025	cathepsin A [Source:MGI Symbol;Acc:MGI:97748]
1087	ENSMUSG00000009376	2094.03	0.854648	0.145125	5.88905	3.88e-09	4.26e-07	11.3973	11.5249	11.3087	10.6891	10.2581	10.564	Met	17295	met proto-oncogene [Source:MGI Symbol;Acc:MGI:96969]
3033	ENSMUSG00000022106	1493.31	-0.858876	0.14636	-5.86822	4.4e-09	4.8e-07	9.98528	10.1126	9.9706	10.6553	11.0533	11.0389	Rcbtb2	105670	regulator of chromosome condensation (RCC1) and BTB (POZ) domain containing protein 2 [Source:MGI Symbol;Acc:MGI:1917200]
13693	ENSMUSG00000061527	559917	0.604651	0.10308	5.86586	4.47e-09	4.84e-07	19.4685	19.2272	19.4085	18.7505	18.7249	18.7802	Krt5	110308	keratin 5 [Source:MGI Symbol;Acc:MGI:96702]
2140	ENSMUSG00000020340	1409.73	-1.10679	0.189013	-5.85564	4.75e-09	5.11e-07	9.64371	10.0271	9.47323	10.638	10.9392	11.2004	Cyfip2	76884	cytoplasmic FMR1 interacting protein 2 [Source:MGI Symbol;Acc:MGI:1924134]
7326	ENSMUSG00000031722	93.1519	1.46381	0.250163	5.85144	4.87e-09	5.21e-07	7.36889	7.06275	7.08267	5.51258	5.12994	5.63551	Hp	15439	haptoglobin [Source:MGI Symbol;Acc:MGI:96211]
1149	ENSMUSG00000010307	3128.05	-1.17161	0.200292	-5.84951	4.93e-09	5.23e-07	10.6611	11.2327	10.45	11.8622	12.1443	12.3162	Tmem86a	67893	transmembrane protein 86A [Source:MGI Symbol;Acc:MGI:1915143]
10491	ENSMUSG00000041559	62.4839	-1.71512	0.293503	-5.84361	5.11e-09	5.39e-07	4.49033	4.16867	4.61343	6.8949	6.94123	6.21077	Fmod	14264	fibromodulin [Source:MGI Symbol;Acc:MGI:1328364]
18880	ENSMUSG00000110433	103.909	-1.33734	0.228983	-5.84033	5.21e-09	5.46e-07	5.85579	5.83947	5.55623	7.31655	7.3281	7.201	Gm45820	NA	predicted gene 45820 [Source:MGI Symbol;Acc:MGI:5804935]
8937	ENSMUSG00000036611	560.671	-1.00193	0.171998	-5.82523	5.7e-09	5.94e-07	8.54954	8.64816	8.27112	9.62929	9.33619	9.72604	Eepd1	67484	endonuclease/exonuclease/phosphatase family domain containing 1 [Source:MGI Symbol;Acc:MGI:1914734]
15442	ENSMUSG00000079339	40.7228	1.93134	0.331863	5.81968	5.9e-09	6.1e-07	6.93476	4.32966	6.69965	0	0.959688	0	Ifit1bl1	667373	interferon induced protein with tetratricpeptide repeats 1B like 1 [Source:MGI Symbol;Acc:MGI:3650685]
16165	ENSMUSG00000085704	258.623	-1.1944	0.205568	-5.81027	6.24e-09	6.41e-07	7.29189	7.18356	7.14842	8.18075	8.80409	8.55705	4921531C22Rik	NA	RIKEN cDNA 4921531C22 gene [Source:MGI Symbol;Acc:MGI:1913980]
5444	ENSMUSG00000027750	21540.1	-1.17026	0.201642	-5.80363	6.49e-09	6.63e-07	13.8396	13.3278	13.5953	15.1166	15.1081	14.3638	Postn	50706	periostin, osteoblast specific factor [Source:MGI Symbol;Acc:MGI:1926321]
569	ENSMUSG00000003863	4072.86	-0.519242	0.0897208	-5.78731	7.15e-09	7.26e-07	11.7137	11.7286	11.6682	12.261	12.2539	12.181	Ppfia3	76787	protein tyrosine phosphatase, receptor type, f polypeptide (PTPRF), interacting protein (liprin), alpha 3 [Source:MGI Symbol;Acc:MGI:1924037]
2685	ENSMUSG00000021379	724.82	-1.49928	0.259332	-5.78133	7.41e-09	7.48e-07	7.72429	8.99586	7.86464	9.97391	10.1862	10.2634	Id4	15904	inhibitor of DNA binding 4 [Source:MGI Symbol;Acc:MGI:99414]
3531	ENSMUSG00000023055	3030.69	-0.957814	0.166045	-5.7684	8e-09	8.03e-07	10.9292	11.1441	10.7998	11.6652	12.032	12.2164	Calcoco1	67488	calcium binding and coiled coil domain 1 [Source:MGI Symbol;Acc:MGI:1914738]
2513	ENSMUSG00000021025	7504.49	0.646196	0.11205	5.76705	8.07e-09	8.04e-07	13.2386	13.0559	13.204	12.4519	12.4198	12.6288	Nfkbia	18035	nuclear factor of kappa light polypeptide gene enhancer in B cells inhibitor, alpha [Source:MGI Symbol;Acc:MGI:104741]
7412	ENSMUSG00000031880	323.978	1.72009	0.29841	5.76417	8.21e-09	8.13e-07	8.25214	9.87231	8.60806	6.80174	6.31154	6.98329	Rrad	56437	Ras-related associated with diabetes [Source:MGI Symbol;Acc:MGI:1930943]
1614	ENSMUSG00000017830	403.52	1.67875	0.292192	5.74536	9.17e-09	8.98e-07	9.71733	8.08581	9.80134	6.92044	7.22253	7.23728	Dhx58	80861	DEXH (Asp-Glu-X-His) box polypeptide 58 [Source:MGI Symbol;Acc:MGI:1931560]
10615	ENSMUSG00000041991	47132.5	-1.32892	0.231258	-5.74649	9.11e-09	8.98e-07	14.2981	15.1153	14.0261	15.8422	16.0425	16.3622	Hrnr	68723	hornerin [Source:MGI Symbol;Acc:MGI:3046938]
18031	ENSMUSG00000102705	148.295	-1.7968	0.312821	-5.74387	9.25e-09	9.01e-07	5.09964	5.91756	4.85765	8.74631	7.45005	7.39011	4632432E15Rik	NA	RIKEN cDNA 4632432E15 gene [Source:MGI Symbol;Acc:MGI:1921296]
6774	ENSMUSG00000030484	20011.4	-0.869056	0.151494	-5.73657	9.66e-09	9.35e-07	13.6564	14.0457	13.5174	14.7655	14.6007	14.6567	Lypd5	76942	Ly6/Plaur domain containing 5 [Source:MGI Symbol;Acc:MGI:1924192]
125	ENSMUSG00000000881	2569.07	-0.658762	0.11488	-5.73434	9.79e-09	9.42e-07	10.884	11.0684	10.8856	11.5736	11.732	11.5707	Dlg3	53310	discs, large homolog 3 (Drosophila) [Source:MGI Symbol;Acc:MGI:1888986]
18324	ENSMUSG00000105692	3834.9	-0.738562	0.128822	-5.73319	9.86e-09	9.43e-07	11.4902	11.5476	11.3696	12.4306	12.1118	12.1525	Gm43737	NA	predicted gene 43737 [Source:MGI Symbol;Acc:MGI:5663874]
14325	ENSMUSG00000068245	440.676	1.58329	0.276887	5.71819	1.08e-08	1.02e-06	9.78386	8.60947	9.73868	6.78792	7.6668	7.71354	Phf11d	219132	PHD finger protein 11D [Source:MGI Symbol;Acc:MGI:1277133]
7320	ENSMUSG00000031709	2418.29	-0.908125	0.158873	-5.71604	1.09e-08	1.03e-06	10.6065	10.9534	10.4256	11.7616	11.5088	11.6494	Tbc1d9	71310	TBC1 domain family, member 9 [Source:MGI Symbol;Acc:MGI:1918560]
10365	ENSMUSG00000041012	673.66	-0.94856	0.166227	-5.70642	1.15e-08	1.08e-06	8.77138	8.96554	8.66052	9.64086	9.72567	10.0518	Cmtm8	70031	CKLF-like MARVEL transmembrane domain containing 8 [Source:MGI Symbol;Acc:MGI:2447167]
9187	ENSMUSG00000037419	6876.96	-0.754826	0.132412	-5.70058	1.19e-08	1.12e-06	12.2929	12.4212	12.1804	13.276	13.0414	12.9245	Endod1	71946	endonuclease domain containing 1 [Source:MGI Symbol;Acc:MGI:1919196]
12566	ENSMUSG00000053054	106.602	-1.84229	0.323236	-5.69951	1.2e-08	1.12e-06	4.00301	5.54367	3.6712	7.00646	7.97382	7.57157	Adh6a	69117	alcohol dehydrogenase 6A (class V) [Source:MGI Symbol;Acc:MGI:1916367]
13250	ENSMUSG00000057977	32.7318	-1.91113	0.335634	-5.69408	1.24e-08	1.15e-06	1.65426	0	3.03986	5.99377	6.2412	5.66244	Skint11	230623	selection and upkeep of intraepithelial T cells 11 [Source:MGI Symbol;Acc:MGI:2685415]
5998	ENSMUSG00000028832	936.671	0.878171	0.154338	5.68992	1.27e-08	1.17e-06	10.3097	10.0903	10.3765	9.33609	9.12293	9.51875	Stmn1	16765	stathmin 1 [Source:MGI Symbol;Acc:MGI:96739]
2262	ENSMUSG00000020572	1936.46	0.580691	0.102246	5.67936	1.35e-08	1.24e-06	11.204	11.2173	11.1377	10.6581	10.596	10.5196	Nampt	59027	nicotinamide phosphoribosyltransferase [Source:MGI Symbol;Acc:MGI:1929865]
6092	ENSMUSG00000028988	2707.22	-0.699601	0.123422	-5.66838	1.44e-08	1.31e-06	10.9738	11.1064	10.9	11.5951	11.6893	11.8636	Ctnnbip1	67087	catenin beta interacting protein 1 [Source:MGI Symbol;Acc:MGI:1915756]
4947	ENSMUSG00000026712	435.633	-1.05016	0.185452	-5.66268	1.49e-08	1.35e-06	8.13579	8.29042	7.80181	9.01591	9.40416	9.24575	Mrc1	17533	mannose receptor, C type 1 [Source:MGI Symbol;Acc:MGI:97142]
2955	ENSMUSG00000021953	3329.2	-0.700048	0.123714	-5.65858	1.53e-08	1.37e-06	11.255	11.4486	11.1629	11.8989	12.0642	12.0863	Tdh	58865	L-threonine dehydrogenase [Source:MGI Symbol;Acc:MGI:1926231]
8127	ENSMUSG00000033774	32.9398	-1.87053	0.330977	-5.65153	1.59e-08	1.42e-06	2.67108	2.06508	3.19016	5.89413	6.3786	5.3674	Npbwr1	226304	neuropeptides B/W receptor 1 [Source:MGI Symbol;Acc:MGI:891989]
7337	ENSMUSG00000031740	2539.22	-1.15116	0.203764	-5.64945	1.61e-08	1.43e-06	10.9213	10.0475	10.495	11.8631	11.9796	11.5685	Mmp2	17390	matrix metallopeptidase 2 [Source:MGI Symbol;Acc:MGI:97009]
3942	ENSMUSG00000024526	819.098	-1.11943	0.198421	-5.64165	1.68e-08	1.49e-06	9.03032	9.10278	8.61804	10.5061	10.0372	9.89169	Cidea	12683	cell death-inducing DNA fragmentation factor, alpha subunit-like effector A [Source:MGI Symbol;Acc:MGI:1270845]
14221	ENSMUSG00000067001	1132.12	-1.64345	0.291761	-5.63287	1.77e-08	1.56e-06	8.44229	9.18138	8.15252	9.65995	11.165	11.2765	Serpinb7	116872	serine (or cysteine) peptidase inhibitor, clade B, member 7 [Source:MGI Symbol;Acc:MGI:2151053]
8369	ENSMUSG00000034579	1066.66	-1.21167	0.215228	-5.62969	1.81e-08	1.58e-06	9.31203	9.36445	8.94586	10.0322	10.6623	10.9296	Pla2g3	237625	phospholipase A2, group III [Source:MGI Symbol;Acc:MGI:2444945]
17597	ENSMUSG00000097899	539.766	-1.32151	0.235031	-5.62271	1.88e-08	1.64e-06	8.23167	8.44343	7.51179	9.75531	9.86667	9.26565	Gm16894	NA	predicted gene, 16894 [Source:MGI Symbol;Acc:MGI:4439818]
11219	ENSMUSG00000044912	934.928	0.853234	0.151841	5.61925	1.92e-08	1.66e-06	10.2409	10.2796	10.2345	9.10773	9.31709	9.58535	Syt16	238266	synaptotagmin XVI [Source:MGI Symbol;Acc:MGI:2673872]
15108	ENSMUSG00000074892	221.903	1.44174	0.256775	5.61481	1.97e-08	1.69e-06	8.11917	8.75836	8.31678	7.11002	6.10919	6.64813	B3galt5	93961	UDP-Gal:betaGlcNAc beta 1,3-galactosyltransferase, polypeptide 5 [Source:MGI Symbol;Acc:MGI:2136878]
11739	ENSMUSG00000047884	27283.9	-1.2017	0.214106	-5.61263	1.99e-08	1.71e-06	13.7474	14.3034	13.5482	15.6243	15.1818	14.8765	Klk9	101533	kallikrein related-peptidase 9 [Source:MGI Symbol;Acc:MGI:1921082]
16606	ENSMUSG00000087684	308.921	0.99968	0.178612	5.59694	2.18e-08	1.86e-06	8.73912	8.65197	8.75702	7.56356	7.42647	7.88342	1200007C13Rik	NA	RIKEN cDNA 1200007C13 gene [Source:MGI Symbol;Acc:MGI:1921369]
255	ENSMUSG00000001750	3488.73	0.621842	0.111199	5.59216	2.24e-08	1.89e-06	12.0489	11.9194	12.1804	11.4398	11.425	11.3764	Tcirg1	27060	T cell, immune regulator 1, ATPase, H+ transporting, lysosomal V0 protein A3 [Source:MGI Symbol;Acc:MGI:1350931]
2865	ENSMUSG00000021759	1283.43	-0.764227	0.136626	-5.59356	2.22e-08	1.89e-06	9.89217	10.0359	9.66997	10.6854	10.5898	10.7347	Plpp1	19012	phospholipid phosphatase 1 [Source:MGI Symbol;Acc:MGI:108412]
4762	ENSMUSG00000026315	6268.99	-0.675649	0.120866	-5.59009	2.27e-08	1.9e-06	12.1097	12.4035	12.1368	12.8426	12.9623	12.9573	Serpinb8	20725	serine (or cysteine) peptidase inhibitor, clade B, member 8 [Source:MGI Symbol;Acc:MGI:894657]
7939	ENSMUSG00000033083	592.771	0.698925	0.125135	5.58534	2.33e-08	1.95e-06	9.55175	9.46755	9.57068	8.78854	8.84913	8.78248	Tbc1d4	210789	TBC1 domain family, member 4 [Source:MGI Symbol;Acc:MGI:2429660]
3204	ENSMUSG00000022433	4223.42	-0.611623	0.109649	-5.57802	2.43e-08	2.02e-06	11.7698	11.7187	11.5947	12.4009	12.356	12.211	Csnk1e	27373	casein kinase 1, epsilon [Source:MGI Symbol;Acc:MGI:1351660]
4629	ENSMUSG00000026043	39485.4	-1.2687	0.227558	-5.57527	2.47e-08	2.04e-06	14.7735	13.6737	14.4256	16.0101	15.9292	15.4718	Col3a1	12825	collagen, type III, alpha 1 [Source:MGI Symbol;Acc:MGI:88453]
13333	ENSMUSG00000058656	1277.61	0.859078	0.154217	5.57056	2.54e-08	2.09e-06	10.4201	10.846	10.81	9.68811	9.91548	9.77314	Samd12	320679	sterile alpha motif domain containing 12 [Source:MGI Symbol;Acc:MGI:2444518]
8656	ENSMUSG00000035513	485.024	0.751012	0.134941	5.56547	2.61e-08	2.14e-06	9.24977	9.21011	9.32877	8.40545	8.50715	8.52805	Ntng2	171171	netrin G2 [Source:MGI Symbol;Acc:MGI:2159341]
4600	ENSMUSG00000025993	935.791	-1.34092	0.241627	-5.54952	2.86e-08	2.33e-06	8.92589	8.96554	8.72043	9.69182	10.9406	10.4719	Slc40a1	53945	solute carrier family 40 (iron-regulated transporter), member 1 [Source:MGI Symbol;Acc:MGI:1315204]
3109	ENSMUSG00000022246	2305.58	-0.931819	0.168621	-5.52612	3.27e-08	2.65e-06	10.4896	10.4709	10.7792	11.8863	11.4423	11.3754	Rai14	75646	retinoic acid induced 14 [Source:MGI Symbol;Acc:MGI:1922896]
6833	ENSMUSG00000030605	6087.63	0.523107	0.0950232	5.50504	3.69e-08	2.98e-06	12.8574	12.8524	12.7295	12.3093	12.2243	12.3059	Mfge8	17304	milk fat globule-EGF factor 8 protein [Source:MGI Symbol;Acc:MGI:102768]
3199	ENSMUSG00000022425	110.955	-1.24677	0.226511	-5.50423	3.71e-08	2.98e-06	5.85579	5.91756	6.00474	7.25764	7.53336	7.23728	Enpp2	18606	ectonucleotide pyrophosphatase/phosphodiesterase 2 [Source:MGI Symbol;Acc:MGI:1321390]
18683	ENSMUSG00000108905	2024.97	-0.834494	0.15172	-5.50023	3.79e-08	3.03e-06	10.3612	10.6597	10.3921	11.3451	11.1429	11.5586	Gm44618	NA	predicted gene 44618 [Source:MGI Symbol;Acc:MGI:5753194]
11559	ENSMUSG00000046879	572.388	1.52958	0.278351	5.49514	3.9e-08	3.1e-06	10.011	8.76189	10.3124	7.53903	8.15212	7.86034	Irgm1	15944	immunity-related GTPase family M member 1 [Source:MGI Symbol;Acc:MGI:107567]
5554	ENSMUSG00000027994	199.399	1.16568	0.212688	5.48073	4.24e-08	3.35e-06	8.28728	7.88018	8.2669	7.03012	6.90756	6.57913	Mcub	66815	mitochondrial calcium uniporter dominant negative beta subunit [Source:MGI Symbol;Acc:MGI:1914065]
6810	ENSMUSG00000030554	1056.15	-0.936231	0.17087	-5.47919	4.27e-08	3.36e-06	9.40865	9.67099	9.26455	10.2793	10.3519	10.7172	Synm	233335	synemin, intermediate filament protein [Source:MGI Symbol;Acc:MGI:2661187]
8178	ENSMUSG00000033970	705.489	0.665685	0.121775	5.4665	4.59e-08	3.58e-06	9.8048	9.68222	9.81297	9.06828	9.05536	9.11537	Rfc3	69263	replication factor C (activator 1) 3 [Source:MGI Symbol;Acc:MGI:1916513]
11403	ENSMUSG00000046027	5321.43	-0.761059	0.139207	-5.46709	4.57e-08	3.58e-06	11.8791	11.9515	11.944	12.4351	12.8281	12.8645	Stard5	170460	StAR-related lipid transfer (START) domain containing 5 [Source:MGI Symbol;Acc:MGI:2156765]
3210	ENSMUSG00000022440	732.927	-1.20367	0.22041	-5.46107	4.73e-08	3.67e-06	8.92907	8.32426	8.71424	10.369	10.1069	9.55153	C1qtnf6	72709	C1q and tumor necrosis factor related protein 6 [Source:MGI Symbol;Acc:MGI:1919959]
4952	ENSMUSG00000026725	786.515	-1.43441	0.262758	-5.45906	4.79e-08	3.7e-06	8.8406	7.72957	8.65083	10.7103	10.1435	9.72444	Tnn	329278	tenascin N [Source:MGI Symbol;Acc:MGI:2665790]
2601	ENSMUSG00000021214	2905.13	-1.83245	0.335744	-5.45789	4.82e-08	3.7e-06	8.32641	8.31468	8.54668	10.5548	12.631	13.0661	Akr1c18	105349	aldo-keto reductase family 1, member C18 [Source:MGI Symbol;Acc:MGI:2145420]
7201	ENSMUSG00000031486	337.297	-1.18978	0.21813	-5.45447	4.91e-08	3.76e-06	7.9352	7.30474	7.40823	9.14343	8.96822	8.60989	Adgra2	78560	adhesion G protein-coupled receptor A2 [Source:MGI Symbol;Acc:MGI:1925810]
3539	ENSMUSG00000023074	1341.22	-0.914172	0.167968	-5.44252	5.25e-08	4e-06	9.59045	10.1521	9.64741	10.8263	10.7408	10.8262	Mospd1	70380	motile sperm domain containing 1 [Source:MGI Symbol;Acc:MGI:1917630]
9718	ENSMUSG00000038970	3195.28	-0.649321	0.11958	-5.43001	5.64e-08	4.27e-06	11.3417	11.2986	11.1578	11.8119	11.92	12.0729	Lmtk2	231876	lemur tyrosine kinase 2 [Source:MGI Symbol;Acc:MGI:3036247]
14551	ENSMUSG00000070604	5953.19	-1.06809	0.196852	-5.42587	5.77e-08	4.35e-06	11.9312	11.7761	11.784	13.4715	12.7713	12.6521	Vsig10l	75690	V-set and immunoglobulin domain containing 10 like [Source:MGI Symbol;Acc:MGI:1922940]
13168	ENSMUSG00000057315	1181.88	-0.633146	0.116787	-5.4214	5.91e-08	4.44e-06	9.77681	9.94713	9.80571	10.4436	10.5738	10.4728	Arhgap24	231532	Rho GTPase activating protein 24 [Source:MGI Symbol;Acc:MGI:1922647]
6098	ENSMUSG00000028996	715.032	-1.51373	0.279401	-5.41776	6.04e-08	4.51e-06	8.58628	8.0458	7.88132	10.8431	9.3446	9.85276	Rbp7	63954	retinol binding protein 7, cellular [Source:MGI Symbol;Acc:MGI:1890409]
4399	ENSMUSG00000025473	4513.07	0.675035	0.124667	5.41469	6.14e-08	4.55e-06	12.3483	12.6158	12.3643	11.868	11.6694	11.6994	Adam8	11501	a disintegrin and metallopeptidase domain 8 [Source:MGI Symbol;Acc:MGI:107825]
10768	ENSMUSG00000042510	3760.37	-0.513637	0.0948582	-5.41479	6.14e-08	4.55e-06	11.5931	11.6512	11.5271	12.1621	12.1062	12.0766	AA986860	212439	expressed sequence AA986860 [Source:MGI Symbol;Acc:MGI:2138143]
6417	ENSMUSG00000029605	305.707	1.42353	0.263328	5.40591	6.45e-08	4.76e-06	8.97905	8.10262	9.32064	7.03012	6.91887	7.40614	Oas1b	23961	2'-5' oligoadenylate synthetase 1B [Source:MGI Symbol;Acc:MGI:97430]
8322	ENSMUSG00000034422	1115.66	1.24501	0.23041	5.40348	6.54e-08	4.8e-06	10.8551	10.0123	10.9738	8.87275	9.36128	9.40374	Parp14	547253	poly (ADP-ribose) polymerase family, member 14 [Source:MGI Symbol;Acc:MGI:1919489]
9940	ENSMUSG00000039648	5166.95	-0.626276	0.115959	-5.40085	6.63e-08	4.85e-06	11.947	12.1199	11.8497	12.7074	12.5533	12.6025	Kyat1	70266	kynurenine aminotransferase 1 [Source:MGI Symbol;Acc:MGI:1917516]
1498	ENSMUSG00000016496	412.826	1.26266	0.234026	5.3954	6.84e-08	4.98e-06	9.3926	8.99586	9.32471	7.20663	8.22226	7.73273	Cd274	60533	CD274 antigen [Source:MGI Symbol;Acc:MGI:1926446]
3544	ENSMUSG00000023087	3679.03	0.790506	0.146648	5.39049	7.03e-08	5.09e-06	12.2336	12.0087	12.3444	11.5771	11.3122	11.1952	Noct	12457	nocturnin [Source:MGI Symbol;Acc:MGI:109382]
18894	ENSMUSG00000110494	38.0279	-1.78997	0.332119	-5.38955	7.06e-08	5.1e-06	3.09029	2.06508	3.45063	6.4796	5.27782	6.36629	Gm45775	NA	predicted gene 45775 [Source:MGI Symbol;Acc:MGI:5804890]
16967	ENSMUSG00000092586	11409.3	-0.627833	0.116533	-5.38759	7.14e-08	5.12e-06	13.1988	13.1812	12.9625	13.6601	13.8676	13.7626	Ly6g6c	68468	lymphocyte antigen 6 complex, locus G6C [Source:MGI Symbol;Acc:MGI:2148930]
4197	ENSMUSG00000025037	2668.82	-0.635223	0.117915	-5.38712	7.16e-08	5.12e-06	10.9907	11.0337	11.0284	11.4977	11.7874	11.7196	Maoa	17161	monoamine oxidase A [Source:MGI Symbol;Acc:MGI:96915]
7900	ENSMUSG00000032925	309.419	-1.49263	0.277381	-5.38114	7.4e-08	5.27e-06	7.36889	6.31384	7.20249	9.31216	9.06557	8.22347	Itgbl1	223272	integrin, beta-like 1 [Source:MGI Symbol;Acc:MGI:2443439]
8258	ENSMUSG00000034235	2718.65	-0.84466	0.157112	-5.37617	7.61e-08	5.39e-06	10.9607	10.968	10.7371	12.0461	11.5274	11.7458	Usp54	78787	ubiquitin specific peptidase 54 [Source:MGI Symbol;Acc:MGI:1926037]
5752	ENSMUSG00000028378	10745.4	-1.0791	0.200979	-5.36918	7.91e-08	5.58e-06	12.6503	12.6971	12.6664	14.3492	13.6563	13.4416	Ptgr1	67103	prostaglandin reductase 1 [Source:MGI Symbol;Acc:MGI:1914353]
3585	ENSMUSG00000023328	117.661	-1.7326	0.323548	-5.35499	8.56e-08	6.01e-06	5.42219	5.08352	3.94936	6.53027	8.24041	7.81305	Ache	11423	acetylcholinesterase [Source:MGI Symbol;Acc:MGI:87876]
12022	ENSMUSG00000049598	1659.48	-1.37935	0.257881	-5.34877	8.86e-08	6.2e-06	9.72833	9.38979	9.72796	11.9948	10.7368	10.8202	Vsig8	240916	V-set and immunoglobulin domain containing 8 [Source:MGI Symbol;Acc:MGI:3642995]
11519	ENSMUSG00000046718	511.901	1.62113	0.303145	5.34769	8.91e-08	6.21e-06	10.0785	8.28552	10.176	7.12108	7.86107	7.28138	Bst2	69550	bone marrow stromal cell antigen 2 [Source:MGI Symbol;Acc:MGI:1916800]
2083	ENSMUSG00000020241	7542.59	-1.21436	0.227691	-5.33337	9.64e-08	6.69e-06	12.387	11.3916	12.1017	13.7273	13.4208	13.018	Col6a2	12834	collagen, type VI, alpha 2 [Source:MGI Symbol;Acc:MGI:88460]
7155	ENSMUSG00000031381	3073.13	0.624425	0.117272	5.32461	1.01e-07	6.99e-06	11.8509	11.8012	11.9607	11.1955	11.1105	11.3662	Piga	18700	phosphatidylinositol glycan anchor biosynthesis, class A [Source:MGI Symbol;Acc:MGI:99461]
14021	ENSMUSG00000064023	29336	-0.521458	0.0980781	-5.31676	1.06e-07	7.27e-06	14.5522	14.6233	14.4687	14.9931	15.1149	15.1354	Klk8	259277	kallikrein related-peptidase 8 [Source:MGI Symbol;Acc:MGI:1343327]
7371	ENSMUSG00000031803	248.993	1.70504	0.321916	5.29652	1.18e-07	8.09e-06	9.31203	6.91829	9.07949	6.01764	6.36213	5.79005	B3gnt3	72297	UDP-GlcNAc:betaGal beta-1,3-N-acetylglucosaminyltransferase 3 [Source:MGI Symbol;Acc:MGI:2152535]
5405	ENSMUSG00000027654	2067.82	-0.977399	0.18483	-5.2881	1.24e-07	8.44e-06	10.5268	10.2218	10.393	11.8154	11.1167	11.33	Fam83d	71878	family with sequence similarity 83, member D [Source:MGI Symbol;Acc:MGI:1919128]
13561	ENSMUSG00000060459	52.5327	-1.7712	0.335385	-5.2811	1.28e-07	8.73e-06	2.4047	3.24674	1.89104	7.6501	5.98556	5.26568	Kng2	385643	kininogen 2 [Source:MGI Symbol;Acc:MGI:3027157]
14540	ENSMUSG00000070509	1046.36	-0.955942	0.181422	-5.26916	1.37e-07	9.28e-06	9.05965	9.39207	9.73562	10.3062	10.5431	10.5196	Rgma	244058	repulsive guidance molecule family member A [Source:MGI Symbol;Acc:MGI:2679262]
87	ENSMUSG00000000594	8706.66	-0.968293	0.183997	-5.26254	1.42e-07	9.58e-06	12.4025	12.7746	12.1546	13.8063	13.3577	13.3503	Gm2a	14667	GM2 ganglioside activator protein [Source:MGI Symbol;Acc:MGI:95762]
2554	ENSMUSG00000021113	973.892	0.607077	0.115503	5.25596	1.47e-07	9.89e-06	10.1835	10.1709	10.2676	9.65425	9.58543	9.50579	Snapc1	75627	small nuclear RNA activating complex, polypeptide 1 [Source:MGI Symbol;Acc:MGI:1922877]
5839	ENSMUSG00000028532	640.889	-0.955151	0.181881	-5.25152	1.51e-07	1.01e-05	8.55367	8.80361	8.78091	9.45231	10.0424	9.70353	Cachd1	320508	cache domain containing 1 [Source:MGI Symbol;Acc:MGI:2444177]
5706	ENSMUSG00000028270	361.13	1.45957	0.278393	5.24282	1.58e-07	1.05e-05	9.19796	8.50374	9.56208	6.46231	7.63286	7.49122	Gbp2	14469	guanylate binding protein 2 [Source:MGI Symbol;Acc:MGI:102772]
4387	ENSMUSG00000025432	428.908	-0.772054	0.147292	-5.24167	1.59e-07	1.06e-05	8.33123	8.31948	8.20644	8.95849	9.15437	9.16801	Avil	11567	advillin [Source:MGI Symbol;Acc:MGI:1333798]
10083	ENSMUSG00000040105	1974.86	-0.583996	0.111496	-5.23782	1.62e-07	1.07e-05	10.6438	10.6906	10.5111	11.1306	11.2802	11.2373	Plpp6	74411	phospholipid phosphatase 6 [Source:MGI Symbol;Acc:MGI:1921661]
3160	ENSMUSG00000022358	576.836	-0.804008	0.153504	-5.23769	1.63e-07	1.07e-05	8.46877	8.77243	8.79857	9.55375	9.63256	9.41962	Fbxo32	67731	F-box protein 32 [Source:MGI Symbol;Acc:MGI:1914981]
5237	ENSMUSG00000027315	5669.67	-0.487826	0.0932173	-5.23322	1.67e-07	1.09e-05	12.2585	12.1917	12.1455	12.634	12.7354	12.7185	Spint1	20732	serine protease inhibitor, Kunitz type 1 [Source:MGI Symbol;Acc:MGI:1338033]
162	ENSMUSG00000001119	8023.36	-1.23234	0.23699	-5.19997	1.99e-07	1.3e-05	12.5084	11.4013	12.1085	13.8669	13.4638	13.1295	Col6a1	12833	collagen, type VI, alpha 1 [Source:MGI Symbol;Acc:MGI:88459]
3077	ENSMUSG00000022197	4785.91	-0.699181	0.134801	-5.18677	2.14e-07	1.39e-05	11.8264	11.9896	11.6015	12.4161	12.5959	12.6118	Pdzd2	68070	PDZ domain containing 2 [Source:MGI Symbol;Acc:MGI:1922394]
6076	ENSMUSG00000028965	108.773	1.46009	0.281656	5.18395	2.17e-07	1.4e-05	7.03267	7.92498	7.16667	5.54579	5.85033	5.19365	Tnfrsf9	21942	tumor necrosis factor receptor superfamily, member 9 [Source:MGI Symbol;Acc:MGI:1101059]
9392	ENSMUSG00000038055	2683	-0.840363	0.162088	-5.18459	2.16e-07	1.4e-05	10.797	11.1475	10.6285	11.6143	11.742	11.934	Dexi	58239	dexamethasone-induced transcript [Source:MGI Symbol;Acc:MGI:1926236]
13174	ENSMUSG00000057346	186.322	1.73274	0.335142	5.17015	2.34e-07	1.5e-05	8.87401	5.91756	8.96162	4.40595	5.62027	4.66424	Apol9a	223672	apolipoprotein L 9a [Source:MGI Symbol;Acc:MGI:3606001]
14870	ENSMUSG00000073491	20.9518	1.73322	0.335683	5.16326	2.43e-07	1.55e-05	5.55992	4.47447	5.71347	1.64443	1.9391	1.52282	Ifi213	623121	interferon activated gene 213 [Source:MGI Symbol;Acc:MGI:3695276]
4217	ENSMUSG00000025082	562.11	0.91859	0.177922	5.16289	2.43e-07	1.55e-05	9.69133	9.41692	9.5272	8.70647	8.21311	8.70039	Vwa2	240675	von Willebrand factor A domain containing 2 [Source:MGI Symbol;Acc:MGI:2684334]
10552	ENSMUSG00000041763	6060.3	-0.509315	0.0986736	-5.16161	2.45e-07	1.56e-05	12.2047	12.3902	12.2436	12.7918	12.788	12.827	Tpp2	22019	tripeptidyl peptidase II [Source:MGI Symbol;Acc:MGI:102724]
824	ENSMUSG00000005968	6855.97	-0.534705	0.103683	-5.15709	2.51e-07	1.59e-05	12.4045	12.5327	12.3891	12.9144	12.9665	13.0878	Tuft1	22156	tuftelin 1 [Source:MGI Symbol;Acc:MGI:109572]
2550	ENSMUSG00000021108	4859.61	-0.580538	0.112642	-5.15386	2.55e-07	1.61e-05	11.988	11.9941	11.7579	12.4948	12.4663	12.5813	Prkch	18755	protein kinase C, eta [Source:MGI Symbol;Acc:MGI:97600]
1911	ENSMUSG00000019874	63.5532	-1.69617	0.329848	-5.14228	2.71e-07	1.7e-05	2.89586	4.60606	3.86247	5.86811	7.36991	6.87232	Fabp7	12140	fatty acid binding protein 7, brain [Source:MGI Symbol;Acc:MGI:101916]
12631	ENSMUSG00000053536	593.383	-0.942373	0.183412	-5.13801	2.78e-07	1.74e-05	8.48182	8.64816	8.70177	9.96012	9.39609	9.4946	Cstf2t	83410	cleavage stimulation factor, 3' pre-RNA subunit 2, tau [Source:MGI Symbol;Acc:MGI:1932622]
16824	ENSMUSG00000091376	2698.07	-0.956087	0.186165	-5.13569	2.81e-07	1.75e-05	10.5915	11.1887	10.4658	11.8008	11.7336	11.9402	Aadacl2	639634	arylacetamide deacetylase-like 2 [Source:MGI Symbol;Acc:MGI:3646333]
223	ENSMUSG00000001510	1334.84	-0.99614	0.19398	-5.13526	2.82e-07	1.75e-05	9.69133	10.1126	9.27931	10.8008	10.7645	10.9191	Dlx3	13393	distal-less homeobox 3 [Source:MGI Symbol;Acc:MGI:94903]
9748	ENSMUSG00000039063	136.615	-1.08903	0.212178	-5.13265	2.86e-07	1.77e-05	6.34937	6.33296	6.4243	7.78138	7.51111	7.45317	Echdc3	67856	enoyl Coenzyme A hydratase domain containing 3 [Source:MGI Symbol;Acc:MGI:1915106]
4906	ENSMUSG00000026628	503.55	1.36086	0.265613	5.12346	3e-07	1.85e-05	9.91641	9.04016	9.67476	7.17514	7.8901	8.38984	Atf3	11910	activating transcription factor 3 [Source:MGI Symbol;Acc:MGI:109384]
9539	ENSMUSG00000038453	711.172	-1.27511	0.249199	-5.11683	3.11e-07	1.91e-05	8.22133	8.98984	8.20644	9.42356	10.3095	10.2468	Srcin1	56013	SRC kinase signaling inhibitor 1 [Source:MGI Symbol;Acc:MGI:1933179]
14326	ENSMUSG00000068246	179.765	1.70644	0.333673	5.1141	3.15e-07	1.93e-05	8.6609	6.27482	8.9485	4.08294	5.64772	5.3674	Apol9b	71898	apolipoprotein L 9b [Source:MGI Symbol;Acc:MGI:1919148]
13567	ENSMUSG00000060487	251.81	0.92528	0.181201	5.10638	3.28e-07	2e-05	8.52452	8.38508	8.27112	7.41869	7.5407	7.21015	Samd5	320825	sterile alpha motif domain containing 5 [Source:MGI Symbol;Acc:MGI:2444815]
15074	ENSMUSG00000074743	4876.42	-0.689445	0.135413	-5.09141	3.55e-07	2.16e-05	11.8467	11.8975	11.7965	12.8043	12.4376	12.4276	Thbd	21824	thrombomodulin [Source:MGI Symbol;Acc:MGI:98736]
11817	ENSMUSG00000048373	12504.3	0.516176	0.101519	5.08454	3.69e-07	2.23e-05	13.9347	13.7765	13.8357	13.232	13.4024	13.3262	Fgfbp1	14181	fibroblast growth factor binding protein 1 [Source:MGI Symbol;Acc:MGI:1096350]
14226	ENSMUSG00000067049	166.553	-1.40564	0.27682	-5.0778	3.82e-07	2.3e-05	5.93389	6.75774	5.83255	7.50566	8.05807	8.36955	Unc93a	381058	unc-93 homolog A (C. elegans) [Source:MGI Symbol;Acc:MGI:1933250]
1542	ENSMUSG00000017204	17202.2	-0.862648	0.170026	-5.07362	3.9e-07	2.34e-05	13.4564	13.8542	13.2194	14.2824	14.4955	14.5868	Gsdma	57911	gasdermin A [Source:MGI Symbol;Acc:MGI:1889509]
5298	ENSMUSG00000027420	4286.9	1.24848	0.246623	5.06231	4.14e-07	2.48e-05	12.9173	12.1387	12.7141	11.708	10.8564	10.6106	Bfsp1	12075	beaded filament structural protein 1, in lens-CP94 [Source:MGI Symbol;Acc:MGI:101770]
9626	ENSMUSG00000038679	2980.63	0.660119	0.130883	5.0436	4.57e-07	2.72e-05	11.845	11.7853	11.9017	11.351	11.1307	10.9665	Trps1	83925	transcriptional repressor GATA binding 1 [Source:MGI Symbol;Acc:MGI:1927616]
4521	ENSMUSG00000025813	899.949	0.91715	0.181931	5.0412	4.63e-07	2.75e-05	10.1443	10.4687	10.0378	9.35963	9.39204	8.89747	Homer2	26557	homer scaffolding protein 2 [Source:MGI Symbol;Acc:MGI:1347354]
13574	ENSMUSG00000060550	932.315	1.3904	0.275914	5.03924	4.67e-07	2.77e-05	10.81	9.95178	10.5944	7.78138	9.29989	8.70687	H2-Q7	15018	histocompatibility 2, Q region locus 7 [Source:MGI Symbol;Acc:MGI:95936]
12663	ENSMUSG00000053765	771.713	-1.42462	0.282953	-5.03483	4.78e-07	2.82e-05	7.97268	9.07749	7.74221	10.473	10.5117	9.54973	Oas1f	243262	2'-5' oligoadenylate synthetase 1F [Source:MGI Symbol;Acc:MGI:2180855]
6151	ENSMUSG00000029090	190.199	-1.42639	0.283518	-5.03104	4.88e-07	2.87e-05	6.60945	5.81248	6.56854	8.7746	8.06317	7.59273	Adgra3	70693	adhesion G protein-coupled receptor A3 [Source:MGI Symbol;Acc:MGI:1917943]
11003	ENSMUSG00000043782	4594.73	-0.565944	0.112563	-5.02779	4.96e-07	2.9e-05	11.9823	11.8162	11.7267	12.4276	12.3625	12.4914	Bicdl2	212733	BICD family like cargo adaptor 2 [Source:MGI Symbol;Acc:MGI:2388267]
5590	ENSMUSG00000028048	9939.36	-0.568553	0.113114	-5.02637	5e-07	2.92e-05	13.0509	13.0133	12.793	13.6077	13.4687	13.5472	Gba	14466	glucosidase, beta, acid [Source:MGI Symbol;Acc:MGI:95665]
5873	ENSMUSG00000028589	110.501	-1.48339	0.296077	-5.01014	5.44e-07	3.16e-05	5.5267	5.60788	5.28268	6.77398	7.24067	8.10084	1700012P22Rik	69364	RIKEN cDNA 1700012P22 gene [Source:MGI Symbol;Acc:MGI:1916614]
3064	ENSMUSG00000022175	7766.71	-0.527224	0.105251	-5.00922	5.47e-07	3.17e-05	12.698	12.6904	12.4849	13.1653	13.2091	13.1298	Lrp10	65107	low-density lipoprotein receptor-related protein 10 [Source:MGI Symbol;Acc:MGI:1929480]
13087	ENSMUSG00000056671	484.223	0.92936	0.185746	5.00338	5.63e-07	3.25e-05	9.26748	9.52689	9.2106	8.28277	8.0478	8.60296	Prelid2	77619	PRELI domain containing 2 [Source:MGI Symbol;Acc:MGI:1924869]
3460	ENSMUSG00000022911	1062.83	0.564106	0.112766	5.00246	5.66e-07	3.26e-05	10.246	10.3446	10.3558	9.67503	9.73209	9.79764	Arl13b	68146	ADP-ribosylation factor-like 13B [Source:MGI Symbol;Acc:MGI:1915396]
6485	ENSMUSG00000029727	1686.67	-0.623949	0.124798	-4.99968	5.74e-07	3.29e-05	10.4358	10.2572	10.3853	11.096	10.8475	11.0688	Cyp3a13	13113	cytochrome P450, family 3, subfamily a, polypeptide 13 [Source:MGI Symbol;Acc:MGI:88610]
4076	ENSMUSG00000024810	10783.7	1.07264	0.215171	4.98506	6.19e-07	3.54e-05	13.7463	14.1704	13.6698	13.0325	12.7314	12.0757	Il33	77125	interleukin 33 [Source:MGI Symbol;Acc:MGI:1924375]
9753	ENSMUSG00000039070	19737.6	-0.897184	0.180216	-4.97838	6.41e-07	3.65e-05	13.5505	14.079	13.3805	14.8284	14.5324	14.648	Cpa4	71791	carboxypeptidase A4 [Source:MGI Symbol;Acc:MGI:1919041]
1734	ENSMUSG00000018774	964.312	-0.717527	0.144205	-4.97573	6.5e-07	3.68e-05	9.66103	9.4954	9.28975	10.3492	10.1495	10.2221	Cd68	12514	CD68 antigen [Source:MGI Symbol;Acc:MGI:88342]
16716	ENSMUSG00000090213	111.793	-1.15282	0.231697	-4.97558	6.51e-07	3.68e-05	6.03185	5.78497	6.17668	7.14294	7.36991	7.46851	Tmem189	407243	transmembrane protein 189 [Source:MGI Symbol;Acc:MGI:2142624]
9884	ENSMUSG00000039457	59795.4	-0.533363	0.107243	-4.97339	6.58e-07	3.71e-05	15.6809	15.5542	15.4607	16.0823	16.0483	16.2115	Ppl	19041	periplakin [Source:MGI Symbol;Acc:MGI:1194898]
5277	ENSMUSG00000027376	10493.4	-0.486701	0.0979039	-4.97121	6.65e-07	3.74e-05	13.1365	13.1426	12.9768	13.615	13.6044	13.5333	Prom2	192212	prominin 2 [Source:MGI Symbol;Acc:MGI:2138997]
5015	ENSMUSG00000026832	692.699	0.853691	0.171803	4.969	6.73e-07	3.77e-05	9.79437	10.0034	9.65712	8.66173	9.14236	8.87749	Cytip	227929	cytohesin 1 interacting protein [Source:MGI Symbol;Acc:MGI:2183535]
2305	ENSMUSG00000020651	107.669	1.61946	0.326033	4.96717	6.79e-07	3.79e-05	7.05614	8.19436	7.08267	3.98948	5.75258	4.36961	Slc26a4	23985	solute carrier family 26, member 4 [Source:MGI Symbol;Acc:MGI:1346029]
10613	ENSMUSG00000041984	241626	-0.836289	0.168863	-4.95247	7.33e-07	4.07e-05	17.4113	17.526	17.1301	18.0145	18.1436	18.5691	Rptn	20129	repetin [Source:MGI Symbol;Acc:MGI:1099055]
5154	ENSMUSG00000027164	6101.56	-0.764707	0.154625	-4.94556	7.59e-07	4.21e-05	12.1607	12.1858	11.9876	13.197	12.6567	12.8667	Traf6	22034	TNF receptor-associated factor 6 [Source:MGI Symbol;Acc:MGI:108072]
9927	ENSMUSG00000039616	3324.73	-0.565419	0.114446	-4.94049	7.79e-07	4.3e-05	11.494	11.2998	11.3357	11.9259	11.8779	12.0735	Mocos	68591	molybdenum cofactor sulfurase [Source:MGI Symbol;Acc:MGI:1915841]
13594	ENSMUSG00000060703	186.544	-1.13222	0.229373	-4.93618	7.97e-07	4.38e-05	7.09065	6.51143	6.60914	7.76031	8.11818	8.25478	Cd302	66205	CD302 antigen [Source:MGI Symbol;Acc:MGI:1913455]
2882	ENSMUSG00000021792	3125.69	0.90319	0.183044	4.93427	8.05e-07	4.41e-05	12.2204	11.5699	12.181	10.9891	10.8819	11.2198	Fam213a	70564	family with sequence similarity 213, member A [Source:MGI Symbol;Acc:MGI:1917814]
3630	ENSMUSG00000023885	4853.86	-1.02207	0.207236	-4.93189	8.14e-07	4.45e-05	11.6457	11.3813	11.6452	13.1529	12.6132	12.1926	Thbs2	21826	thrombospondin 2 [Source:MGI Symbol;Acc:MGI:98738]
3935	ENSMUSG00000024512	40.9951	1.61064	0.326915	4.92679	8.36e-07	4.55e-05	5.45787	6.12926	6.67437	4.08294	3.24854	3.23739	Dynap	75577	dynactin associated protein [Source:MGI Symbol;Acc:MGI:1922827]
9031	ENSMUSG00000036951	2011.9	-0.858693	0.17432	-4.92595	8.4e-07	4.56e-05	10.469	10.5567	10.2792	11.1265	11.1938	11.7026	C130079G13Rik	229333	RIKEN cDNA C130079G13 gene [Source:MGI Symbol;Acc:MGI:3028051]
16483	ENSMUSG00000087194	35.7682	-1.54449	0.313691	-4.9236	8.5e-07	4.6e-05	3.41472	3.53795	4.03132	5.89413	6.14816	5.68888	Skint6	230622	selection and upkeep of intraepithelial T cells 6 [Source:MGI Symbol;Acc:MGI:3649262]
6394	ENSMUSG00000029561	849.884	1.62856	0.331337	4.91512	8.87e-07	4.77e-05	11.0963	8.35733	11.2241	6.35398	5.82651	5.83809	Oasl2	23962	2'-5' oligoadenylate synthetase-like 2 [Source:MGI Symbol;Acc:MGI:1344390]
5625	ENSMUSG00000028111	1984.2	-1.1736	0.238776	-4.91506	8.88e-07	4.77e-05	10.4302	9.58387	10.1827	11.8672	11.5389	10.8845	Ctsk	13038	cathepsin K [Source:MGI Symbol;Acc:MGI:107823]
9338	ENSMUSG00000037921	140.407	1.64713	0.335746	4.90589	9.3e-07	4.97e-05	8.34559	5.29333	8.6955	3.78214	4.62189	4.9531	Ddx60	234311	DEAD (Asp-Glu-Ala-Asp) box polypeptide 60 [Source:MGI Symbol;Acc:MGI:2384570]
1783	ENSMUSG00000019102	1431.2	-1.64703	0.335705	-4.90617	9.29e-07	4.97e-05	7.89671	7.20448	8.08215	12.1994	11.1833	9.82621	Aldh3a1	11670	aldehyde dehydrogenase family 3, subfamily A1 [Source:MGI Symbol;Acc:MGI:1353451]
8339	ENSMUSG00000034459	612.047	1.59101	0.324402	4.90444	9.37e-07	4.99e-05	10.6496	7.93752	10.8013	2.88337	4.38147	3.81912	Ifit1	15957	interferon-induced protein with tetratricopeptide repeats 1 [Source:MGI Symbol;Acc:MGI:99450]
3043	ENSMUSG00000022123	9877.66	-0.656524	0.133894	-4.90332	9.42e-07	5e-05	12.8064	13.1026	12.7255	13.5125	13.5108	13.6863	Scel	64929	sciellin [Source:MGI Symbol;Acc:MGI:1891228]
12985	ENSMUSG00000055976	398.914	-1.2389	0.252956	-4.89769	9.7e-07	5.13e-05	7.6568	7.79998	7.68005	8.3688	9.40013	9.57653	Cldn23	71908	claudin 23 [Source:MGI Symbol;Acc:MGI:1919158]
126	ENSMUSG00000000884	891.206	0.637922	0.130407	4.89178	9.99e-07	5.25e-05	10.2059	9.96563	10.1032	9.49545	9.46715	9.32796	Gnb1l	13972	guanine nucleotide binding protein (G protein), beta polypeptide 1-like [Source:MGI Symbol;Acc:MGI:1338057]
10815	ENSMUSG00000042680	1982.84	-0.563743	0.115242	-4.8918	9.99e-07	5.25e-05	10.558	10.6493	10.6921	11.3427	11.1686	11.1268	Garem1	381126	GRB2 associated regulator of MAPK1 subtype 1 [Source:MGI Symbol;Acc:MGI:2685790]
17061	ENSMUSG00000094724	129.666	1.15929	0.237099	4.88945	1.01e-06	5.3e-05	7.6179	7.79998	7.16667	6.17451	6.29427	6.13587	Rnaset2b	68195	ribonuclease T2B [Source:MGI Symbol;Acc:MGI:3702087]
8584	ENSMUSG00000035258	647.144	-1.3347	0.273183	-4.88574	1.03e-06	5.38e-05	8.74635	7.39849	8.33706	9.74641	10.4201	9.52793	Abi3bp	320712	ABI gene family, member 3 (NESH) binding protein [Source:MGI Symbol;Acc:MGI:2444583]
15044	ENSMUSG00000074577	3183.13	-0.655352	0.134193	-4.88366	1.04e-06	5.42e-05	11.3595	11.3191	11.0696	11.7629	12.004	12.0328	Fam65c	69553	family with sequence similarity 65, member C [Source:MGI Symbol;Acc:MGI:1916803]
3973	ENSMUSG00000024589	602.196	0.682222	0.139831	4.8789	1.07e-06	5.48e-05	9.46234	9.69151	9.48419	8.7781	8.92681	8.79774	Nedd4l	83814	neural precursor cell expressed, developmentally down-regulated gene 4-like [Source:MGI Symbol;Acc:MGI:1933754]
9544	ENSMUSG00000038463	461.837	-1.06966	0.219185	-4.88017	1.06e-06	5.48e-05	8.28231	7.67066	8.32493	9.61175	9.34879	8.98542	Olfml2b	320078	olfactomedin-like 2B [Source:MGI Symbol;Acc:MGI:2443310]
16732	ENSMUSG00000090314	3622.95	-1.11281	0.228041	-4.87986	1.06e-06	5.48e-05	10.8676	11.581	10.4519	12.1072	12.401	12.4488	2310050C09Rik	66533	RIKEN cDNA 2310050C09 gene [Source:MGI Symbol;Acc:MGI:1913783]
7635	ENSMUSG00000032323	311.712	-1.20425	0.246821	-4.87906	1.07e-06	5.48e-05	7.415	7.62485	7.12994	8.18603	8.93797	9.19593	Cyp11a1	13070	cytochrome P450, family 11, subfamily a, polypeptide 1 [Source:MGI Symbol;Acc:MGI:88582]
4726	ENSMUSG00000026235	2762.53	-0.675953	0.138755	-4.87156	1.11e-06	5.67e-05	10.97	11.1815	10.9443	11.5297	11.7817	11.8938	Epha4	13838	Eph receptor A4 [Source:MGI Symbol;Acc:MGI:98277]
879	ENSMUSG00000006390	12710.4	-0.708729	0.145674	-4.86517	1.14e-06	5.84e-05	13.0902	13.4485	13.0693	14.1125	13.9488	13.7986	Elovl1	54325	elongation of very long chain fatty acids (FEN1/Elo2, SUR4/Elo3, yeast)-like 1 [Source:MGI Symbol;Acc:MGI:1858959]
11221	ENSMUSG00000044921	372.33	-1.24837	0.257248	-4.85281	1.22e-06	6.2e-05	7.43304	8.07449	7.11122	9.01294	8.6733	9.52059	Rassf9	237504	Ras association (RalGDS/AF-6) domain family (N-terminal) member 9 [Source:MGI Symbol;Acc:MGI:2384307]
2976	ENSMUSG00000021991	156.826	1.18197	0.243676	4.85056	1.23e-06	6.25e-05	7.3309	8.08016	7.98779	6.46231	6.59147	6.26449	Cacna2d3	12294	calcium channel, voltage-dependent, alpha2/delta subunit 3 [Source:MGI Symbol;Acc:MGI:1338890]
2301	ENSMUSG00000020647	2488.95	-0.472382	0.0974053	-4.84965	1.24e-06	6.26e-05	10.9861	11.0677	11.0064	11.564	11.4924	11.4508	Ncoa1	17977	nuclear receptor coactivator 1 [Source:MGI Symbol;Acc:MGI:1276523]
14491	ENSMUSG00000070031	103.834	1.09307	0.225433	4.84877	1.24e-06	6.27e-05	7.1132	7.1299	7.35352	5.9695	5.91953	5.99465	Sp140	434484	Sp140 nuclear body protein [Source:MGI Symbol;Acc:MGI:3702467]
9264	ENSMUSG00000037681	4443.95	-0.913889	0.188601	-4.84563	1.26e-06	6.35e-05	11.3128	11.9359	11.2457	12.7213	12.4389	12.4185	Esyt3	272636	extended synaptotagmin-like protein 3 [Source:MGI Symbol;Acc:MGI:1098699]
10273	ENSMUSG00000040699	432.545	-0.909912	0.188287	-4.83258	1.35e-06	6.71e-05	8.30208	8.03417	8.18869	9.44353	9.15437	8.86305	Limd2	67803	LIM domain containing 2 [Source:MGI Symbol;Acc:MGI:1915053]
7150	ENSMUSG00000031375	3409.29	-1.21983	0.252435	-4.83226	1.35e-06	6.71e-05	11.1512	10.2535	10.9149	12.7574	12.3068	11.5725	Bgn	12111	biglycan [Source:MGI Symbol;Acc:MGI:88158]
221	ENSMUSG00000001506	41356.2	-1.25041	0.25876	-4.8323	1.35e-06	6.71e-05	14.828	13.5413	14.4814	16.3079	15.9078	15.3462	Col1a1	12842	collagen, type I, alpha 1 [Source:MGI Symbol;Acc:MGI:88467]
11876	ENSMUSG00000048709	49.6429	-1.49579	0.309454	-4.83363	1.34e-06	6.71e-05	4.49033	3.39968	4.5592	6.2966	6.61947	6.13587	Gm8666	NA	predicted gene 8666 [Source:MGI Symbol;Acc:MGI:3648747]
17177	ENSMUSG00000096768	504.402	1.35725	0.281733	4.81749	1.45e-06	7.18e-05	9.6932	9.8837	9.14768	8.51012	6.94123	7.68099	Erdr1	170942	erythroid differentiation regulator 1 [Source:MGI Symbol;Acc:MGI:2384747]
11878	ENSMUSG00000048721	3477.82	-0.879612	0.182581	-4.81765	1.45e-06	7.18e-05	11.1118	11.5394	10.8993	12.3875	11.952	12.1207	Fndc9	320116	fibronectin type III domain containing 9 [Source:MGI Symbol;Acc:MGI:2443410]
2356	ENSMUSG00000020733	8213.5	-0.458722	0.09526	-4.81548	1.47e-06	7.23e-05	12.728	12.841	12.679	13.243	13.1746	13.2389	Slc9a3r1	26941	solute carrier family 9 (sodium/hydrogen exchanger), member 3 regulator 1 [Source:MGI Symbol;Acc:MGI:1349482]
12938	ENSMUSG00000055675	275.149	0.951841	0.197765	4.81299	1.49e-06	7.3e-05	8.53709	8.67088	8.40012	7.65771	7.62598	7.13522	Kbtbd11	74901	kelch repeat and BTB (POZ) domain containing 11 [Source:MGI Symbol;Acc:MGI:1922151]
1402	ENSMUSG00000015533	636.992	1.08239	0.225292	4.80437	1.55e-06	7.6e-05	9.275	10.2808	9.69061	8.69171	8.5034	8.49846	Itga2	16398	integrin alpha 2 [Source:MGI Symbol;Acc:MGI:96600]
7481	ENSMUSG00000032010	1460.01	-0.745916	0.155383	-4.8005	1.58e-06	7.73e-05	10.0583	10.3016	9.78814	10.9548	10.8236	10.7785	Usp2	53376	ubiquitin specific peptidase 2 [Source:MGI Symbol;Acc:MGI:1858178]
18955	ENSMUSG00000110916	291.957	-1.16593	0.242981	-4.79846	1.6e-06	7.78e-05	7.06773	7.82045	7.01377	8.78159	8.36967	8.95851	AC160997.1	NA
843	ENSMUSG00000006154	10640	-0.989163	0.20645	-4.79129	1.66e-06	8.04e-05	12.5539	13.1434	12.3419	13.4765	13.9298	14.018	Eps8l1	67425	EPS8-like 1 [Source:MGI Symbol;Acc:MGI:1914675]
9180	ENSMUSG00000037405	1544.99	0.546707	0.114315	4.78245	1.73e-06	8.38e-05	10.7936	10.8691	10.8815	10.2681	10.4001	10.1796	Icam1	15894	intercellular adhesion molecule 1 [Source:MGI Symbol;Acc:MGI:96392]
9585	ENSMUSG00000038560	3288.6	-0.583977	0.122125	-4.7818	1.74e-06	8.38e-05	11.4442	11.4024	11.1916	11.8486	11.942	12.0644	Sp6	83395	trans-acting transcription factor 6 [Source:MGI Symbol;Acc:MGI:1932575]
12320	ENSMUSG00000051375	7391.38	-0.67072	0.140318	-4.78	1.75e-06	8.43e-05	12.4704	12.668	12.1977	13.2342	13.1512	13.0934	Pcdh1	75599	protocadherin 1 [Source:MGI Symbol;Acc:MGI:104692]
1587	ENSMUSG00000017679	7418.01	-0.536795	0.112454	-4.77347	1.81e-06	8.68e-05	12.5407	12.7034	12.4036	13.0995	13.1062	13.1152	Ttpal	76080	tocopherol (alpha) transfer protein-like [Source:MGI Symbol;Acc:MGI:1923330]
12813	ENSMUSG00000054792	3814.27	-0.451012	0.0945107	-4.77208	1.82e-06	8.72e-05	11.7252	11.6126	11.6069	12.0872	12.0922	12.1478	Klhl18	270201	kelch-like 18 [Source:MGI Symbol;Acc:MGI:2143315]
787	ENSMUSG00000005686	3090.7	-0.551513	0.115633	-4.76952	1.85e-06	8.8e-05	11.2695	11.3773	11.1933	11.9709	11.83	11.7418	Ampd3	11717	adenosine monophosphate deaminase 3 [Source:MGI Symbol;Acc:MGI:1096344]
8696	ENSMUSG00000035692	632.821	1.58486	0.332466	4.76697	1.87e-06	8.89e-05	10.6015	8.19958	10.7844	5.21514	6.22306	6.31629	Isg15	100038882	ISG15 ubiquitin-like modifier [Source:MGI Symbol;Acc:MGI:1855694]
8651	ENSMUSG00000035498	8096.56	0.620891	0.130282	4.76573	1.88e-06	8.92e-05	13.195	13.355	13.2568	12.8369	12.5279	12.482	Cdcp1	109332	CUB domain containing protein 1 [Source:MGI Symbol;Acc:MGI:2442010]
4975	ENSMUSG00000026773	3115.76	0.707082	0.148402	4.76463	1.89e-06	8.94e-05	12.1461	11.7969	11.8226	11.348	10.9971	11.1906	Pfkfb3	170768	6-phosphofructo-2-kinase/fructose-2,6-biphosphatase 3 [Source:MGI Symbol;Acc:MGI:2181202]
3459	ENSMUSG00000022906	1656.3	1.08734	0.228327	4.7622	1.91e-06	9e-05	11.437	10.4644	11.462	9.67316	10.0845	10.0157	Parp9	80285	poly (ADP-ribose) polymerase family, member 9 [Source:MGI Symbol;Acc:MGI:1933117]
6455	ENSMUSG00000029671	59.2865	-1.39987	0.293937	-4.76251	1.91e-06	9e-05	4.68357	4.99024	4.3831	6.4796	6.91887	6.1924	Wnt16	93735	wingless-type MMTV integration site family, member 16 [Source:MGI Symbol;Acc:MGI:2136018]
9815	ENSMUSG00000039217	3889.02	-0.789504	0.16585	-4.76036	1.93e-06	9.06e-05	11.2638	11.7599	11.2425	12.182	12.214	12.4493	Il18	16173	interleukin 18 [Source:MGI Symbol;Acc:MGI:107936]
10507	ENSMUSG00000041620	115.269	1.56616	0.329058	4.75954	1.94e-06	9.07e-05	6.25109	8.46092	7.43106	4.8926	4.38147	5.52245	Mmp1b	83996	matrix metallopeptidase 1b (interstitial collagenase) [Source:MGI Symbol;Acc:MGI:1933847]
9747	ENSMUSG00000039062	1179.28	-1.08406	0.227818	-4.75844	1.95e-06	9.09e-05	9.42226	9.38292	9.53775	10.7149	11.1495	10.0118	Anpep	16790	alanyl (membrane) aminopeptidase [Source:MGI Symbol;Acc:MGI:5000466]
13496	ENSMUSG00000059956	38251.1	-0.809783	0.17022	-4.75727	1.96e-06	9.12e-05	14.877	14.6058	14.6745	15.8345	15.1877	15.6824	Serpinb12	71869	serine (or cysteine) peptidase inhibitor, clade B (ovalbumin), member 12 [Source:MGI Symbol;Acc:MGI:1919119]
18030	ENSMUSG00000102694	29.2633	-1.59221	0.334894	-4.75438	1.99e-06	9.22e-05	1.05229	2.39124	2.68214	4.6697	6.57726	5.55156	Gm37496	NA	predicted gene, 37496 [Source:MGI Symbol;Acc:MGI:5610724]
18477	ENSMUSG00000107134	108.919	1.28235	0.26981	4.75279	2.01e-06	9.27e-05	7.36889	6.85355	7.74221	5.99377	5.50493	5.79005	Gm42528	NA	predicted gene 42528 [Source:MGI Symbol;Acc:MGI:5662665]
11450	ENSMUSG00000046324	6327.48	-0.538658	0.11347	-4.74715	2.06e-06	9.51e-05	12.2717	12.436	12.2567	12.768	12.8633	12.9952	Ermp1	226090	endoplasmic reticulum metallopeptidase 1 [Source:MGI Symbol;Acc:MGI:106250]
17616	ENSMUSG00000097971	10516.6	0.612266	0.129014	4.74574	2.08e-06	9.55e-05	13.7754	13.6286	13.5164	13.0738	12.813	13.1169	Gm26917	NA	predicted gene, 26917 [Source:MGI Symbol;Acc:MGI:5504032]
10144	ENSMUSG00000040296	720.723	1.1838	0.2496	4.7428	2.11e-06	9.66e-05	10.1443	9.27829	10.4491	8.26294	8.87839	8.65082	Ddx58	230073	DEAD (Asp-Glu-Ala-Asp) box polypeptide 58 [Source:MGI Symbol;Acc:MGI:2442858]							2.27175
6313	ENSMUSG00000029413	1387.25	-0.614657	0.129944	-4.73015	2.24e-06	0.000102518	10.1835	10.0875	9.97578	10.6543	10.6248	10.8773	Naaa	67111	N-acylethanolamine acid amidase [Source:MGI Symbol;Acc:MGI:1914361]
15109	ENSMUSG00000074896	84.3817	1.56627	0.331556	4.72401	2.31e-06	0.000105081	7.66446	5.03763	7.97231	2.88337	4.01062	0.953647	Ifit3	15959	interferon-induced protein with tetratricopeptide repeats 3 [Source:MGI Symbol;Acc:MGI:1101055]
10199	ENSMUSG00000040466	637.01	-0.89789	0.190056	-4.72435	2.31e-06	0.000105081	8.72454	8.81726	8.68605	10.0684	9.65641	9.36942	Blvrb	233016	biliverdin reductase B (flavin reductase (NADPH)) [Source:MGI Symbol;Acc:MGI:2385271]
14387	ENSMUSG00000068876	1775.78	-0.707632	0.149819	-4.72323	2.32e-06	0.000105193	10.3518	10.5435	10.2083	10.947	11.0674	11.321	Cgn	70737	cingulin [Source:MGI Symbol;Acc:MGI:1927237]
4586	ENSMUSG00000025959	3931.3	0.548609	0.116371	4.71433	2.43e-06	0.000109594	12.2011	12.0942	12.288	11.5234	11.5973	11.7606	Klf7	93691	Kruppel-like factor 7 (ubiquitous) [Source:MGI Symbol;Acc:MGI:1935151]
7738	ENSMUSG00000032498	794.913	0.804138	0.170715	4.71041	2.47e-06	0.000111203	9.89542	10.3101	9.7478	9.16763	9.11803	9.13714	Mlh1	17350	mutL homolog 1 [Source:MGI Symbol;Acc:MGI:101938]
11494	ENSMUSG00000046574	1079.59	-0.542858	0.11525	-4.71025	2.47e-06	0.000111203	9.7338	9.81905	9.75836	10.418	10.3266	10.2412	Prr12	233210	proline rich 12 [Source:MGI Symbol;Acc:MGI:2679002]
11468	ENSMUSG00000046432	1103.97	0.600706	0.127559	4.70925	2.49e-06	0.000111441	10.511	10.2383	10.4017	9.83975	9.70785	9.74349	Bex3	12070	brain expressed X-linked 3 [Source:MGI Symbol;Acc:MGI:1338016]
2096	ENSMUSG00000020263	4872.39	-0.629623	0.133764	-4.70699	2.51e-06	0.00011238	11.8362	12.0865	11.7077	12.4431	12.5306	12.6449	Appl2	216190	adaptor protein, phosphotyrosine interaction, PH domain and leucine zipper containing 2 [Source:MGI Symbol;Acc:MGI:2384914]
6128	ENSMUSG00000029053	494.363	0.666758	0.141818	4.70152	2.58e-06	0.000115121	9.22151	9.33867	9.21499	8.61555	8.42227	8.6373	Prkcz	18762	protein kinase C, zeta [Source:MGI Symbol;Acc:MGI:97602]
11466	ENSMUSG00000046415	105.878	-1.25893	0.268118	-4.69542	2.66e-06	0.000118289	5.93389	5.63895	5.68842	7.77439	7.03776	7.0045	B430212C06Rik	NA	RIKEN cDNA B430212C06 gene [Source:MGI Symbol;Acc:MGI:2442134]
12979	ENSMUSG00000055926	1319.81	-0.770219	0.164081	-4.69413	2.68e-06	0.000118717	9.84072	10.188	9.60788	10.7973	10.6589	10.701	Gm14137	623781	predicted gene 14137 [Source:MGI Symbol;Acc:MGI:3651144]
9111	ENSMUSG00000037211	1442	-0.691905	0.147501	-4.69086	2.72e-06	0.000120194	10.0275	10.3016	9.89736	10.8102	10.6864	10.933	Spry1	24063	sprouty homolog 1 (Drosophila) [Source:MGI Symbol;Acc:MGI:1345139]
8039	ENSMUSG00000033453	30.8419	-1.52711	0.325574	-4.6905	2.73e-06	0.000120194	3.09029	3.66411	3.19016	5.9695	5.94188	5.19365	Adamts15	235130	a disintegrin-like and metallopeptidase (reprolysin type) with thrombospondin type 1 motif, 15 [Source:MGI Symbol;Acc:MGI:2449569]
12520	ENSMUSG00000052749	64.8439	1.3946	0.298002	4.67982	2.87e-06	0.000126287	6.27129	6.90558	6.83132	4.25346	4.72857	5.26568	Trim30b	244183	tripartite motif-containing 30B [Source:MGI Symbol;Acc:MGI:4821256]
6451	ENSMUSG00000029661	41359.3	-1.17276	0.25072	-4.67755	2.9e-06	0.000127355	14.9151	13.6292	14.5697	16.1725	15.9431	15.4061	Col1a2	12843	collagen, type I, alpha 2 [Source:MGI Symbol;Acc:MGI:88468]
9358	ENSMUSG00000037977	633.045	-1.2892	0.275969	-4.67155	2.99e-06	0.000130782	8.69868	7.24542	8.47526	9.87448	9.46522	10.2711	6430571L13Rik	235599	RIKEN cDNA 6430571L13 gene [Source:MGI Symbol;Acc:MGI:2445137]
4843	ENSMUSG00000026494	1379.79	-1.27866	0.273822	-4.66969	3.02e-06	0.000131624	9.12769	9.63485	9.40761	9.98303	11.6589	10.9699	Kif26b	269152	kinesin family member 26B [Source:MGI Symbol;Acc:MGI:2447076]
5297	ENSMUSG00000027412	3559.85	-0.6928	0.148436	-4.66734	3.05e-06	0.000132784	11.3566	11.495	11.3031	12.3734	12.0365	11.9005	Lpin3	64899	lipin 3 [Source:MGI Symbol;Acc:MGI:1891342]
18203	ENSMUSG00000104554	105.31	1.41011	0.302287	4.66482	3.09e-06	0.000134067	7.15728	7.79998	7.13921	6.10936	5.16836	4.71658	Gm42835	NA	predicted gene 42835 [Source:MGI Symbol;Acc:MGI:5662972]
11177	ENSMUSG00000044674	1202.7	-0.715822	0.153576	-4.66102	3.15e-06	0.000136207	9.98834	9.57587	9.82308	10.5187	10.7256	10.4274	Fzd1	14362	frizzled class receptor 1 [Source:MGI Symbol;Acc:MGI:1196625]
2850	ENSMUSG00000021730	34.7496	1.51006	0.324283	4.65659	3.21e-06	0.000138804	5.68564	6.15098	5.83255	3.24868	2.9287	4.1588	Hcn1	15165	hyperpolarization-activated, cyclic nucleotide-gated K+ 1 [Source:MGI Symbol;Acc:MGI:1096392]
873	ENSMUSG00000006360	1353.65	0.514447	0.110558	4.65317	3.27e-06	0.000140762	10.6582	10.6813	10.591	10.1624	10.015	10.1632	Crip1	12925	cysteine-rich protein 1 (intestinal) [Source:MGI Symbol;Acc:MGI:88501]
10614	ENSMUSG00000041986	2305.68	-0.910568	0.196198	-4.64106	3.47e-06	0.000148878	10.3683	11.0271	10.2225	11.6826	11.5747	11.5015	Elmod1	270162	ELMO/CED-12 domain containing 1 [Source:MGI Symbol;Acc:MGI:3583900]
98	ENSMUSG00000000693	103.26	-1.36254	0.293787	-4.63784	3.52e-06	0.00015082	5.82879	5.57613	5.06645	7.88882	7.11846	6.80139	Loxl3	16950	lysyl oxidase-like 3 [Source:MGI Symbol;Acc:MGI:1337004]
1967	ENSMUSG00000020018	1628.35	0.768545	0.165773	4.63613	3.55e-06	0.000151678	11.0371	10.7072	11.2702	10.2046	10.0591	10.3289	Snrpf	69878	small nuclear ribonucleoprotein polypeptide F [Source:MGI Symbol;Acc:MGI:1917128]
4120	ENSMUSG00000024900	3754.14	-0.552767	0.119258	-4.63504	3.57e-06	0.000152087	11.529	11.7059	11.435	12.186	12.0251	12.1796	Cpt1a	12894	carnitine palmitoyltransferase 1a, liver [Source:MGI Symbol;Acc:MGI:1098296]
2595	ENSMUSG00000021200	2491.49	-0.96212	0.207718	-4.63186	3.62e-06	0.000154044	10.5743	11.0293	10.2225	11.3621	11.8608	11.8895	Asb2	65256	ankyrin repeat and SOCS box-containing 2 [Source:MGI Symbol;Acc:MGI:1929743]
7000	ENSMUSG00000030967	5043.2	-0.614848	0.132793	-4.63011	3.65e-06	0.000154946	11.82	12.1274	11.8676	12.4367	12.5984	12.7085	Zranb1	360216	zinc finger, RAN-binding domain containing 1 [Source:MGI Symbol;Acc:MGI:106441]
5583	ENSMUSG00000028037	315.409	1.52621	0.330105	4.6234	3.77e-06	0.00015882	9.56613	7.01619	9.85437	4.84002	5.24225	4.23254	Ifi44	99899	interferon-induced protein 44 [Source:MGI Symbol;Acc:MGI:2443016]
10993	ENSMUSG00000043681	26775.4	-0.660774	0.142895	-4.6242	3.76e-06	0.00015882	14.2511	14.5298	14.1539	14.844	14.998	15.1809	Fam25c	69134	family with sequence similarity 25, member C [Source:MGI Symbol;Acc:MGI:1916384]
2764	ENSMUSG00000021565	2200.39	-1.10283	0.238521	-4.62359	3.77e-06	0.00015882	10.246	10.6378	9.9925	11.0374	11.4438	12.134	Slc6a19	74338	solute carrier family 6 (neurotransmitter transporter), member 19 [Source:MGI Symbol;Acc:MGI:1921588]
7040	ENSMUSG00000031098	2693.76	-0.764031	0.165314	-4.6217	3.81e-06	0.000159723	10.8775	10.7848	11.1091	12.0418	11.5499	11.598	Syt8	55925	synaptotagmin VIII [Source:MGI Symbol;Acc:MGI:1859867]
4358	ENSMUSG00000025373	1447.94	0.57501	0.124583	4.61547	3.92e-06	0.000163876	10.9157	10.6813	10.6953	10.2644	10.1375	10.1104	Rnf41	67588	ring finger protein 41 [Source:MGI Symbol;Acc:MGI:1914838]
6505	ENSMUSG00000029780	5173.17	-0.708091	0.153439	-4.61481	3.93e-06	0.000163876	11.8323	12.1723	11.696	12.8232	12.6163	12.536	Nt5c3	107569	5'-nucleotidase, cytosolic III [Source:MGI Symbol;Acc:MGI:1927186]
9160	ENSMUSG00000037348	265.867	-0.996542	0.215945	-4.61479	3.94e-06	0.000163876	7.47719	7.26547	7.42349	8.08232	8.81321	8.55705	Paqr7	71904	progestin and adipoQ receptor family member VII [Source:MGI Symbol;Acc:MGI:1919154]
14846	ENSMUSG00000073409	596.682	1.31763	0.285567	4.61409	3.95e-06	0.000164009	10.1768	9.24334	9.9523	7.35454	8.81926	7.75792	H2-Q6	15019	histocompatibility 2, Q region locus 6 [Source:MGI Symbol;Acc:MGI:95935]
11028	ENSMUSG00000043940	4394.56	-0.434525	0.0942088	-4.61236	3.98e-06	0.000164963	11.8975	11.8765	11.8147	12.2358	12.3188	12.3619	Wdfy3	72145	WD repeat and FYVE domain containing 3 [Source:MGI Symbol;Acc:MGI:1096875]
16158	ENSMUSG00000085673	208.877	-1.21182	0.263495	-4.59902	4.24e-06	0.000175444	6.74561	7.29503	6.06436	8.04216	8.4103	8.34066	Gm16122	NA	predicted gene 16122 [Source:MGI Symbol;Acc:MGI:3801886]
9596	ENSMUSG00000038598	271.234	-1.26716	0.275601	-4.59781	4.27e-06	0.000176023	6.62523	7.75815	6.46911	8.56785	8.53314	8.90594	AI481877	100155	expressed sequence AI481877 [Source:MGI Symbol;Acc:MGI:2140313]
12580	ENSMUSG00000053137	325.469	0.817463	0.177962	4.59347	4.36e-06	0.000179277	8.61027	8.93145	8.6114	7.73893	7.76407	8.0094	Mapk11	19094	mitogen-activated protein kinase 11 [Source:MGI Symbol;Acc:MGI:1338024]
10687	ENSMUSG00000042265	184.707	1.47419	0.321134	4.59057	4.42e-06	0.000181335	7.24159	9.19451	7.554	6.33511	5.87377	5.63551	Trem1	58217	triggering receptor expressed on myeloid cells 1 [Source:MGI Symbol;Acc:MGI:1930005]
187	ENSMUSG00000001270	459.335	-0.729445	0.159343	-4.57784	4.7e-06	0.000192248	8.45117	8.36664	8.40398	9.38967	9.00848	9.12266	Ckb	12709	creatine kinase, brain [Source:MGI Symbol;Acc:MGI:88407]
5077	ENSMUSG00000026946	533.418	0.860302	0.187959	4.57708	4.72e-06	0.000192463	9.44021	9.12215	9.7402	8.39638	8.66661	8.47587	Nmi	64685	N-myc (and STAT) interactor [Source:MGI Symbol;Acc:MGI:1928368]
503	ENSMUSG00000003363	5593.1	-0.678566	0.148368	-4.57353	4.8e-06	0.000195271	11.9968	12.3023	11.8012	12.6784	12.867	12.7383	Pld3	18807	phospholipase D family, member 3 [Source:MGI Symbol;Acc:MGI:1333782]
666	ENSMUSG00000004748	228.15	0.763642	0.16709	4.57025	4.87e-06	0.00019786	8.17384	8.19958	8.19759	7.41869	7.29376	7.41408	Mtfp1	67900	mitochondrial fission process 1 [Source:MGI Symbol;Acc:MGI:1916686]
14557	ENSMUSG00000070643	1468.75	-1.01444	0.222098	-4.56754	4.93e-06	0.000199946	9.84241	9.43474	10.1256	11.4303	10.6963	10.7075	Sox13	20668	SRY (sex determining region Y)-box 13 [Source:MGI Symbol;Acc:MGI:98361]
9103	ENSMUSG00000037185	12651.3	-0.655451	0.143551	-4.56597	4.97e-06	0.000200951	13.2561	13.4437	12.9916	13.8496	14.073	13.8579	Krt80	74127	keratin 80 [Source:MGI Symbol;Acc:MGI:1921377]
3318	ENSMUSG00000022639	488.23	0.64004	0.140234	4.56408	5.02e-06	0.00020227	9.32658	9.19973	9.1614	8.45437	8.60492	8.61679	Dubr	NA	Dppa2 upstream binding RNA [Source:MGI Symbol;Acc:MGI:1915440]
10953	ENSMUSG00000043430	20763.3	-0.886852	0.194451	-4.56079	5.1e-06	0.000204964	13.7718	14.0428	13.439	14.3121	14.9418	14.9108	Psapl1	76943	prosaposin-like 1 [Source:MGI Symbol;Acc:MGI:1924193]
9184	ENSMUSG00000037411	2582.96	1.25268	0.274957	4.55592	5.22e-06	0.000208751	11.4048	12.536	11.5472	10.9322	9.81464	9.97462	Serpine1	18787	serine (or cysteine) peptidase inhibitor, clade E, member 1 [Source:MGI Symbol;Acc:MGI:97608]
2377	ENSMUSG00000020777	7401.6	-0.494051	0.108434	-4.55624	5.21e-06	0.000208751	12.6194	12.6438	12.4639	13.0951	13.1728	12.9817	Acox1	11430	acyl-Coenzyme A oxidase 1, palmitoyl [Source:MGI Symbol;Acc:MGI:1330812]
6877	ENSMUSG00000030691	1233.99	-0.843047	0.185282	-4.55006	5.36e-06	0.000214127	9.5844	10.0562	9.51478	10.9116	10.5422	10.4804	Fchsd2	207278	FCH and double SH3 domains 2 [Source:MGI Symbol;Acc:MGI:2448475]
18705	ENSMUSG00000109127	45.1454	-1.46014	0.321403	-4.54304	5.54e-06	0.000220858	3.67942	4.40388	3.86247	6.40916	6.63326	5.46241	Gm45158	NA	predicted gene 45158 [Source:MGI Symbol;Acc:MGI:5753734]
14269	ENSMUSG00000067594	193.48	-1.40945	0.310299	-4.54222	5.57e-06	0.000221181	5.74462	6.89274	5.80951	8.19652	8.90707	7.36574	Krt77	406220	keratin 77 [Source:MGI Symbol;Acc:MGI:3588209]
4027	ENSMUSG00000024726	590.322	0.842424	0.185705	4.53636	5.72e-06	0.000226865	9.76083	9.19712	9.75686	8.60771	8.60492	8.80984	Carnmt1	67383	carnosine N-methyltransferase 1 [Source:MGI Symbol;Acc:MGI:1914633]
18485	ENSMUSG00000107193	74.4068	-1.49263	0.329284	-4.53297	5.82e-06	0.000229989	3.67942	5.40597	3.6712	6.2966	7.25859	7.25508	Gm43700	NA	predicted gene 43700 [Source:MGI Symbol;Acc:MGI:5663837]
16494	ENSMUSG00000087254	13.4588	-1.49008	0.328783	-4.53211	5.84e-06	0.00023037	1.05229	1.04371	0	4.94333	4.09281	5.07838	2310005A03Rik	NA	RIKEN cDNA 2310005A03 gene [Source:MGI Symbol;Acc:MGI:1923981]
5628	ENSMUSG00000028121	1123.8	0.684805	0.151203	4.52904	5.93e-06	0.0002329	10.3482	10.6464	10.3398	9.89234	9.72083	9.55513	Bcar3	29815	breast cancer anti-estrogen resistance 3 [Source:MGI Symbol;Acc:MGI:1352501]
2722	ENSMUSG00000021477	23545.9	-0.777753	0.171735	-4.52879	5.93e-06	0.0002329	13.9533	14.3432	13.7801	15.004	14.9962	14.6111	Ctsl	13039	cathepsin L [Source:MGI Symbol;Acc:MGI:88564]
11432	ENSMUSG00000046203	7131.68	1.07224	0.236789	4.52825	5.95e-06	0.000232936	12.9661	13.9058	12.7332	11.9353	12.2223	11.9447	Sprr2g	NA	small proline-rich protein 2G [Source:MGI Symbol;Acc:MGI:1330348]
6119	ENSMUSG00000029032	701.111	1.01587	0.224394	4.5272	5.98e-06	0.000233542	9.97454	9.97479	9.81297	9.24297	8.64973	8.19608	Arhgef16	230972	Rho guanine nucleotide exchange factor (GEF) 16 [Source:MGI Symbol;Acc:MGI:2446219]
4413	ENSMUSG00000025498	499.178	1.51888	0.335718	4.52429	6.06e-06	0.000236222	10.162	8.16798	10.3256	6.35398	7.09871	6.03643	Irf7	54123	interferon regulatory factor 7 [Source:MGI Symbol;Acc:MGI:1859212]
10607	ENSMUSG00000041959	7402.39	0.636106	0.140688	4.52139	6.14e-06	0.000238034	13.0316	13.1571	13.2502	12.7202	12.3119	12.3818	S100a10	20194	S100 calcium binding protein A10 (calpactin) [Source:MGI Symbol;Acc:MGI:1339468]
7863	ENSMUSG00000032812	1608.96	-0.496594	0.109837	-4.52117	6.15e-06	0.000238034	10.4503	10.3269	10.3458	10.8456	10.9749	10.8314	Arap1	69710	ArfGAP with RhoGAP domain, ankyrin repeat and PH domain 1 [Source:MGI Symbol;Acc:MGI:1916960]
13032	ENSMUSG00000056268	2034.78	-0.563285	0.124567	-4.52195	6.13e-06	0.000238034	10.6467	10.777	10.58	11.3123	11.0926	11.3441	Dennd1b	329260	DENN/MADD domain containing 1B [Source:MGI Symbol;Acc:MGI:2447812]
12576	ENSMUSG00000053113	2780.86	0.566862	0.125484	4.51739	6.26e-06	0.000240064	11.7022	11.6043	11.8045	11.1942	11.2077	10.9372	Socs3	12702	suppressor of cytokine signaling 3 [Source:MGI Symbol;Acc:MGI:1201791]
15052	ENSMUSG00000074625	2047.91	-0.918981	0.203427	-4.5175	6.26e-06	0.000240064	10.2863	10.7017	10.1556	10.9509	11.5508	11.6702	Arhgap40	545481	Rho GTPase activating protein 40 [Source:MGI Symbol;Acc:MGI:3649852]
13936	ENSMUSG00000063415	1556.34	-1.01359	0.224342	-4.51805	6.24e-06	0.000240064	10.2763	9.33393	9.9667	11.3932	10.9749	10.7777	Cyp26b1	232174	cytochrome P450, family 26, subfamily b, polypeptide 1 [Source:MGI Symbol;Acc:MGI:2176159]
10068	ENSMUSG00000040035	40.2922	-1.4932	0.330455	-4.51862	6.22e-06	0.000240064	2.4047	3.98744	3.94936	6.65726	5.85033	5.71485	Disp2	214240	dispatched RND tramsporter family member 2 [Source:MGI Symbol;Acc:MGI:2388733]
14000	ENSMUSG00000063856	34117.9	0.464444	0.102872	4.51476	6.34e-06	0.000241941	15.3884	15.2589	15.1747	14.7618	14.8728	14.765	Gpx1	14775	glutathione peroxidase 1 [Source:MGI Symbol;Acc:MGI:104887]
5353	ENSMUSG00000027540	9567.99	0.396224	0.0877537	4.51518	6.33e-06	0.000241941	13.4502	13.4072	13.3768	13.0304	13.0456	12.9476	Ptpn1	19246	protein tyrosine phosphatase, non-receptor type 1 [Source:MGI Symbol;Acc:MGI:97805]
1110	ENSMUSG00000009670	82.6384	1.49912	0.332398	4.51002	6.48e-06	0.000246828	7.8902	3.88751	7.76635	3.07756	3.38528	3.72005	Tex11	83558	testis expressed gene 11 [Source:MGI Symbol;Acc:MGI:1933237]
14861	ENSMUSG00000073460	385.742	-1.30946	0.290761	-4.50358	6.68e-06	0.00025385	7.64911	6.27482	7.99292	9.37357	8.76389	9.42945	Pnldc1	240023	poly(A)-specific ribonuclease (PARN)-like domain containing 1 [Source:MGI Symbol;Acc:MGI:2685159]
8004	ENSMUSG00000033335	9283.85	-0.424337	0.094245	-4.50248	6.72e-06	0.000253988	13.0076	12.969	12.8637	13.435	13.3386	13.3676	Dnm2	13430	dynamin 2 [Source:MGI Symbol;Acc:MGI:109547]
5846	ENSMUSG00000028544	3022.11	-0.78131	0.173528	-4.50251	6.72e-06	0.000253988	10.97	11.2641	10.9886	11.5415	12.1629	11.9926	Slc5a9	230612	solute carrier family 5 (sodium/glucose cotransporter), member 9 [Source:MGI Symbol;Acc:MGI:2140201]
3275	ENSMUSG00000022555	1894.85	0.580025	0.128873	4.50074	6.77e-06	0.000254908	10.956	11.2192	11.2807	10.5019	10.6239	10.5397	Dgat1	13350	diacylglycerol O-acyltransferase 1 [Source:MGI Symbol;Acc:MGI:1333825]
18873	ENSMUSG00000110404	1866.81	-0.668707	0.14857	-4.50096	6.76e-06	0.000254908	10.3601	10.7263	10.2917	11.2762	11.0944	11.1537	Rnf223	100045778	ring finger 223 [Source:MGI Symbol;Acc:MGI:3588193]
7292	ENSMUSG00000031647	5171.59	-0.680852	0.151347	-4.49861	6.84e-06	0.000256887	11.8701	12.1713	11.7197	12.4924	12.6348	12.8108	Mfap3l	71306	microfibrillar-associated protein 3-like [Source:MGI Symbol;Acc:MGI:1918556]
4850	ENSMUSG00000026509	11963.7	0.429236	0.0954545	4.49676	6.9e-06	0.000258544	13.7072	13.7789	13.7602	13.2245	13.3019	13.4005	Capn2	12334	calpain 2 [Source:MGI Symbol;Acc:MGI:88264]
5705	ENSMUSG00000028268	210.638	1.39219	0.310108	4.48937	7.14e-06	0.000266459	8.73185	6.91829	8.88102	6.21637	6.41101	6.53609	Gbp3	55932	guanylate binding protein 3 [Source:MGI Symbol;Acc:MGI:1926263]
9394	ENSMUSG00000038057	458.172	-0.926102	0.206277	-4.48961	7.14e-06	0.000266459	8.41077	8.11924	8.16164	9.03065	9.02428	9.65574	Dbil5	13168	diazepam binding inhibitor-like 5 [Source:MGI Symbol;Acc:MGI:108039]
5447	ENSMUSG00000027761	2431.96	-0.613792	0.136864	-4.48468	7.3e-06	0.000271778	10.7627	11.0833	10.8107	11.3995	11.5288	11.6611	Aadac	67758	arylacetamide deacetylase (esterase) [Source:MGI Symbol;Acc:MGI:1915008]
7612	ENSMUSG00000032289	607.635	0.852967	0.190286	4.48255	7.38e-06	0.000273876	9.74286	9.69151	9.47872	8.74273	8.31079	8.99074	Thsd4	207596	thrombospondin, type I, domain containing 4 [Source:MGI Symbol;Acc:MGI:2672033]
13995	ENSMUSG00000063820	88.8695	1.13385	0.253104	4.47979	7.47e-06	0.000276822	6.97226	7.17298	6.87637	5.91969	5.31254	5.68888	Arl9	384185	ADP-ribosylation factor-like 9 [Source:MGI Symbol;Acc:MGI:1915496]
16587	ENSMUSG00000087594	374.897	0.948961	0.21196	4.47707	7.57e-06	0.000279745	8.90342	9.1761	8.87548	7.42763	8.18059	8.05584	BC039771	NA	cDNA sequence BC039771 [Source:MGI Symbol;Acc:MGI:3040676]
5179	ENSMUSG00000027204	2025.76	-1.19078	0.266171	-4.47375	7.69e-06	0.000283484	10.5078	9.43252	10.0526	12.1303	11.2835	10.9481	Fbn1	14118	fibrillin 1 [Source:MGI Symbol;Acc:MGI:95489]
7085	ENSMUSG00000031214	416.951	-0.860543	0.192676	-4.46627	7.96e-06	0.000292262	8.28728	8.19958	7.97749	8.73195	9.25374	9.26125	Ophn1	94190	oligophrenin 1 [Source:MGI Symbol;Acc:MGI:2151070]
11779	ENSMUSG00000048126	10884.2	-1.04338	0.233607	-4.46639	7.96e-06	0.000292262	12.9981	12.1795	12.7414	14.3775	13.7033	13.4281	Col6a3	12835	collagen, type VI, alpha 3 [Source:MGI Symbol;Acc:MGI:88461]
10950	ENSMUSG00000043419	3607.27	-1.16878	0.261828	-4.46392	8.05e-06	0.000294832	10.4414	11.6185	10.3468	11.9525	12.5018	12.5626	Chd3os	NA	chromodomain helicase DNA binding protein 3, opposite strand [Source:MGI Symbol;Acc:MGI:1915359]
5266	ENSMUSG00000027360	458.444	1.35428	0.303556	4.46139	8.14e-06	0.000297507	8.81331	10.3622	8.67334	7.17514	7.92417	7.60666	Hdc	15186	histidine decarboxylase [Source:MGI Symbol;Acc:MGI:96062]
7154	ENSMUSG00000031380	775.889	0.744467	0.166882	4.46103	8.16e-06	0.000297507	10.0466	9.6878	10.0709	9.03358	9.03211	9.3571	Vegfd	14205	vascular endothelial growth factor D [Source:MGI Symbol;Acc:MGI:108037]
4189	ENSMUSG00000025020	745.046	0.88592	0.198624	4.46029	8.18e-06	0.000297875	10.2801	9.68222	9.82164	9.19406	9.00318	8.67085	Slit1	20562	slit homolog 1 (Drosophila) [Source:MGI Symbol;Acc:MGI:1315203]
1907	ENSMUSG00000019866	16909.1	-0.565001	0.126772	-4.45685	8.32e-06	0.000302035	13.7102	13.8706	13.5717	14.4254	14.1554	14.3342	Aim1	11630	absent in melanoma 1 [Source:MGI Symbol;Acc:MGI:109544]
14834	ENSMUSG00000073293	20.6891	-1.46101	0.327921	-4.45537	8.37e-06	0.000303453	0	1.64295	1.48853	6.19559	4.09281	5.03782	Nudt10	102954	nudix (nucleoside diphosphate linked moiety X)-type motif 10 [Source:MGI Symbol;Acc:MGI:2147931]
12933	ENSMUSG00000055639	80.4241	-1.38052	0.310253	-4.44964	8.6e-06	0.000310979	4.68357	5.57613	4.66569	7.48868	7.0481	6.28197	Dach1	13134	dachshund 1 (Drosophila) [Source:MGI Symbol;Acc:MGI:1277991]
10045	ENSMUSG00000039982	95.1846	-1.29063	0.290124	-4.44854	8.65e-06	0.00031189	5.85579	4.94123	5.55623	7.25764	7.56249	6.63459	Dtx4	207521	deltex 4, E3 ubiquitin ligase [Source:MGI Symbol;Acc:MGI:2672905]
13268	ENSMUSG00000058135	875.007	-1.08255	0.24348	-4.44617	8.74e-06	0.000314653	9.08269	8.86402	9.03299	10.844	10.113	9.60458	Gstm1	14862	glutathione S-transferase, mu 1 [Source:MGI Symbol;Acc:MGI:95860]
9768	ENSMUSG00000039109	33.8255	-1.44721	0.325548	-4.44546	8.77e-06	0.000315009	3.903	3.53795	3.19016	6.01764	6.16725	5.19365	F13a1	74145	coagulation factor XIII, A1 subunit [Source:MGI Symbol;Acc:MGI:1921395]
1454	ENSMUSG00000015944	2792.25	-0.738522	0.16632	-4.44036	8.98e-06	0.000321859	10.906	11.1854	10.8863	12.0876	11.6479	11.5782	Gatsl2	80909	GATS protein-like 2 [Source:MGI Symbol;Acc:MGI:1933384]
10605	ENSMUSG00000041957	51.3108	1.41123	0.318052	4.43711	9.12e-06	0.000325453	6.45909	5.72832	6.83132	3.78214	4.17057	4.76709	Pkp2	67451	plakophilin 2 [Source:MGI Symbol;Acc:MGI:1914701]
7465	ENSMUSG00000031983	4639.65	-0.520369	0.117279	-4.43704	9.12e-06	0.000325453	11.9723	11.8935	11.7888	12.2935	12.4088	12.5568	2310022B05Rik	69551	RIKEN cDNA 2310022B05 gene [Source:MGI Symbol;Acc:MGI:1916801]
10930	ENSMUSG00000043286	5312.59	-0.668759	0.150962	-4.42999	9.42e-06	0.000335544	11.9576	12.2425	11.685	12.6581	12.723	12.6754	Pnpla1	433091	patatin-like phospholipase domain containing 1 [Source:MGI Symbol;Acc:MGI:3617850]
1757	ENSMUSG00000018906	1581.26	0.566306	0.127927	4.4268	9.56e-06	0.000339807	11.0371	10.8063	10.8216	10.1889	10.4161	10.2971	P4ha2	18452	procollagen-proline, 2-oxoglutarate 4-dioxygenase (proline 4-hydroxylase), alpha II polypeptide [Source:MGI Symbol;Acc:MGI:894286]
8976	ENSMUSG00000036781	4188.62	0.398129	0.0899493	4.42615	9.59e-06	0.000340091	12.2601	12.2102	12.1924	11.7651	11.8519	11.8284	Rps27l	67941	ribosomal protein S27-like [Source:MGI Symbol;Acc:MGI:1915191]
9065	ENSMUSG00000037035	1137.52	-0.721059	0.163006	-4.42352	9.71e-06	0.000343524	9.47763	9.96869	9.66517	10.3062	10.588	10.5497	Inhbb	16324	inhibin beta-B [Source:MGI Symbol;Acc:MGI:96571]
512	ENSMUSG00000003420	306.329	-0.934416	0.211602	-4.41592	1.01e-05	0.000355057	7.83699	7.17298	7.83071	8.73555	8.81926	8.51333	Fcgrt	14132	Fc receptor, IgG, alpha chain transporter [Source:MGI Symbol;Acc:MGI:103017]
6348	ENSMUSG00000029468	1597.73	-0.95174	0.215714	-4.41205	1.02e-05	0.000360684	9.94656	10.3978	9.54997	10.7518	11.3705	11.06	P2rx7	18439	purinergic receptor P2X, ligand-gated ion channel, 7 [Source:MGI Symbol;Acc:MGI:1339957]
11175	ENSMUSG00000044646	3386.24	-0.712058	0.161468	-4.40991	1.03e-05	0.000363489	11.4179	10.9611	11.4616	11.9567	11.9643	12.2297	Zbtb7c	207259	zinc finger and BTB domain containing 7C [Source:MGI Symbol;Acc:MGI:2443302]
4141	ENSMUSG00000024937	1796.5	0.714814	0.16224	4.40592	1.05e-05	0.000369468	10.8971	11.2691	11.2339	10.5467	10.4506	10.1116	Ehbp1l1	114601	EH domain binding protein 1-like 1 [Source:MGI Symbol;Acc:MGI:3612340]
353	ENSMUSG00000002325	1869.44	0.846876	0.192425	4.40107	1.08e-05	0.000377011	11.3846	10.9158	11.4279	9.97848	10.6222	10.3184	Irf9	16391	interferon regulatory factor 9 [Source:MGI Symbol;Acc:MGI:107587]								1.7986
8370	ENSMUSG00000034584	1020.03	-0.676297	0.153715	-4.39967	1.08e-05	0.000378657	9.55587	9.81566	9.37855	10.3932	10.355	10.1703	Exph5	320051	exophilin 5 [Source:MGI Symbol;Acc:MGI:2443248]
11011	ENSMUSG00000043831	715.693	-0.583779	0.132713	-4.3988	1.09e-05	0.000379365	9.13598	9.27582	9.02801	9.70658	9.72888	9.83215	Lysmd4	75099	LysM, putative peptidoglycan-binding, domain containing 4 [Source:MGI Symbol;Acc:MGI:1922349]
8545	ENSMUSG00000035150	2443.4	0.549799	0.125074	4.39578	1.1e-05	0.000383047	11.604	11.4698	11.4583	11.0904	10.7755	10.944	Eif2s3x	26905	eukaryotic translation initiation factor 2, subunit 3, structural gene X-linked [Source:MGI Symbol;Acc:MGI:1349431]
14606	ENSMUSG00000071019	4898.08	-0.861383	0.195939	-4.39618	1.1e-05	0.000383047	11.607	11.9892	11.4713	12.1909	12.8274	12.8585	Sdr16c6	242286	short chain dehydrogenase/reductase family 16C, member 6 [Source:MGI Symbol;Acc:MGI:2685269]
5019	ENSMUSG00000026837	6087.49	-1.10923	0.252511	-4.3928	1.12e-05	0.000387522	12.1553	11.0931	11.8183	13.5758	12.9821	12.5198	Col5a1	12831	collagen, type V, alpha 1 [Source:MGI Symbol;Acc:MGI:88457]
6002	ENSMUSG00000028838	1247.04	-0.691414	0.157424	-4.39206	1.12e-05	0.000388038	9.90838	9.81905	9.88914	10.2768	10.7575	10.7347	Extl1	56219	exostoses (multiple)-like 1 [Source:MGI Symbol;Acc:MGI:1888742]
10126	ENSMUSG00000040253	279.1	1.13409	0.258649	4.38467	1.16e-05	0.000400606	8.76784	7.91232	9.06982	7.00646	7.36991	7.42985	Gbp7	229900	guanylate binding protein 7 [Source:MGI Symbol;Acc:MGI:2444421]
8589	ENSMUSG00000035273	2856.9	-0.890816	0.203299	-4.3818	1.18e-05	0.000405057	10.9221	11.0875	10.6635	11.4982	11.732	12.3205	Hpse	15442	heparanase [Source:MGI Symbol;Acc:MGI:1343124]
4336	ENSMUSG00000025329	1136.3	-1.06811	0.243911	-4.37909	1.19e-05	0.000409287	9.29979	9.70258	9.08189	9.90359	10.7762	11.0409	Padi1	18599	peptidyl arginine deiminase, type I [Source:MGI Symbol;Acc:MGI:1338893]
4811	ENSMUSG00000026430	3618.6	-0.504652	0.115311	-4.37642	1.21e-05	0.000413454	11.5279	11.6673	11.4079	11.9679	12.1034	12.0996	Rassf5	54354	Ras association (RalGDS/AF-6) domain family member 5 [Source:MGI Symbol;Acc:MGI:1926375]
2779	ENSMUSG00000021591	28854.4	-0.641556	0.146634	-4.37521	1.21e-05	0.0004149	14.4146	14.6821	14.1781	15.189	14.9937	15.1552	Glrx	93692	glutaredoxin [Source:MGI Symbol;Acc:MGI:2135625]
10619	ENSMUSG00000042010	169.578	-1.19064	0.272247	-4.37338	1.22e-05	0.000417521	6.38687	6.63984	6.40905	7.15376	8.31507	8.20069	Acacb	100705	acetyl-Coenzyme A carboxylase beta [Source:MGI Symbol;Acc:MGI:2140940]
15141	ENSMUSG00000075217	10391.1	-0.533994	0.122126	-4.37248	1.23e-05	0.000418377	13.0059	13.1583	12.9491	13.6283	13.4217	13.7144	4833423E24Rik	228151	RIKEN cDNA 4833423E24 gene [Source:MGI Symbol;Acc:MGI:2687041]
17543	ENSMUSG00000097767	100.121	-1.13614	0.260384	-4.36334	1.28e-05	0.000435347	5.93389	5.57613	5.89956	6.78792	7.51856	7.17317	Miat	NA	myocardial infarction associated transcript (non-protein coding) [Source:MGI Symbol;Acc:MGI:2444886]
10259	ENSMUSG00000040659	3847.53	0.616545	0.141421	4.35965	1.3e-05	0.000441851	12.1181	12.4442	11.9914	11.5961	11.5594	11.4954	Efhd2	27984	EF hand domain containing 2 [Source:MGI Symbol;Acc:MGI:106504]
5629	ENSMUSG00000028124	5941.79	-0.759975	0.174397	-4.35772	1.31e-05	0.000444851	12.1444	12.0294	12.0324	13.2681	12.6247	12.6838	Gclm	14630	glutamate-cysteine ligase, modifier subunit [Source:MGI Symbol;Acc:MGI:104995]
6133	ENSMUSG00000029061	139.23	-1.05992	0.243264	-4.35708	1.32e-05	0.000445223	6.64084	6.15098	6.29754	7.93342	7.56969	7.29865	Mmp23	26561	matrix metallopeptidase 23 [Source:MGI Symbol;Acc:MGI:1347361]
7579	ENSMUSG00000032224	1064.47	0.698364	0.160698	4.34582	1.39e-05	0.000466706	10.3938	10.2882	10.4565	9.87611	9.3404	9.6507	Fam81a	76886	family with sequence similarity 81, member A [Source:MGI Symbol;Acc:MGI:1924136]
4304	ENSMUSG00000025241	1456.79	-0.666893	0.153453	-4.34592	1.39e-05	0.000466706	10.3206	9.85091	10.1326	10.8964	10.6732	10.8788	Fyco1	17281	FYVE and coiled-coil domain containing 1 [Source:MGI Symbol;Acc:MGI:107277]
1196	ENSMUSG00000011751	224.745	-0.993436	0.228618	-4.34541	1.39e-05	0.000466706	7.24159	7.27539	6.86524	8.19652	7.92417	8.62708	Sptbn4	80297	spectrin beta, non-erythrocytic 4 [Source:MGI Symbol;Acc:MGI:1890574]
17483	ENSMUSG00000097625	8437.35	0.686973	0.158142	4.34402	1.4e-05	0.000468712	13.5547	13.1235	13.3757	12.6304	12.3927	12.8389	Gm26561	NA	predicted gene, 26561 [Source:MGI Symbol;Acc:MGI:5477055]
12657	ENSMUSG00000053716	14724.4	0.592696	0.136501	4.34205	1.41e-05	0.00047101	14.1514	14.068	14.1472	13.7513	13.3955	13.3264	Dusp7	235584	dual specificity phosphatase 7 [Source:MGI Symbol;Acc:MGI:2387100]
5295	ENSMUSG00000027408	907.241	-1.24703	0.287182	-4.34229	1.41e-05	0.00047101	9.28497	7.60138	8.97463	10.8068	10.435	9.89595	Cpxm1	56264	carboxypeptidase X 1 (M14 family) [Source:MGI Symbol;Acc:MGI:1934569]
17667	ENSMUSG00000098178	216025	0.790202	0.182009	4.34155	1.41e-05	0.000471127	18.3862	17.894	17.9274	17.2152	16.9052	17.5034	Gm42418	NA	predicted gene, 42418 [Source:MGI Symbol;Acc:MGI:5649005]
6523	ENSMUSG00000029826	3697.03	0.40731	0.0938688	4.33914	1.43e-05	0.000475355	12.0375	12.0083	12.0889	11.6928	11.5787	11.6162	Zc3hav1	78781	zinc finger CCCH type, antiviral 1 [Source:MGI Symbol;Acc:MGI:1926031]
12972	ENSMUSG00000055866	401.895	1.27157	0.293082	4.3386	1.43e-05	0.000475567	9.57834	8.41679	9.5395	8.22243	7.11846	7.01498	Per2	18627	period circadian clock 2 [Source:MGI Symbol;Acc:MGI:1195265]
5659	ENSMUSG00000028179	723.827	0.759555	0.175194	4.3355	1.45e-05	0.000481357	9.99594	9.58387	9.94571	9.26807	8.84023	8.96393	Cth	107869	cystathionase (cystathionine gamma-lyase) [Source:MGI Symbol;Acc:MGI:1339968]
9611	ENSMUSG00000038633	15572.6	-0.409144	0.0943822	-4.33497	1.46e-05	0.000481542	13.7142	13.6935	13.7013	14.0718	14.2248	14.059	Degs1	13244	delta(4)-desaturase, sphingolipid 1 [Source:MGI Symbol;Acc:MGI:1097711]
14728	ENSMUSG00000071866	19242.4	0.380655	0.0878471	4.33316	1.47e-05	0.000484553	14.3775	14.3815	14.4772	13.9792	14.0334	14.0624	Ppia	268373	peptidylprolyl isomerase A [Source:MGI Symbol;Acc:MGI:97749]
736	ENSMUSG00000005339	85.542	-1.31127	0.302657	-4.33252	1.47e-05	0.000484988	5.30951	5.03763	5.4107	6.1314	7.3863	7.38203	Fcer1a	14125	Fc receptor, IgE, high affinity I, alpha polypeptide [Source:MGI Symbol;Acc:MGI:95494]
7932	ENSMUSG00000033060	2097.05	-0.548694	0.126752	-4.32889	1.5e-05	0.000492069	10.6447	10.7822	10.7363	11.2111	11.1751	11.4704	Lmo7	380928	LIM domain only 7 [Source:MGI Symbol;Acc:MGI:1353586]
11435	ENSMUSG00000046223	769.273	1.24197	0.286988	4.3276	1.51e-05	0.000492981	9.59846	10.8343	9.80571	9.16763	8.16642	8.04053	Plaur	18793	plasminogen activator, urokinase receptor [Source:MGI Symbol;Acc:MGI:97612]
2985	ENSMUSG00000022010	2775.35	0.662316	0.153035	4.32787	1.51e-05	0.000492981	11.9328	11.4343	11.828	10.9384	11.141	11.053	Tsc22d1	21807	TSC22 domain family, member 1 [Source:MGI Symbol;Acc:MGI:109127]
448	ENSMUSG00000002985	25749.9	-0.487143	0.1126	-4.32632	1.52e-05	0.000494857	14.3256	14.2583	14.5402	14.8847	14.9299	14.828	Apoe	11816	apolipoprotein E [Source:MGI Symbol;Acc:MGI:88057]
782	ENSMUSG00000005672	241.983	-0.964186	0.222887	-4.32589	1.52e-05	0.000494857	7.52002	7.05125	7.21131	8.05375	8.69977	8.28542	Kit	16590	KIT proto-oncogene receptor tyrosine kinase [Source:MGI Symbol;Acc:MGI:96677]
6291	ENSMUSG00000029379	310.099	1.26078	0.291871	4.31965	1.56e-05	0.000508056	8.7855	9.14668	8.69864	7.63474	7.51856	5.92962	Cxcl3	330122	chemokine (C-X-C motif) ligand 3 [Source:MGI Symbol;Acc:MGI:3037818]
13026	ENSMUSG00000056222	13.282	-1.41881	0.328558	-4.3183	1.57e-05	0.000510162	1.05229	0	1.48853	4.54384	4.24435	5.23012	Spock1	20745	sparc/osteonectin, cwcv and kazal-like domains proteoglycan 1 [Source:MGI Symbol;Acc:MGI:105371]
11602	ENSMUSG00000047150	114.147	-1.23144	0.285217	-4.31754	1.58e-05	0.000510917	5.55992	6.37047	5.37974	7.8361	7.18555	7.18251	1700001C19Rik	75462	RIKEN cDNA 1700001C19 gene [Source:MGI Symbol;Acc:MGI:1922712]
7499	ENSMUSG00000032038	1649.7	0.641875	0.148715	4.31614	1.59e-05	0.000513161	10.7918	10.9588	11.1855	10.1915	10.4757	10.2512	St3gal4	20443	ST3 beta-galactoside alpha-2,3-sialyltransferase 4 [Source:MGI Symbol;Acc:MGI:1316743]
15200	ENSMUSG00000075602	18495.7	0.53757	0.124641	4.31295	1.61e-05	0.000519592	14.4858	14.2367	14.5406	13.8011	13.9953	13.8033	Ly6a	110454	lymphocyte antigen 6 complex, locus A [Source:MGI Symbol;Acc:MGI:107527]
11525	ENSMUSG00000046733	273.332	1.35995	0.31541	4.31168	1.62e-05	0.000521574	7.80271	9.48689	8.57428	7.39154	5.82651	6.63459	Gprc5a	232431	G protein-coupled receptor, family C, group 5, member A [Source:MGI Symbol;Acc:MGI:1891250]
2132	ENSMUSG00000020328	2165.86	0.441342	0.102396	4.31016	1.63e-05	0.000524135	11.2682	11.3245	11.2755	10.929	10.8093	10.7708	Nudcd2	52653	NudC domain containing 2 [Source:MGI Symbol;Acc:MGI:1277103]
4912	ENSMUSG00000026639	6600.19	0.83404	0.193544	4.30931	1.64e-05	0.000525129	12.7782	13.4267	12.9408	12.4469	11.8757	12.0925	Lamb3	16780	laminin, beta 3 [Source:MGI Symbol;Acc:MGI:99915]
8500	ENSMUSG00000034981	534.012	-0.668102	0.155118	-4.30707	1.65e-05	0.000529446	8.55779	8.62507	8.80441	9.52697	9.37161	9.2074	Parm1	231440	prostate androgen-regulated mucin-like protein 1 [Source:MGI Symbol;Acc:MGI:2443349]
7781	ENSMUSG00000032578	1233.04	-0.620352	0.144167	-4.30302	1.68e-05	0.000538175	9.92122	9.97783	9.81875	10.311	10.7004	10.6337	Cish	12700	cytokine inducible SH2-containing protein [Source:MGI Symbol;Acc:MGI:103159]
16467	ENSMUSG00000087141	1705.62	-0.764386	0.177665	-4.30239	1.69e-05	0.000538651	10.1457	10.6233	9.94042	11.1564	11.1087	11.0058	Plcxd2	433022	phosphatidylinositol-specific phospholipase C, X domain containing 2 [Source:MGI Symbol;Acc:MGI:3647874]
5054	ENSMUSG00000026896	874.904	1.12481	0.261583	4.30001	1.71e-05	0.000543419	10.5003	9.61935	10.6103	8.21728	9.28467	9.0658	Ifih1	71586	interferon induced with helicase C domain 1 [Source:MGI Symbol;Acc:MGI:1918836]							2.18073
11093	ENSMUSG00000044254	226.23	1.39361	0.324188	4.29876	1.72e-05	0.000545446	8.81331	8.26077	8.51853	4.8926	5.64772	7.32418	Pcsk9	100102	proprotein convertase subtilisin/kexin type 9 [Source:MGI Symbol;Acc:MGI:2140260]
19043	ENSMUSG00000111713	30.0017	1.40726	0.327709	4.29424	1.75e-05	0.000555609	5.95901	4.25141	6.55474	1.64443	0	2.72696	AL603745.2	NA
6283	ENSMUSG00000029368	49.2397	-1.43842	0.335021	-4.29352	1.76e-05	0.000556345	3.41472	3.24674	3.19016	4.08294	7.15718	6.81346	Alb	11657	albumin [Source:MGI Symbol;Acc:MGI:87991]
7452	ENSMUSG00000031954	3630.79	0.384893	0.089687	4.29151	1.77e-05	0.000560314	12.0152	12.0009	12.0115	11.5589	11.6457	11.6451	Cfdp1	23837	craniofacial development protein 1 [Source:MGI Symbol;Acc:MGI:1344403]
10206	ENSMUSG00000040483	968.938	1.43752	0.33537	4.28637	1.82e-05	0.000572331	11.1478	8.76189	11.3154	7.53903	7.71949	7.42199	Xaf1	327959	XIAP associated factor 1 [Source:MGI Symbol;Acc:MGI:3772572]							2.70855
15212	ENSMUSG00000076258	6855.79	0.69646	0.162509	4.28567	1.82e-05	0.000573054	13.3362	12.8689	12.953	12.4049	12.0781	12.462	Gm23935	NA	predicted gene, 23935 [Source:MGI Symbol;Acc:MGI:5453712]
8904	ENSMUSG00000036501	1355.31	0.493888	0.115301	4.28348	1.84e-05	0.000577611	10.5713	10.6008	10.7348	10.1941	10.1459	10.0428	Fam13b	225358	family with sequence similarity 13, member B [Source:MGI Symbol;Acc:MGI:2447834]
11936	ENSMUSG00000049044	1619.58	-0.729595	0.170373	-4.28234	1.85e-05	0.000579485	10.1633	10.4425	10.0166	10.7756	10.9281	11.2573	Rapgef4	56508	Rap guanine nucleotide exchange factor (GEF) 4 [Source:MGI Symbol;Acc:MGI:1917723]
3549	ENSMUSG00000023104	1907.53	0.451642	0.105518	4.28023	1.87e-05	0.000583112	11.1921	11.0512	11.0871	10.6196	10.6065	10.7156	Rfc2	19718	replication factor C (activator 1) 2 [Source:MGI Symbol;Acc:MGI:1341868]
7104	ENSMUSG00000031257	310.179	-0.783363	0.183024	-4.2801	1.87e-05	0.000583112	7.83699	7.8473	7.69898	8.531	8.89852	8.46443	Nox1	237038	NADPH oxidase 1 [Source:MGI Symbol;Acc:MGI:2450016]
4052	ENSMUSG00000024773	3499.26	-0.440208	0.102934	-4.2766	1.9e-05	0.00059124	11.5216	11.6349	11.427	11.9869	11.9981	11.958	Atg2a	329015	autophagy related 2A [Source:MGI Symbol;Acc:MGI:1916291]
2759	ENSMUSG00000021553	3613.12	-0.830023	0.194153	-4.2751	1.91e-05	0.000594089	11.2467	11.582	10.9828	11.7935	12.3578	12.3898	Slc28a3	114304	solute carrier family 28 (sodium-coupled nucleoside transporter), member 3 [Source:MGI Symbol;Acc:MGI:2137361]
9759	ENSMUSG00000039092	2821.49	-0.874074	0.204554	-4.27308	1.93e-05	0.000598385	10.7155	11.3523	10.4676	11.7245	12.0215	11.8461	Sptlc3	228677	serine palmitoyltransferase, long chain base subunit 3 [Source:MGI Symbol;Acc:MGI:2444678]
10822	ENSMUSG00000042700	2970.49	-0.45449	0.106549	-4.26555	1.99e-05	0.000616594	11.3011	11.3016	11.2516	11.8289	11.7955	11.6213	Sipa1l1	217692	signal-induced proliferation-associated 1 like 1 [Source:MGI Symbol;Acc:MGI:2443679]
14126	ENSMUSG00000066043	3600.22	-0.676663	0.158632	-4.26562	1.99e-05	0.000616594	11.3073	11.6659	11.2181	12.3338	12.0146	12.0159	Phactr4	100169	phosphatase and actin regulator 4 [Source:MGI Symbol;Acc:MGI:2140327]
9327	ENSMUSG00000037887	370.208	-0.769858	0.180545	-4.26408	2.01e-05	0.000619495	8.10798	8.27072	7.76035	8.76758	8.96004	8.94211	Dusp8	18218	dual specificity phosphatase 8 [Source:MGI Symbol;Acc:MGI:106626]
13011	ENSMUSG00000056144	199.822	1.38294	0.324727	4.25877	2.06e-05	0.000633211	8.67234	6.78577	8.88653	5.91969	6.76444	5.46241	Trim34a	94094	tripartite motif-containing 34A [Source:MGI Symbol;Acc:MGI:2137359]
9559	ENSMUSG00000038507	1513.01	0.900563	0.211511	4.25776	2.06e-05	0.00063489	11.2346	10.3257	11.2176	9.94152	9.96406	10.0052	Parp12	243771	poly (ADP-ribose) polymerase family, member 12 [Source:MGI Symbol;Acc:MGI:2143990]
10980	ENSMUSG00000043613	744.3	1.2273	0.288312	4.25685	2.07e-05	0.000635099	9.46673	10.8894	9.59109	8.96771	8.07838	8.34483	Mmp3	17392	matrix metallopeptidase 3 [Source:MGI Symbol;Acc:MGI:97010]
10066	ENSMUSG00000040033	1140.01	0.980375	0.2303	4.25694	2.07e-05	0.000635099	10.7645	9.92525	10.9594	9.26059	9.72888	9.4117	Stat2	20847	signal transducer and activator of transcription 2 [Source:MGI Symbol;Acc:MGI:103039]							1.97298
17539	ENSMUSG00000097756	57.8261	-1.25677	0.295461	-4.25358	2.1e-05	0.000643247	5.00632	4.83792	4.5592	5.94481	6.60553	6.77695	A730056A06Rik	NA	RIKEN cDNA A730056A06 gene [Source:MGI Symbol;Acc:MGI:2442718]
10315	ENSMUSG00000040813	6385.05	-0.736925	0.173318	-4.25186	2.12e-05	0.000647033	12.1192	12.4677	11.931	12.6942	13.0522	13.1639	Tex264	21767	testis expressed gene 264 [Source:MGI Symbol;Acc:MGI:1096570]
9715	ENSMUSG00000038963	534.344	0.789685	0.185854	4.24895	2.15e-05	0.000654267	9.11098	9.58985	9.54475	8.79891	8.4103	8.47587	Slco4a1	108115	solute carrier organic anion transporter family, member 4a1 [Source:MGI Symbol;Acc:MGI:1351866]
8582	ENSMUSG00000035247	12457.2	-0.576341	0.135846	-4.24262	2.21e-05	0.000671763	13.2418	13.4894	13.0534	13.939	13.787	13.8936	Hectd1	207304	HECT domain containing 1 [Source:MGI Symbol;Acc:MGI:2384768]
9826	ENSMUSG00000039238	8970.03	-0.50211	0.118486	-4.23771	2.26e-05	0.000685352	12.7482	13.0332	12.7448	13.3969	13.321	13.3826	Zfp750	319530	zinc finger protein 750 [Source:MGI Symbol;Acc:MGI:2442210]
926	ENSMUSG00000006715	1087.85	0.583336	0.137859	4.2314	2.32e-05	0.000703555	10.4403	10.2722	10.3666	9.85474	9.54038	9.83954	Gmnn	57441	geminin [Source:MGI Symbol;Acc:MGI:1927344]
13712	ENSMUSG00000061666	1989.24	-0.774689	0.183131	-4.23023	2.33e-05	0.000704929	10.2776	10.8748	10.176	11.3539	11.3461	11.2556	Gdpd1	66569	glycerophosphodiester phosphodiesterase domain containing 1 [Source:MGI Symbol;Acc:MGI:1913819]
8177	ENSMUSG00000033967	6053.04	-0.815406	0.192761	-4.23014	2.34e-05	0.000704929	11.9861	12.3727	11.703	13.2353	12.8688	12.6677	Rnf225	381845	ring finger protein 225 [Source:MGI Symbol;Acc:MGI:1924198]
2813	ENSMUSG00000021668	1601.58	0.564939	0.133588	4.22898	2.35e-05	0.000707271	11.062	10.8157	10.8416	10.4502	10.3287	10.1738	Polk	27015	polymerase (DNA directed), kappa [Source:MGI Symbol;Acc:MGI:1349767]
6952	ENSMUSG00000030824	5690.28	-0.444781	0.10529	-4.22435	2.4e-05	0.000720625	12.3173	12.1979	12.1657	12.7894	12.6277	12.6309	Nucb1	18220	nucleobindin 1 [Source:MGI Symbol;Acc:MGI:97388]
19063	ENSMUSG00000111853	67.3552	-1.38579	0.328079	-4.22395	2.4e-05	0.000720625	4.90655	4.78336	3.6712	5.64107	7.25859	7.09625	AC161596.2	NA
15486	ENSMUSG00000079597	65.5406	1.41695	0.335624	4.22183	2.42e-05	0.000726082	6.33024	7.85394	5.24882	3.53993	4.44543	3.99893	Gm5483	433016	predicted gene 5483 [Source:MGI Symbol;Acc:MGI:3645124]
1844	ENSMUSG00000019726	1307.16	-0.873892	0.207034	-4.22101	2.43e-05	0.000727419	9.90999	9.78821	9.64089	10.1783	11.0604	10.8994	Lyst	17101	lysosomal trafficking regulator [Source:MGI Symbol;Acc:MGI:107448]
17944	ENSMUSG00000101639	32.3039	-1.41674	0.335739	-4.21975	2.45e-05	0.000730168	2.07774	3.24674	3.32627	5.17325	5.12994	6.71398	Gm8597	NA	predicted gene 8597 [Source:MGI Symbol;Acc:MGI:3779808]
4686	ENSMUSG00000026167	2123.36	0.695983	0.164974	4.21874	2.46e-05	0.000731682	11.6036	11.1454	11.3457	10.863	10.563	10.4421	Wnt10a	22409	wingless-type MMTV integration site family, member 10A [Source:MGI Symbol;Acc:MGI:108071]
5829	ENSMUSG00000028517	1315.19	-0.72019	0.170723	-4.21847	2.46e-05	0.000731682	9.90515	10.2179	9.58092	10.7686	10.6126	10.7067	Plpp3	67916	phospholipid phosphatase 3 [Source:MGI Symbol;Acc:MGI:1915166]
15307	ENSMUSG00000078599	128.393	-1.39447	0.330704	-4.21668	2.48e-05	0.000736171	4.26715	5.86598	5.52828	6.33511	8.52206	7.67439	Skint8	639774	selection and upkeep of intraepithelial T cells 8 [Source:MGI Symbol;Acc:MGI:3651523]
11120	ENSMUSG00000044359	158.055	-1.35789	0.322412	-4.21165	2.54e-05	0.00075141	5.09964	6.59301	5.55623	6.77398	8.31079	8.44905	P2ry4	57385	pyrimidinergic receptor P2Y, G-protein coupled, 4 [Source:MGI Symbol;Acc:MGI:1926594]
9190	ENSMUSG00000037434	3311.11	-0.680648	0.16169	-4.20958	2.56e-05	0.000755581	11.2158	11.4714	11.1504	11.6877	12.1243	12.1731	Slc30a1	22782	solute carrier family 30 (zinc transporter), member 1 [Source:MGI Symbol;Acc:MGI:1345281]
306	ENSMUSG00000002032	59.248	-1.36958	0.325336	-4.20975	2.56e-05	0.000755581	1.05229	2.6571	3.19016	8.00084	6.10919	4.23254	Tmem25	71687	transmembrane protein 25 [Source:MGI Symbol;Acc:MGI:1918937]
9095	ENSMUSG00000037151	2812.51	-0.760309	0.180681	-4.20801	2.58e-05	0.000759506	11.1334	11.0641	10.7348	12.149	11.5585	11.6582	Lrrc20	216011	leucine rich repeat containing 20 [Source:MGI Symbol;Acc:MGI:2387182]
5129	ENSMUSG00000027078	232.199	1.08792	0.258892	4.20221	2.64e-05	0.00077784	8.64164	7.58552	8.67334	6.99448	7.02735	7.1448	Ube2l6	56791	ubiquitin-conjugating enzyme E2L 6 [Source:MGI Symbol;Acc:MGI:1914500]
6719	ENSMUSG00000030329	54.4942	-1.32226	0.315095	-4.19637	2.71e-05	0.000796712	4.26715	4.94123	4.25249	5.70127	6.87309	6.56493	Pianp	319352	PILR alpha associated neural protein [Source:MGI Symbol;Acc:MGI:2441908]
6992	ENSMUSG00000030921	349.156	1.20248	0.286866	4.19178	2.77e-05	0.000810137	9.37171	7.94996	9.37659	6.9824	7.69996	7.58571	Trim30a	20128	tripartite motif-containing 30A [Source:MGI Symbol;Acc:MGI:98178]
12823	ENSMUSG00000054863	51.9646	-1.35893	0.324175	-4.19195	2.77e-05	0.000810137	3.55313	0	0.928284	7.55543	6.2047	5.3674	Fam19a5	106014	family with sequence similarity 19, member A5 [Source:MGI Symbol;Acc:MGI:2146182]
6935	ENSMUSG00000030792	1977.4	-0.771547	0.184288	-4.18664	2.83e-05	0.000827202	10.559	10.6502	10.1544	10.9439	11.4695	11.4561	Dkkl1	50722	dickkopf-like 1 [Source:MGI Symbol;Acc:MGI:1354963]
9023	ENSMUSG00000036931	272.893	0.881068	0.210478	4.18603	2.84e-05	0.000827986	8.38783	8.63666	8.48983	7.34513	7.24067	7.88913	Nfkbid	243910	nuclear factor of kappa light polypeptide gene enhancer in B cells inhibitor, delta [Source:MGI Symbol;Acc:MGI:3041243]
1017	ENSMUSG00000008136	6407.21	0.43394	0.103688	4.18506	2.85e-05	0.000830036	12.9191	12.7304	12.8962	12.3789	12.474	12.3634	Fhl2	14200	four and a half LIM domains 2 [Source:MGI Symbol;Acc:MGI:1338762]
681	ENSMUSG00000004872	55.5457	-1.39425	0.333561	-4.17989	2.92e-05	0.000847636	2.89586	3.78013	3.19016	7.79526	5.96389	4.60993	Pax3	18505	paired box 3 [Source:MGI Symbol;Acc:MGI:97487]
10050	ENSMUSG00000039989	1392.58	-0.470781	0.112701	-4.17727	2.95e-05	0.000855938	10.2229	10.1098	10.2105	10.7185	10.563	10.7132	Cbx4	12418	chromobox 4 [Source:MGI Symbol;Acc:MGI:1195985]
14029	ENSMUSG00000064080	3024.41	-1.1215	0.269018	-4.16886	3.06e-05	0.000886582	11.0835	9.98087	10.8122	12.5703	12.1727	11.2732	Fbln2	14115	fibulin 2 [Source:MGI Symbol;Acc:MGI:95488]
6043	ENSMUSG00000028906	5610.81	-0.397592	0.0954478	-4.16555	3.11e-05	0.000897975	12.2368	12.3026	12.1688	12.6924	12.5818	12.6525	Epb41	269587	erythrocyte membrane protein band 4.1 [Source:MGI Symbol;Acc:MGI:95401]
7392	ENSMUSG00000031843	1385.44	0.456242	0.109541	4.16503	3.11e-05	0.000898444	10.7329	10.5839	10.6367	10.2443	10.1387	10.1668	Mphosph6	68533	M phase phosphoprotein 6 [Source:MGI Symbol;Acc:MGI:1915783]
6530	ENSMUSG00000029838	1156.43	0.478613	0.115024	4.161	3.17e-05	0.000912853	10.4358	10.2894	10.475	9.86629	9.93092	9.9296	Ptn	19242	pleiotrophin [Source:MGI Symbol;Acc:MGI:97804]
7028	ENSMUSG00000031070	128.329	-1.17173	0.281695	-4.15956	3.19e-05	0.000917006	6.64084	5.44165	5.87757	7.88882	7.3863	7.40614	Mrgprf	211577	MAS-related GPR, member F [Source:MGI Symbol;Acc:MGI:2384823]
15483	ENSMUSG00000079563	91.4458	1.37138	0.329776	4.15852	3.2e-05	0.000919588	6.29121	8.01061	6.97287	5.54579	3.83071	4.99608	Pglyrp2	57757	peptidoglycan recognition protein 2 [Source:MGI Symbol;Acc:MGI:1928099]
5907	ENSMUSG00000028648	509.42	0.696684	0.167598	4.15688	3.23e-05	0.000924611	9.35761	9.46972	9.11281	8.43677	8.76702	8.49846	Ndufs5	595136	NADH dehydrogenase (ubiquinone) Fe-S protein 5 [Source:MGI Symbol;Acc:MGI:1890889]
7149	ENSMUSG00000031373	951.434	0.976401	0.234916	4.15639	3.23e-05	0.000924962	10.5774	10.0168	10.4142	9.73206	9.00318	8.72295	Car5b	56078	carbonic anhydrase 5b, mitochondrial [Source:MGI Symbol;Acc:MGI:1926249]
11999	ENSMUSG00000049502	1008.17	0.865158	0.208418	4.15108	3.31e-05	0.000945025	10.5549	9.82582	10.64	9.21744	9.58366	9.41962	Dtx3l	209200	deltex 3-like, E3 ubiquitin ligase [Source:MGI Symbol;Acc:MGI:2656973]
2013	ENSMUSG00000020105	1197.77	-0.861291	0.207519	-4.15043	3.32e-05	0.000945025	9.42452	10.0094	9.49325	10.2149	10.6881	10.9037	Lrig3	320398	leucine-rich repeats and immunoglobulin-like domains 3 [Source:MGI Symbol;Acc:MGI:2443955]
11190	ENSMUSG00000044716	87.2422	-1.04297	0.2513	-4.15029	3.32e-05	0.000945025	5.42219	5.86598	5.80951	7.16449	6.80157	6.87232	Dok7	231134	docking protein 7 [Source:MGI Symbol;Acc:MGI:3584043]
17488	ENSMUSG00000097639	23.752	1.39304	0.335721	4.1494	3.33e-05	0.000947089	6.07845	4.66761	5.21414	2.06673	2.25688	3.23739	Platr4	NA	pluripotency associated transcript 4 [Source:MGI Symbol;Acc:MGI:1925956]
12446	ENSMUSG00000052316	1859.4	-1.17796	0.284221	-4.14453	3.41e-05	0.000965766	10.3741	9.29301	9.8202	12.0407	11.4036	10.4323	Lrrc15	74488	leucine rich repeat containing 15 [Source:MGI Symbol;Acc:MGI:1921738]
11911	ENSMUSG00000048897	3764.93	-0.372621	0.0899224	-4.1438	3.42e-05	0.000967154	11.6947	11.6464	11.6881	12.0922	12.0044	12.0704	Zfp710	209225	zinc finger protein 710 [Source:MGI Symbol;Acc:MGI:1921747]
10099	ENSMUSG00000040152	5369.2	-0.802053	0.193616	-4.14249	3.44e-05	0.000971053	11.6179	11.9904	12.0077	13.1181	12.74	12.3331	Thbs1	21825	thrombospondin 1 [Source:MGI Symbol;Acc:MGI:98737]
3637	ENSMUSG00000023908	897.455	0.606448	0.146423	4.14176	3.45e-05	0.000972454	10.2073	9.8837	10.1726	9.56594	9.32348	9.47384	Pkmyt1	268930	protein kinase, membrane associated tyrosine/threonine 1 [Source:MGI Symbol;Acc:MGI:2137630]
14292	ENSMUSG00000067889	12989.6	-0.495054	0.119593	-4.13948	3.48e-05	0.000980485	13.5431	13.317	13.2862	14.0012	13.7863	13.9	Sptbn2	20743	spectrin beta, non-erythrocytic 2 [Source:MGI Symbol;Acc:MGI:1313261]
11039	ENSMUSG00000044005	617.017	0.644501	0.155727	4.13866	3.49e-05	0.000982321	9.54968	9.72808	9.42477	8.89547	8.71607	9.04035	Gls2	216456	glutaminase 2 (liver, mitochondrial) [Source:MGI Symbol;Acc:MGI:2143539]
13415	ENSMUSG00000059325	18986.6	-0.72782	0.175892	-4.13787	3.51e-05	0.000984027	13.7254	13.9579	13.5935	14.9012	14.291	14.3896	Hopx	74318	HOP homeobox [Source:MGI Symbol;Acc:MGI:1916782]
5404	ENSMUSG00000027652	5498.57	-0.472357	0.114224	-4.13535	3.54e-05	0.000992267	12.1495	12.2491	12.0802	12.7846	12.5396	12.6088	Ralgapb	228850	Ral GTPase activating protein, beta subunit (non-catalytic) [Source:MGI Symbol;Acc:MGI:2444531]
4921	ENSMUSG00000026656	1020.21	-0.674754	0.163181	-4.13499	3.55e-05	0.000992267	9.68945	9.48689	9.59278	10.1876	10.5916	10.1067	Fcgr2b	14130	Fc receptor, IgG, low affinity IIb [Source:MGI Symbol;Acc:MGI:95499]
4978	ENSMUSG00000026778	508.335	-1.08697	0.262884	-4.13479	3.55e-05	0.000992267	8.28231	8.20478	8.02328	8.5638	9.96815	9.66075	Prkcq	18761	protein kinase C, theta [Source:MGI Symbol;Acc:MGI:97601]
17940	ENSMUSG00000101609	1008.37	0.518616	0.125464	4.13357	3.57e-05	0.000995844	10.147	10.1413	10.3686	9.65234	9.67153	9.73241	Kcnq1ot1	NA	KCNQ1 overlapping transcript 1 [Source:MGI Symbol;Acc:MGI:1926855]
6204	ENSMUSG00000029178	15894.3	-0.63662	0.154032	-4.13303	3.58e-05	0.000996478	13.4378	13.8714	13.3799	14.3519	14.1174	14.2837	Klf3	16599	Kruppel-like factor 3 (basic) [Source:MGI Symbol;Acc:MGI:1342773]
12989	ENSMUSG00000055994	3599.66	0.77985	0.188828	4.12996	3.63e-05	0.00100481	12.1681	12.3585	11.9853	10.8415	11.4876	11.5456	Nod2	257632	nucleotide-binding oligomerization domain containing 2 [Source:MGI Symbol;Acc:MGI:2429397]
10711	ENSMUSG00000042349	2134.14	0.538981	0.130504	4.13001	3.63e-05	0.00100481	11.3893	11.3293	11.217	10.5751	10.919	10.7426	Ikbke	56489	inhibitor of kappaB kinase epsilon [Source:MGI Symbol;Acc:MGI:1929612]
1920	ENSMUSG00000019899	352.231	-0.925062	0.223965	-4.13039	3.62e-05	0.00100481	8.09671	7.36172	7.9619	9.19668	8.7576	8.68734	Lama2	16773	laminin, alpha 2 [Source:MGI Symbol;Acc:MGI:99912]
847	ENSMUSG00000006204	236.106	-1.34116	0.324933	-4.1275	3.67e-05	0.00101391	5.82879	7.06275	6.1402	6.99448	9.28903	8.67416	5430419D17Rik	71395	RIKEN cDNA 5430419D17 gene [Source:MGI Symbol;Acc:MGI:1918645]
10519	ENSMUSG00000041653	1392.43	-0.807844	0.195771	-4.12647	3.68e-05	0.00101675	9.59245	10.2269	9.90553	10.4719	10.8941	11.0415	Pnpla3	116939	patatin-like phospholipase domain containing 3 [Source:MGI Symbol;Acc:MGI:2151796]
11986	ENSMUSG00000049401	1593.43	0.733063	0.177683	4.12568	3.7e-05	0.00101851	11.1111	10.5618	11.1933	10.0569	10.3063	10.1924	Ogfr	72075	opioid growth factor receptor [Source:MGI Symbol;Acc:MGI:1919325]
7384	ENSMUSG00000031833	1666.03	-0.681712	0.165252	-4.12528	3.7e-05	0.00101857	10.3553	10.1629	10.3538	10.66	11.1543	11.1924	Mast3	546071	microtubule associated serine/threonine kinase 3 [Source:MGI Symbol;Acc:MGI:2683541]
4659	ENSMUSG00000026104	803.02	0.688703	0.166978	4.12452	3.72e-05	0.00102025	9.84746	9.82413	10.2127	9.17826	9.42811	9.08085	Stat1	20846	signal transducer and activator of transcription 1 [Source:MGI Symbol;Acc:MGI:103063]							1.61183
4338	ENSMUSG00000025332	7592.71	0.425046	0.103094	4.12288	3.74e-05	0.00102582	13.1164	13.1628	12.9914	12.6749	12.5677	12.7224	Kdm5c	20591	lysine (K)-specific demethylase 5C [Source:MGI Symbol;Acc:MGI:99781]
4932	ENSMUSG00000026675	7781.58	-0.575246	0.139607	-4.12047	3.78e-05	0.00103489	12.5547	12.7466	12.4652	12.9667	13.3465	13.2484	Hsd17b7	15490	hydroxysteroid (17-beta) dehydrogenase 7 [Source:MGI Symbol;Acc:MGI:1330808]
7157	ENSMUSG00000031383	210.649	1.08241	0.26293	4.11672	3.84e-05	0.00104846	8.40621	7.62485	8.53619	7.24758	6.9301	6.46138	Dusp9	75590	dual specificity phosphatase 9 [Source:MGI Symbol;Acc:MGI:2387107]
4222	ENSMUSG00000025092	82.452	-1.15842	0.281395	-4.1167	3.84e-05	0.00104846	5.71543	5.63895	4.9019	7.23745	6.90756	6.60713	Hspa12a	73442	heat shock protein 12A [Source:MGI Symbol;Acc:MGI:1920692]
16851	ENSMUSG00000091575	1333.74	-0.807896	0.196354	-4.11448	3.88e-05	0.00105687	9.73561	10.1263	9.70629	10.3421	10.7917	11.0581	2010016I18Rik	NA	RIKEN cDNA 2010016I18 gene [Source:MGI Symbol;Acc:MGI:1916456]
5688	ENSMUSG00000028236	4085.95	-0.554201	0.134728	-4.11347	3.9e-05	0.00105975	11.6135	11.6683	11.7515	12.072	12.1958	12.474	Sdr16c5	242285	short chain dehydrogenase/reductase family 16C, member 5 [Source:MGI Symbol;Acc:MGI:2668443]
6629	ENSMUSG00000030142	116.068	1.34538	0.32725	4.11116	3.94e-05	0.00106774	6.81604	8.51635	6.62242	4.94333	5.80229	5.26568	Clec4e	56619	C-type lectin domain family 4, member e [Source:MGI Symbol;Acc:MGI:1861232]
9346	ENSMUSG00000037944	88.4576	0.991193	0.241109	4.11097	3.94e-05	0.00106774	7.02079	6.85355	6.96246	6.01764	5.72707	5.60807	Ccr7	12775	chemokine (C-C motif) receptor 7 [Source:MGI Symbol;Acc:MGI:103011]
50	ENSMUSG00000000318	46.7663	-1.28683	0.313202	-4.10862	3.98e-05	0.0010769	4.49033	3.98744	4.5592	5.54579	6.54842	6.39869	Clec10a	17312	C-type lectin domain family 10, member A [Source:MGI Symbol;Acc:MGI:96975]
8429	ENSMUSG00000034765	4078.76	-0.77787	0.189368	-4.10773	4e-05	0.00107931	11.2613	11.9079	11.2468	12.5454	12.3196	12.1865	Dusp5	240672	dual specificity phosphatase 5 [Source:MGI Symbol;Acc:MGI:2685183]
9052	ENSMUSG00000037005	222.498	-1.2224	0.297831	-4.10435	4.05e-05	0.0010934	6.52785	7.48652	5.63699	8.26792	8.47686	8.47207	Xpnpep2	170745	X-prolyl aminopeptidase (aminopeptidase P) 2, membrane-bound [Source:MGI Symbol;Acc:MGI:2180001]
7865	ENSMUSG00000032816	129.795	-1.14707	0.279793	-4.09971	4.14e-05	0.00111374	6.44137	5.66936	6.1402	8.00084	7.60513	6.97257	Igdcc4	56741	immunoglobulin superfamily, DCC subclass, member 4 [Source:MGI Symbol;Acc:MGI:1858497]
9566	ENSMUSG00000038521	1560.37	-0.479265	0.116914	-4.09928	4.14e-05	0.00111395	10.3387	10.383	10.2979	10.918	10.8862	10.6896	C1s1	50908	complement component 1, s subcomponent 1 [Source:MGI Symbol;Acc:MGI:1355312]
9472	ENSMUSG00000038267	7291.6	-0.555239	0.135695	-4.09181	4.28e-05	0.00114861	12.5264	12.7178	12.2598	13.0923	13.1065	13.0805	Slc22a23	73102	solute carrier family 22, member 23 [Source:MGI Symbol;Acc:MGI:1920352]
10111	ENSMUSG00000040197	27.8771	-1.33071	0.325394	-4.08954	4.32e-05	0.00115803	2.4047	2.06508	0	3.88953	6.48896	5.86152	Cd209e	170780	CD209e antigen [Source:MGI Symbol;Acc:MGI:2157948]
8693	ENSMUSG00000035678	125.009	1.07577	0.263205	4.0872	4.37e-05	0.00116783	7.32125	7.63258	7.49745	6.68734	5.75258	5.90728	Tnfsf9	21950	tumor necrosis factor (ligand) superfamily, member 9 [Source:MGI Symbol;Acc:MGI:1101058]								2.10785
4227	ENSMUSG00000025105	3452.21	0.625614	0.153125	4.08565	4.4e-05	0.00117375	11.947	12.0537	12.1339	11.6648	11.1561	11.2857	Bnc1	12173	basonuclin 1 [Source:MGI Symbol;Acc:MGI:1097164]
8916	ENSMUSG00000036545	2356.3	-1.05143	0.257417	-4.08456	4.42e-05	0.00117739	10.7848	9.74781	10.5507	12.2234	11.5449	11.1358	Adamts2	216725	a disintegrin-like and metallopeptidase (reprolysin type) with thrombospondin type 1 motif, 2 [Source:MGI Symbol;Acc:MGI:1347356]
12896	ENSMUSG00000055360	19.0293	1.36642	0.334678	4.08279	4.45e-05	0.00118444	5.09964	5.33186	4.76486	2.06673	2.9287	2.72696	Prl2c5	107849	prolactin family 2, subfamily c, member 5 [Source:MGI Symbol;Acc:MGI:1858413]
15332	ENSMUSG00000078706	638.58	-0.891285	0.218488	-4.07933	4.52e-05	0.00120029	8.60232	8.89331	8.67334	9.68811	9.22669	10.1561	Gm53	NA	predicted gene 53 [Source:MGI Symbol;Acc:MGI:2684899]
4834	ENSMUSG00000026479	14396	1.01088	0.248073	4.07495	4.6e-05	0.00122114	13.8477	14.7765	14.0934	13.6239	12.726	12.7091	Lamc2	16782	laminin, gamma 2 [Source:MGI Symbol;Acc:MGI:99913]
11092	ENSMUSG00000044252	4046.65	-0.63496	0.155871	-4.07362	4.63e-05	0.00122615	11.6065	11.7909	11.3983	12.1131	12.1774	12.5175	Osbpl1a	64291	oxysterol binding protein-like 1A [Source:MGI Symbol;Acc:MGI:1927551]
15929	ENSMUSG00000084228	793.933	-1.05329	0.258757	-4.07057	4.69e-05	0.00124031	8.32641	9.28567	8.78977	9.43247	10.52	10.2557	Gm8080	NA	predicted gene 8080 [Source:MGI Symbol;Acc:MGI:3646133]
742	ENSMUSG00000005370	2710.93	0.430012	0.105672	4.06932	4.71e-05	0.00124497	11.6905	11.5316	11.5998	11.2525	11.1222	11.125	Msh6	17688	mutS homolog 6 [Source:MGI Symbol;Acc:MGI:1343961]
2774	ENSMUSG00000021583	1952.48	0.492712	0.12113	4.06763	4.75e-05	0.00125205	11.1491	11.0945	11.2452	10.5218	10.6359	10.793	Erap1	80898	endoplasmic reticulum aminopeptidase 1 [Source:MGI Symbol;Acc:MGI:1933403]
14095	ENSMUSG00000064373	1747.6	-0.831136	0.204415	-4.06592	4.78e-05	0.00125921	10.0699	10.5383	10.044	10.8025	11.5394	11.0441	Selenop	20363	selenoprotein P [Source:MGI Symbol;Acc:MGI:894288]
16812	ENSMUSG00000091243	815.24	-0.556799	0.137138	-4.06015	4.9e-05	0.00128872	9.31446	9.51647	9.2128	9.90359	10.0176	9.87739	Vgll3	73569	vestigial like family member 3 [Source:MGI Symbol;Acc:MGI:1920819]
589	ENSMUSG00000004044	7738.2	0.503337	0.124026	4.05832	4.94e-05	0.00129678	13.3046	12.968	13.1738	12.6796	12.5327	12.6836	Ptrf	19285	polymerase I and transcript release factor [Source:MGI Symbol;Acc:MGI:1277968]
11133	ENSMUSG00000044433	1543.7	-0.580334	0.143043	-4.05707	4.97e-05	0.00130165	10.3206	10.383	10.0452	11.0227	10.7879	10.7723	Camsap3	69697	calmodulin regulated spectrin-associated protein family, member 3 [Source:MGI Symbol;Acc:MGI:1916947]
10775	ENSMUSG00000042535	2899.2	-0.410437	0.101255	-4.0535	5.05e-05	0.00131958	11.3642	11.1854	11.2749	11.6624	11.726	11.701	Gtpbp1	14904	GTP binding protein 1 [Source:MGI Symbol;Acc:MGI:109443]
6596	ENSMUSG00000030077	3839.8	-0.683397	0.16871	-4.05072	5.11e-05	0.00133323	11.53	11.5879	11.3567	11.9069	12.5403	12.1643	Chl1	12661	cell adhesion molecule L1-like [Source:MGI Symbol;Acc:MGI:1098266]
2596	ENSMUSG00000021203	4945.71	-0.727089	0.17963	-4.04769	5.17e-05	0.00134847	11.7502	12.1278	11.5341	12.3766	12.5641	12.8574	Otub2	68149	OTU domain, ubiquitin aldehyde binding 2 [Source:MGI Symbol;Acc:MGI:1915399]
5021	ENSMUSG00000026840	195.374	-0.809706	0.200177	-4.04496	5.23e-05	0.00136215	7.05614	7.14079	7.11122	7.76737	8.23589	7.94504	Lamc3	23928	laminin gamma 3 [Source:MGI Symbol;Acc:MGI:1344394]
16999	ENSMUSG00000093587	116.177	-0.956297	0.236507	-4.04342	5.27e-05	0.00136895	6.14563	6.21422	6.28088	6.97022	7.5407	7.39815	Gm20554	NA	predicted gene, 20554 [Source:MGI Symbol;Acc:MGI:5295661]
7884	ENSMUSG00000032870	4077.02	-0.635776	0.157332	-4.04099	5.32e-05	0.00138105	11.542	11.8613	11.4103	12.0659	12.3632	12.422	Smap2	69780	small ArfGAP 2 [Source:MGI Symbol;Acc:MGI:1917030]
13548	ENSMUSG00000060373	8291.83	0.345249	0.0854664	4.03958	5.35e-05	0.00138495	13.1912	13.1886	13.1676	12.8703	12.7741	12.8485	Hnrnpc	15381	heterogeneous nuclear ribonucleoprotein C [Source:MGI Symbol;Acc:MGI:107795]
1225	ENSMUSG00000012889	92.9206	-0.995907	0.246536	-4.03959	5.35e-05	0.00138495	6.03185	5.60788	5.87757	7.19621	7.05837	6.78922	Podnl1	244550	podocan-like 1 [Source:MGI Symbol;Acc:MGI:2685352]
4628	ENSMUSG00000026042	5659.73	-1.06698	0.264165	-4.03906	5.37e-05	0.00138586	12.0167	10.9079	11.833	13.5159	12.8517	12.3292	Col5a2	12832	collagen, type V, alpha 2 [Source:MGI Symbol;Acc:MGI:88458]
3519	ENSMUSG00000023033	320.098	1.10049	0.272704	4.03546	5.45e-05	0.00140508	8.27232	9.48903	8.51498	7.56356	7.69996	7.08633	Scn8a	20273	sodium channel, voltage-gated, type VIII, alpha [Source:MGI Symbol;Acc:MGI:103169]
17997	ENSMUSG00000102187	110.422	1.3468	0.333826	4.03443	5.47e-05	0.00140909	4.62199	7.71507	8.52562	5.1301	4.09281	3.72005	Gm7897	NA	predicted gene 7897 [Source:MGI Symbol;Acc:MGI:3648011]
10888	ENSMUSG00000043029	3400.69	0.433934	0.107603	4.03275	5.51e-05	0.00141698	11.9754	11.8919	11.9443	11.6211	11.4156	11.4308	Trpv3	246788	transient receptor potential cation channel, subfamily V, member 3 [Source:MGI Symbol;Acc:MGI:2181407]
8963	ENSMUSG00000036731	9582.58	-0.554723	0.137601	-4.03139	5.54e-05	0.00142297	12.8984	13.1209	12.6672	13.5625	13.4221	13.4742	Cysrt1	67859	cysteine rich tail 1 [Source:MGI Symbol;Acc:MGI:1915109]
8284	ENSMUSG00000034308	9106.35	-0.840324	0.208464	-4.03102	5.55e-05	0.00142297	12.4592	12.9958	12.2606	13.1165	13.6716	13.7739	Sdr42e1	74032	short chain dehydrogenase/reductase family 42E, member 1 [Source:MGI Symbol;Acc:MGI:1921282]
9322	ENSMUSG00000037860	1017.31	-0.854483	0.212252	-4.02579	5.68e-05	0.00145273	9.43575	9.82413	8.88928	10.5721	10.3435	10.2468	Aim2	383619	absent in melanoma 2 [Source:MGI Symbol;Acc:MGI:2686159]
7824	ENSMUSG00000032690	725.326	1.31964	0.328352	4.01898	5.84e-05	0.001493	10.6923	8.30986	11.0328	5.7871	7.28505	6.31629	Oas2	246728	2'-5' oligoadenylate synthetase 2 [Source:MGI Symbol;Acc:MGI:2180852]
17062	ENSMUSG00000094733	2801.19	1.11169	0.276678	4.01797	5.87e-05	0.00149479	11.306	12.7645	11.4246	10.9076	10.4748	10.2645	Gm5416	408196	predicted gene 5416 [Source:MGI Symbol;Acc:MGI:3644688]
6287	ENSMUSG00000029373	73.9306	-1.1553	0.287527	-4.01805	5.87e-05	0.00149479	5.5267	5.36939	4.9019	7.01834	6.98493	6.24681	Pf4	56744	platelet factor 4 [Source:MGI Symbol;Acc:MGI:1888711]
12486	ENSMUSG00000052539	1790.99	-0.951465	0.236905	-4.01623	5.91e-05	0.00150353	10.0393	10.0049	10.3647	11.8407	10.7376	10.9502	Magi3	99470	membrane associated guanylate kinase, WW and PDZ domain containing 3 [Source:MGI Symbol;Acc:MGI:1923484]
7196	ENSMUSG00000031479	4175.09	0.385083	0.0959483	4.01344	5.98e-05	0.00151909	12.2823	12.1613	12.1871	11.8486	11.7559	11.8476	Vps36	70160	vacuolar protein sorting 36 [Source:MGI Symbol;Acc:MGI:1917410]
6859	ENSMUSG00000030659	4360.25	-0.82815	0.206397	-4.01241	6.01e-05	0.00152338	11.5885	11.6008	11.4708	12.9806	12.1362	12.1546	Nucb2	53322	nucleobindin 2 [Source:MGI Symbol;Acc:MGI:1858179]
11132	ENSMUSG00000044430	5154.67	-0.698325	0.174211	-4.0085	6.11e-05	0.00154642	11.9907	11.9296	11.7935	12.9671	12.2586	12.6675	Klk12	69511	kallikrein related-peptidase 12 [Source:MGI Symbol;Acc:MGI:1916761]
5662	ENSMUSG00000028184	4371.82	-0.601466	0.150077	-4.00773	6.13e-05	0.00154913	11.6317	12.0161	11.5332	12.2956	12.479	12.3503	Adgrl2	99633	adhesion G protein-coupled receptor L2 [Source:MGI Symbol;Acc:MGI:2139714]
12369	ENSMUSG00000051721	152.95	0.80836	0.201772	4.00631	6.17e-05	0.00155608	7.70957	7.64794	7.57465	6.65726	6.94123	6.63459	Wdcp	238037	WD repeat and coiled coil containing [Source:MGI Symbol;Acc:MGI:3040699]
14271	ENSMUSG00000067608	535.983	0.539187	0.134602	4.00579	6.18e-05	0.00155709	9.26999	9.3481	9.34689	8.84633	8.78568	8.64407	Pcna-ps2	NA	proliferating cell nuclear antigen pseudogene 2 [Source:MGI Symbol;Acc:MGI:97505]
3406	ENSMUSG00000022816	2517.54	-0.961805	0.240446	-4.00009	6.33e-05	0.00159264	10.9746	10.079	10.6787	12.1824	11.7264	11.1935	Fstl1	14314	follistatin-like 1 [Source:MGI Symbol;Acc:MGI:102793]
12039	ENSMUSG00000049690	338.561	0.905336	0.226384	3.99911	6.36e-05	0.00159544	8.61027	9.24838	8.53619	7.97669	7.87275	7.49872	Nckap5	210356	NCK-associated protein 5 [Source:MGI Symbol;Acc:MGI:2686394]
10773	ENSMUSG00000042529	488.841	-1.21211	0.303106	-3.99895	6.36e-05	0.00159544	7.56161	8.05735	7.89232	10.4225	8.9655	8.54624	Kcnj12	16515	potassium inwardly-rectifying channel, subfamily J, member 12 [Source:MGI Symbol;Acc:MGI:108495]
2154	ENSMUSG00000020375	2486.96	-0.469581	0.117521	-3.99573	6.45e-05	0.00161385	11.0066	11.1298	10.9102	11.4158	11.4724	11.6127	Rufy1	216724	RUN and FYVE domain containing 1 [Source:MGI Symbol;Acc:MGI:2429762]
14508	ENSMUSG00000070323	71.952	-1.20992	0.302821	-3.99551	6.46e-05	0.00161385	5.30951	4.54176	5.37974	6.31598	7.29376	6.5932	Mmp27	234911	matrix metallopeptidase 27 [Source:MGI Symbol;Acc:MGI:3039232]
4698	ENSMUSG00000026185	675.386	-1.21598	0.304369	-3.99508	6.47e-05	0.00161434	8.69868	7.56949	8.42308	10.6553	10.0693	8.72295	Igfbp5	16011	insulin-like growth factor binding protein 5 [Source:MGI Symbol;Acc:MGI:96440]
8900	ENSMUSG00000036473	170.196	-1.21782	0.304912	-3.99399	6.5e-05	0.00161933	5.45787	6.95579	6.17668	7.4097	7.91855	8.54985	Tbc1d24	18209	TBC1 domain family, member 24 [Source:MGI Symbol;Acc:MGI:2443456]
9948	ENSMUSG00000039676	58.7102	1.14148	0.286095	3.98987	6.61e-05	0.00164522	6.03185	6.60879	6.64863	4.94333	5.20578	4.76709	Capsl	75568	calcyphosine-like [Source:MGI Symbol;Acc:MGI:1922818]
908	ENSMUSG00000006575	352.643	-0.836812	0.209758	-3.98941	6.62e-05	0.00164597	8.07389	7.78617	7.89232	9.2045	8.47686	8.80682	Rundc3a	51799	RUN domain containing 3A [Source:MGI Symbol;Acc:MGI:1858752]
10938	ENSMUSG00000043336	5709.63	-0.581135	0.145902	-3.98304	6.8e-05	0.00168813	12.0312	12.2604	12.124	12.4682	12.835	12.9172	Filip1l	78749	filamin A interacting protein 1-like [Source:MGI Symbol;Acc:MGI:1925999]
4719	ENSMUSG00000026222	459.805	1.11724	0.280528	3.98261	6.82e-05	0.00168865	9.54347	8.31948	9.89872	7.627	8.18995	7.99358	Sp100	20684	nuclear antigen Sp100 [Source:MGI Symbol;Acc:MGI:109561]
14034	ENSMUSG00000064120	2996.82	-0.522557	0.131491	-3.9741	7.06e-05	0.00174759	11.356	11.3035	11.0835	11.6294	11.8349	11.9096	Mocs1	56738	molybdenum cofactor synthesis 1 [Source:MGI Symbol;Acc:MGI:1928904]
12628	ENSMUSG00000053510	13780.9	-0.489189	0.123147	-3.97241	7.11e-05	0.00175735	13.4508	13.5882	13.378	13.826	13.9644	14.1378	Nrd1	230598	nardilysin, N-arginine dibasic convertase, NRD convertase 1 [Source:MGI Symbol;Acc:MGI:1201386]
11469	ENSMUSG00000046434	11083.1	0.375125	0.0944581	3.97134	7.15e-05	0.00175741	13.6476	13.5144	13.6777	13.2628	13.2035	13.2297	Hnrnpa1	15382	heterogeneous nuclear ribonucleoprotein A1 [Source:MGI Symbol;Acc:MGI:104820]
3448	ENSMUSG00000022892	19591.5	-0.405259	0.102046	-3.97133	7.15e-05	0.00175741	13.9841	14.1297	13.9883	14.3505	14.476	14.5201	App	11820	amyloid beta (A4) precursor protein [Source:MGI Symbol;Acc:MGI:88059]
7374	ENSMUSG00000031808	1729.55	-0.479654	0.120761	-3.97193	7.13e-05	0.00175741	10.4133	10.5029	10.5438	11.0049	11.0994	10.8351	Slc27a1	26457	solute carrier family 27 (fatty acid transporter), member 1 [Source:MGI Symbol;Acc:MGI:1347098]
2505	ENSMUSG00000021009	980.012	-0.484507	0.122037	-3.97016	7.18e-05	0.00176346	9.73561	9.52896	9.72335	10.1823	10.2048	10.1129	Ptpn21	24000	protein tyrosine phosphatase, non-receptor type 21 [Source:MGI Symbol;Acc:MGI:1344406]
11708	ENSMUSG00000047735	1184.36	1.09163	0.275045	3.96891	7.22e-05	0.0017681	10.8849	10.1056	11.072	8.37805	9.59075	9.75292	Samd9l	209086	sterile alpha motif domain containing 9-like [Source:MGI Symbol;Acc:MGI:1343184]
5490	ENSMUSG00000027859	861.921	1.06694	0.268831	3.96882	7.22e-05	0.0017681	10.4336	9.55769	10.6161	9.4805	8.76702	8.3281	Ngf	18049	nerve growth factor [Source:MGI Symbol;Acc:MGI:97321]
1741	ENSMUSG00000018821	8962.35	0.367702	0.0926572	3.96842	7.24e-05	0.00176849	13.3367	13.3602	13.2145	12.8991	12.9542	12.9366	Avpi1	69534	arginine vasopressin-induced 1 [Source:MGI Symbol;Acc:MGI:1916784]
12508	ENSMUSG00000052684	4864.24	-0.440508	0.111106	-3.96477	7.35e-05	0.0017931	11.9607	12.1322	11.9098	12.3711	12.4695	12.5264	Jun	16476	jun proto-oncogene [Source:MGI Symbol;Acc:MGI:96646]
14057	ENSMUSG00000064247	2511.09	-0.676882	0.170768	-3.96376	7.38e-05	0.00179798	10.8458	11.1907	10.5499	11.709	11.469	11.6498	Plcxd1	403178	phosphatidylinositol-specific phospholipase C, X domain containing 1 [Source:MGI Symbol;Acc:MGI:2685422]
4439	ENSMUSG00000025557	2458.81	-0.874224	0.220704	-3.96107	7.46e-05	0.0018157	10.6457	10.9534	10.3911	11.0755	11.7598	12.038	Slc15a1	56643	solute carrier family 15 (oligopeptide transporter), member 1 [Source:MGI Symbol;Acc:MGI:1861376]
8007	ENSMUSG00000033355	342.626	1.30234	0.329191	3.95618	7.62e-05	0.00185053	9.7265	7.06275	9.85719	4.99234	6.16725	5.63551	Rtp4	67775	receptor transporter protein 4 [Source:MGI Symbol;Acc:MGI:1915025]
6738	ENSMUSG00000030376	79.7782	-1.04648	0.264562	-3.95554	7.64e-05	0.00185225	5.22919	5.72832	5.66293	7.12108	6.67388	6.67483	Slc8a2	110891	solute carrier family 8 (sodium/calcium exchanger), member 2 [Source:MGI Symbol;Acc:MGI:107996]
16793	ENSMUSG00000090958	1410.35	-1.10036	0.278202	-3.95525	7.65e-05	0.00185225	9.40408	9.96103	9.32268	9.88749	11.5585	11.0969	Lrrc32	434215	leucine rich repeat containing 32 [Source:MGI Symbol;Acc:MGI:93882]
7817	ENSMUSG00000032661	319.885	1.31525	0.332644	3.95394	7.69e-05	0.00185972	9.64564	7.5035	9.57922	4.6697	6.08931	6.39869	Oas3	246727	2'-5' oligoadenylate synthetase 3 [Source:MGI Symbol;Acc:MGI:2180850]
12853	ENSMUSG00000055030	6327.69	0.919115	0.232569	3.95201	7.75e-05	0.00187201	12.7945	13.6037	12.588	11.6015	12.1271	12.1929	Sprr2e	20759	small proline-rich protein 2E [Source:MGI Symbol;Acc:MGI:1330346]
13404	ENSMUSG00000059248	6536.21	0.349584	0.0885694	3.947	7.91e-05	0.00190876	12.882	12.8276	12.8137	12.5266	12.4994	12.4291	2017-09-09	53860	septin 9 [Source:MGI Symbol;Acc:MGI:1858222]
3118	ENSMUSG00000022270	3527.63	-0.844517	0.213994	-3.94645	7.93e-05	0.00191036	10.9869	11.68	10.8911	11.8149	12.2733	12.4011	Fam134b	66270	family with sequence similarity 134, member B [Source:MGI Symbol;Acc:MGI:1913520]
6402	ENSMUSG00000029578	6598.45	-0.453336	0.114906	-3.94526	7.97e-05	0.00191708	12.4096	12.5902	12.2914	12.9119	12.8532	12.9423	Wipi2	74781	WD repeat domain, phosphoinositide interacting 2 [Source:MGI Symbol;Acc:MGI:1923831]
10090	ENSMUSG00000040127	10394	-0.653939	0.165799	-3.94418	8.01e-05	0.00192294	12.8434	13.2629	12.6863	13.8248	13.5668	13.5453	Sdr9c7	70061	4short chain dehydrogenase/reductase family 9C, member 7 [Source:MGI Symbol;Acc:MGI:1917311]
4437	ENSMUSG00000025551	113.898	-1.27574	0.323492	-3.94365	8.02e-05	0.00192435	5.3856	4.16867	6.26403	8.04796	7.26746	7.06631	Fgf14	14169	fibroblast growth factor 14 [Source:MGI Symbol;Acc:MGI:109189]
9431	ENSMUSG00000038156	1624.72	-0.998973	0.253388	-3.94246	8.06e-05	0.0019311	10.3109	9.1249	10.1302	11.4475	11.2289	10.6548	Spon1	233744	spondin 1, (f-spondin) extracellular matrix protein [Source:MGI Symbol;Acc:MGI:2385287]
3769	ENSMUSG00000024165	3566.45	0.463611	0.117652	3.94053	8.13e-05	0.0019439	12.0613	11.9896	12.0086	11.7131	11.4428	11.4527	Hn1l	52009	hematological and neurological expressed 1-like [Source:MGI Symbol;Acc:MGI:1196260]
5384	ENSMUSG00000027611	1919.96	1.11146	0.282109	3.93981	8.15e-05	0.00194408	10.7026	12.226	10.9423	10.4203	9.8267	9.68394	Procr	19124	protein C receptor, endothelial [Source:MGI Symbol;Acc:MGI:104596]
7200	ENSMUSG00000031485	3380.06	0.410332	0.104146	3.93999	8.15e-05	0.00194408	12.0145	11.8068	11.926	11.5359	11.4752	11.4813	Prosc	114863	proline synthetase co-transcribed [Source:MGI Symbol;Acc:MGI:1891207]
7500	ENSMUSG00000032040	1101.25	0.425614	0.108042	3.93933	8.17e-05	0.00194519	10.2763	10.3446	10.3031	9.81952	9.86521	9.92683	Dcps	69305	decapping enzyme, scavenger [Source:MGI Symbol;Acc:MGI:1916555]
3055	ENSMUSG00000022144	202.558	0.938772	0.238369	3.93832	8.21e-05	0.00195053	7.99107	7.88666	8.41165	7.27754	7.13795	6.55058	Gdnf	14573	glial cell line derived neurotrophic factor [Source:MGI Symbol;Acc:MGI:107430]
9740	ENSMUSG00000039046	3263.51	-0.429927	0.10918	-3.93779	8.22e-05	0.0019521	11.4487	11.459	11.3964	11.9136	11.7356	11.9705	Usp6nl	98910	USP6 N-terminal like [Source:MGI Symbol;Acc:MGI:2138893]
5702	ENSMUSG00000028262	3260.88	-1.27358	0.323779	-3.93349	8.37e-05	0.00198445	9.95439	10.9015	9.88225	12.4486	12.848	11.4303	Clca3a2	80797	chloride channel accessory 3A2 [Source:MGI Symbol;Acc:MGI:1931471]
14282	ENSMUSG00000067780	3711.68	0.766688	0.194994	3.93186	8.43e-05	0.00199506	12.205	12.1223	12.3245	11.7739	11.3218	10.8959	Pi15	94227	peptidase inhibitor 15 [Source:MGI Symbol;Acc:MGI:1934659]
4730	ENSMUSG00000026241	63.094	-1.31446	0.334394	-3.93088	8.46e-05	0.00200034	3.41472	3.39968	4.3831	7.92714	6.14816	4.81589	Nppc	18159	natriuretic peptide type C [Source:MGI Symbol;Acc:MGI:97369]
8124	ENSMUSG00000033768	15.5914	-1.2465	0.3173	-3.92847	8.55e-05	0.00201764	1.05229	0	0.928284	5.91969	4.50668	3.49881	Nrxn2	18190	neurexin II [Source:MGI Symbol;Acc:MGI:1096362]
8941	ENSMUSG00000036620	1993.54	0.418757	0.106655	3.92628	8.63e-05	0.00203318	11.2454	11.1359	11.0966	10.8051	10.7029	10.6822	Mgat4b	103534	mannoside acetylglucosaminyltransferase 4, isoenzyme B [Source:MGI Symbol;Acc:MGI:2143974]
7961	ENSMUSG00000033177	134.296	-1.30357	0.33217	-3.9244	8.69e-05	0.00204325	4.85395	6.31384	4.85765	6.23685	8.44201	7.97221	Tmprss7	208171	transmembrane serine protease 7 [Source:MGI Symbol;Acc:MGI:2686594]
71	ENSMUSG00000000440	83.4542	-1.31732	0.335651	-3.92469	8.68e-05	0.00204325	5.3856	2.39124	4.10888	7.91448	6.0487	7.07636	Pparg	19016	peroxisome proliferator activated receptor gamma [Source:MGI Symbol;Acc:MGI:97747]
1023	ENSMUSG00000008206	437.78	-1.00064	0.25534	-3.91886	8.9e-05	0.00208778	7.78876	8.37127	7.91948	9.18355	8.60142	9.76228	Cers4	67260	ceramide synthase 4 [Source:MGI Symbol;Acc:MGI:1914510]
4929	ENSMUSG00000026670	1754.45	0.478713	0.122188	3.91784	8.93e-05	0.00209141	10.9372	11.0669	11.0058	10.384	10.6606	10.4671	Uap1	107652	UDP-N-acetylglucosamine pyrophosphorylase 1 [Source:MGI Symbol;Acc:MGI:1334459]
3082	ENSMUSG00000022204	1521.17	0.404242	0.103182	3.91775	8.94e-05	0.00209141	10.8109	10.7726	10.707	10.3966	10.3456	10.3067	Ngdn	68966	neuroguidin, EIF4E binding protein [Source:MGI Symbol;Acc:MGI:1916216]
4478	ENSMUSG00000025702	3396.27	-0.507495	0.129555	-3.91722	8.96e-05	0.00209311	11.4503	11.6072	11.2473	11.959	11.888	12.0577	2017-03-08	71779	membrane-associated ring finger (C3HC4) 8 [Source:MGI Symbol;Acc:MGI:1919029]
13869	ENSMUSG00000062944	322.735	-0.669399	0.17097	-3.91531	9.03e-05	0.00210672	7.70957	8.02831	8.04317	8.73195	8.6899	8.53171	9130023H24Rik	100043133	RIKEN cDNA 9130023H24 gene [Source:MGI Symbol;Acc:MGI:2442738]
1233	ENSMUSG00000013275	4222.29	-0.431898	0.110376	-3.91298	9.12e-05	0.00212414	11.823	11.9182	11.663	12.1968	12.2859	12.263	Slc41a1	98396	solute carrier family 41, member 1 [Source:MGI Symbol;Acc:MGI:2444823]
10383	ENSMUSG00000041115	816.152	-0.484044	0.123716	-3.91254	9.13e-05	0.00212503	9.52045	9.38062	9.29805	9.92742	9.89128	9.89027	Iqsec2	245666	IQ motif and Sec7 domain 2 [Source:MGI Symbol;Acc:MGI:3528396]
16063	ENSMUSG00000085236	48.6466	-1.1441	0.292533	-3.91102	9.19e-05	0.00213541	4.49033	4.47447	5.02704	6.40916	6.0487	6.11652	2610206C17Rik	NA	RIKEN cDNA 2610206C17 gene [Source:MGI Symbol;Acc:MGI:1919745]
1976	ENSMUSG00000020032	521.796	-0.856356	0.219098	-3.90856	9.28e-05	0.00215425	8.18984	8.75127	8.39239	9.48906	9.74168	8.97471	Nuak1	77976	NUAK family, SNF1-like kinase, 1 [Source:MGI Symbol;Acc:MGI:1925226]
1202	ENSMUSG00000011884	40727.7	-0.365965	0.0936525	-3.90769	9.32e-05	0.00215896	15.1811	15.1494	15.0088	15.4702	15.516	15.4786	Gltp	56356	glycolipid transfer protein [Source:MGI Symbol;Acc:MGI:1929253]
5517	ENSMUSG00000027913	29397.8	-0.602682	0.154253	-3.90711	9.34e-05	0.00216105	14.3742	14.798	14.2345	15.1607	15.0783	15.1425	Crct1	74175	cysteine-rich C-terminal 1 [Source:MGI Symbol;Acc:MGI:1921425]
5669	ENSMUSG00000028194	482.327	-0.682082	0.174589	-3.90678	9.35e-05	0.00216105	8.68369	8.41231	8.39626	9.45231	9.21985	9.00659	Ddah1	69219	dimethylarginine dimethylaminohydrolase 1 [Source:MGI Symbol;Acc:MGI:1916469]
1560	ENSMUSG00000017400	809.235	-0.694587	0.178004	-3.90208	9.54e-05	0.00220029	9.42677	9.38292	8.83612	10.091	9.91265	9.95705	Stac2	217154	SH3 and cysteine rich domain 2 [Source:MGI Symbol;Acc:MGI:2144518]
12560	ENSMUSG00000053024	95.1666	-1.30636	0.335746	-3.89091	9.99e-05	0.0023009	4.09653	5.60788	3.56513	5.64107	8.1425	7.38203	Cntn2	21367	contactin 2 [Source:MGI Symbol;Acc:MGI:104518]
4257	ENSMUSG00000025171	2638.95	-0.540263	0.138949	-3.88821	0.000100984	0.00232334	10.9922	11.2747	10.8718	11.5731	11.5612	11.724	Ubtd1	226122	ubiquitin domain containing 1 [Source:MGI Symbol;Acc:MGI:2385092]
10130	ENSMUSG00000040263	1878.01	0.482132	0.124133	3.88398	0.000102758	0.00236086	11.2758	11.0249	10.995	10.5731	10.5729	10.6649	Klhdc4	234825	kelch domain containing 4 [Source:MGI Symbol;Acc:MGI:2384569]
7850	ENSMUSG00000032763	2345.7	-0.909012	0.234093	-3.88312	0.000103126	0.00236601	10.4492	10.887	10.3175	10.9283	11.7324	12.0228	Ilvbl	216136	ilvB (bacterial acetolactate synthase)-like [Source:MGI Symbol;Acc:MGI:1351911]
9204	ENSMUSG00000037474	668.913	0.578523	0.149039	3.8817	0.000103727	0.00237648	9.59446	9.76727	9.61288	9.22771	8.86383	9.04035	Dtl	76843	denticleless E3 ubiquitin protein ligase [Source:MGI Symbol;Acc:MGI:1924093]
3417	ENSMUSG00000022836	810.035	-0.772037	0.199031	-3.87898	0.000104894	0.00239987	9.3169	8.77243	9.36082	10.2367	10.0957	9.7019	Mylk	107589	myosin, light polypeptide kinase [Source:MGI Symbol;Acc:MGI:894806]
3757	ENSMUSG00000024140	4683.12	-0.471154	0.121489	-3.87818	0.000105243	0.00240451	12.0096	11.8983	11.8763	12.5939	12.3162	12.3228	Epas1	13819	endothelial PAS domain protein 1 [Source:MGI Symbol;Acc:MGI:109169]
15393	ENSMUSG00000079018	3280.26	0.704591	0.181733	3.87707	0.000105723	0.00240574	12.2004	11.5496	12.1955	11.4051	11.1768	11.146	Ly6c1	17067	lymphocyte antigen 6 complex, locus C1 [Source:MGI Symbol;Acc:MGI:96882]
10364	ENSMUSG00000041000	1714.19	-0.607934	0.156798	-3.87718	0.000105673	0.00240574	10.2396	10.6368	10.2452	10.8373	11.1338	11.103	Trim62	67525	tripartite motif-containing 62 [Source:MGI Symbol;Acc:MGI:1914775]
7599	ENSMUSG00000032262	33842.2	-0.690658	0.178141	-3.87704	0.000105736	0.00240574	14.431	15.0259	14.3126	15.4162	15.3366	15.3636	Elovl4	83603	elongation of very long chain fatty acids (FEN1/Elo2, SUR4/Elo3, yeast)-like 4 [Source:MGI Symbol;Acc:MGI:1933331]
7496	ENSMUSG00000032033	7757.65	-0.556974	0.143858	-3.8717	0.000108081	0.0024557	12.5961	12.6026	12.6002	12.8839	13.2304	13.3937	Barx2	12023	BarH-like homeobox 2 [Source:MGI Symbol;Acc:MGI:109617]
4409	ENSMUSG00000025491	294.237	0.876595	0.226511	3.86999	0.000108838	0.0024695	8.61817	8.74057	8.50066	7.13205	8.03746	7.5356	Ifitm1	68713	interferon induced transmembrane protein 1 [Source:MGI Symbol;Acc:MGI:1915963]
6848	ENSMUSG00000030638	94.2041	1.13586	0.293822	3.8658	0.000110727	0.0025089	7.35002	6.29446	7.50464	5.40809	5.82651	5.60807	Sh3gl3	NA	SH3-domain GRB2-like 3 [Source:MGI Symbol;Acc:MGI:700011]
12350	ENSMUSG00000051579	1454.46	0.405329	0.104956	3.86189	0.000112515	0.00254591	10.7528	10.6397	10.7054	10.2965	10.23	10.3258	Tceal8	66684	transcription elongation factor A (SII)-like 8 [Source:MGI Symbol;Acc:MGI:1913934]
679	ENSMUSG00000004864	13208.7	-0.426621	0.110519	-3.86016	0.000113315	0.00256048	13.431	13.5649	13.3563	13.8035	14.0024	13.863	Mapk13	26415	mitogen-activated protein kinase 13 [Source:MGI Symbol;Acc:MGI:1346864]
961	ENSMUSG00000007041	13628	0.437795	0.113501	3.85721	0.000114691	0.00258801	13.8983	14.0484	13.8742	13.358	13.4951	13.6098	Clic1	114584	chloride intracellular channel 1 [Source:MGI Symbol;Acc:MGI:2148924]
10657	ENSMUSG00000042157	10928.8	0.693702	0.17989	3.85625	0.00011514	0.00259459	13.6281	14.0912	13.4297	13.2043	12.8512	12.8923	Sprr2i	20763	small proline-rich protein 2I [Source:MGI Symbol;Acc:MGI:1330309]
13974	ENSMUSG00000063694	1572.5	0.387322	0.100456	3.85564	0.000115428	0.0025965	10.797	10.8174	10.7983	10.409	10.3508	10.4623	Cycs	13063	cytochrome c, somatic [Source:MGI Symbol;Acc:MGI:88578]
10688	ENSMUSG00000042268	2373.46	-0.692489	0.179615	-3.8554	0.00011554	0.0025965	10.6801	11.1353	10.4741	11.3609	11.5621	11.6797	Slc26a9	320718	solute carrier family 26, member 9 [Source:MGI Symbol;Acc:MGI:2444594]
747	ENSMUSG00000005397	1555.5	-0.802661	0.208419	-3.85119	0.000117547	0.002638	10.2663	9.93936	10.0304	11.442	10.7786	10.5897	Nid1	18073	nidogen 1 [Source:MGI Symbol;Acc:MGI:97342]
4476	ENSMUSG00000025666	198.185	-0.797756	0.207247	-3.84931	0.000118452	0.00265469	7.21055	7.33351	6.78482	8.07665	8.07333	7.88342	Tmem47	192216	transmembrane protein 47 [Source:MGI Symbol;Acc:MGI:2177570]
8112	ENSMUSG00000033730	1184	-0.672303	0.174736	-3.84754	0.000119312	0.00267031	9.86584	10.0242	9.46588	10.3207	10.684	10.5551	Egr3	13655	early growth response 3 [Source:MGI Symbol;Acc:MGI:1306780]
11922	ENSMUSG00000048939	295.895	-1.06468	0.276781	-3.84665	0.000119742	0.00267629	7.52843	7.46067	7.12994	7.76737	8.8609	9.22332	Atp13a5	268878	ATPase type 13A5 [Source:MGI Symbol;Acc:MGI:2444068]
13375	ENSMUSG00000058997	799.064	-0.547905	0.142481	-3.84546	0.000120325	0.00268569	9.46234	9.21784	9.29391	10.0204	9.73849	9.93513	Vwa8	219189	von Willebrand factor A domain containing 8 [Source:MGI Symbol;Acc:MGI:1919008]
13505	ENSMUSG00000060012	2739.37	-0.456567	0.118743	-3.84501	0.000120547	0.00268698	11.0401	11.3322	11.1067	11.6751	11.6165	11.6179	Kif13b	16554	kinesin family member 13B [Source:MGI Symbol;Acc:MGI:1098265]
10361	ENSMUSG00000040990	6155.14	0.372008	0.0967852	3.84365	0.000121217	0.00269828	12.8174	12.7682	12.7083	12.4568	12.3904	12.3048	Sh3kbp1	58194	SH3-domain kinase binding protein 1 [Source:MGI Symbol;Acc:MGI:1889583]
15519	ENSMUSG00000080242	1299.85	-0.762865	0.198514	-3.84287	0.000121604	0.00270321	9.55175	10.2943	9.61952	10.8238	10.7264	10.556	Gm15487	NA	predicted gene 15487 [Source:MGI Symbol;Acc:MGI:3709610]
6037	ENSMUSG00000028894	2596.46	-0.548429	0.143099	-3.83252	0.000126836	0.00281573	11.0445	11.1789	10.8366	11.4085	11.6342	11.7434	Inpp5b	16330	inositol polyphosphate-5-phosphatase B [Source:MGI Symbol;Acc:MGI:103257]
11473	ENSMUSG00000046449	151.821	-1.1984	0.312739	-3.83196	0.000127127	0.00281839	6.49388	4.99024	6.45432	8.42789	7.15718	7.78269	C77370	245555	expressed sequence C77370 [Source:MGI Symbol;Acc:MGI:2148050]
10131	ENSMUSG00000040264	149.086	1.08193	0.282488	3.82999	0.000128149	0.00283417	8.24705	7.20448	7.65441	6.04112	6.82581	6.09691	Gbp2b	14468	guanylate binding protein 2b [Source:MGI Symbol;Acc:MGI:95666]
2324	ENSMUSG00000020680	5190.76	0.409376	0.106893	3.82977	0.000128263	0.00283417	12.5381	12.4123	12.6503	12.0911	12.0907	12.167	Taf15	70439	TATA-box binding protein associated factor 15 [Source:MGI Symbol;Acc:MGI:1917689]
10207	ENSMUSG00000040488	2600.98	-0.649724	0.169659	-3.82959	0.000128356	0.00283417	11.0807	10.5383	11.1686	11.7099	11.5684	11.6752	Ltbp4	108075	latent transforming growth factor beta binding protein 4 [Source:MGI Symbol;Acc:MGI:1321395]
8266	ENSMUSG00000034258	569.178	-0.980997	0.256191	-3.82917	0.000128578	0.00283526	8.24194	9.03433	7.75433	9.88587	9.46908	9.49834	Mfsd7c	217721	major facilitator superfamily domain containing 7C [Source:MGI Symbol;Acc:MGI:2384974]
13191	ENSMUSG00000057469	974.835	0.470881	0.123029	3.82742	0.000129495	0.00285167	10.1687	10.0875	10.2017	9.77295	9.54586	9.67239	E2f6	50496	E2F transcription factor 6 [Source:MGI Symbol;Acc:MGI:1354159]
8902	ENSMUSG00000036492	4696.21	-0.818466	0.213876	-3.82682	0.000129808	0.00285473	11.5221	12.0783	11.2649	12.9361	12.4186	12.3289	Rnf39	386454	ring finger protein 39 [Source:MGI Symbol;Acc:MGI:2156378]
9149	ENSMUSG00000037326	5918.05	-0.469588	0.122768	-3.825	0.000130771	0.00286442	12.241	12.261	12.3002	12.5475	12.7896	12.9022	Capn15	50817	calpain 15 [Source:MGI Symbol;Acc:MGI:1355075]
1713	ENSMUSG00000018648	7412.2	-0.594489	0.155419	-3.82508	0.00013073	0.00286442	12.4886	12.7401	12.2497	13.324	13.008	13.058	Dusp14	56405	dual specificity phosphatase 14 [Source:MGI Symbol;Acc:MGI:1927168]
4815	ENSMUSG00000026437	367.749	-0.753954	0.197086	-3.82551	0.000130503	0.00286442	8.07389	8.00465	8.07734	8.61555	8.72254	9.23234	Cdk18	18557	cyclin-dependent kinase 18 [Source:MGI Symbol;Acc:MGI:97518]
7448	ENSMUSG00000031950	2362.89	-0.571082	0.149321	-3.82454	0.000131017	0.002866	10.7769	11.1216	10.689	11.3638	11.4491	11.6067	Gabarapl2	93739	gamma-aminobutyric acid (GABA) A receptor-associated protein-like 2 [Source:MGI Symbol;Acc:MGI:1890602]
17174	ENSMUSG00000096727	685.294	0.83888	0.219456	3.82255	0.00013208	0.00288541	10.0349	9.58587	9.81152	8.35481	9.26929	8.83669	Psmb9	16912	proteasome (prosome, macropain) subunit, beta type 9 (large multifunctional peptidase 2) [Source:MGI Symbol;Acc:MGI:1346526]
18462	ENSMUSG00000107008	237.159	-1.06887	0.279761	-3.82064	0.000133106	0.00290143	6.74561	7.67066	6.45432	7.95212	8.47303	8.73886	Gm2762	NA	predicted gene 2762 [Source:MGI Symbol;Acc:MGI:3780931]
12996	ENSMUSG00000056043	375.493	-1.19303	0.312267	-3.82053	0.000133166	0.00290143	6.81604	8.17329	6.87637	8.01869	9.49387	9.56943	Rgs9bp	243923	regulator of G-protein signalling 9 binding protein [Source:MGI Symbol;Acc:MGI:2384418]
3727	ENSMUSG00000024079	1603.68	0.776468	0.203297	3.81938	0.000133786	0.00291098	11.0721	10.448	11.3794	10.1704	10.1567	10.1298	Eif2ak2	19106	eukaryotic translation initiation factor 2-alpha kinase 2 [Source:MGI Symbol;Acc:MGI:1353449]
14736	ENSMUSG00000072214	8222.69	-0.454975	0.119132	-3.81907	0.000133958	0.00291098	12.8738	12.7302	12.6407	13.1105	13.1859	13.3571	2017-09-05	18951	septin 5 [Source:MGI Symbol;Acc:MGI:1195461]
8888	ENSMUSG00000036432	1237.01	0.418355	0.109628	3.81615	0.000135551	0.00293945	10.5425	10.4436	10.4294	10.1092	10.0031	10.0144	Siah2	20439	seven in absentia 2 [Source:MGI Symbol;Acc:MGI:108062]
5361	ENSMUSG00000027562	5808.7	-0.774622	0.202993	-3.81601	0.000135626	0.00293945	11.9447	12.1749	11.8935	13.2884	12.8223	12.3554	Car2	12349	carbonic anhydrase 2 [Source:MGI Symbol;Acc:MGI:88269]
8711	ENSMUSG00000035764	2897.73	-0.707435	0.185522	-3.81321	0.000137176	0.00296914	10.9746	11.4018	10.7378	11.8602	11.5858	12.0276	Fbxo45	268882	F-box protein 45 [Source:MGI Symbol;Acc:MGI:2447775]
11511	ENSMUSG00000046676	2868.27	-0.860193	0.225634	-3.81235	0.000137654	0.00297558	10.6005	11.4816	10.4075	11.8863	11.8659	11.9392	Lce1l	73730	late cornified envelope 1L [Source:MGI Symbol;Acc:MGI:1920980]
4530	ENSMUSG00000025856	1074.13	0.629942	0.165311	3.81065	0.000138604	0.00299217	10.4268	10.1043	10.5377	9.76592	9.83119	9.46239	Pdgfa	18590	platelet derived growth factor, alpha [Source:MGI Symbol;Acc:MGI:97527]
717	ENSMUSG00000005125	12682.7	0.939056	0.24665	3.80725	0.000140523	0.00302846	13.6231	14.7491	13.5454	13.15	12.9235	12.8002	Ndrg1	17988	N-myc downstream regulated gene 1 [Source:MGI Symbol;Acc:MGI:1341799]
5776	ENSMUSG00000028415	22.5789	-1.27715	0.335473	-3.80702	0.000140653	0.00302846	1.65426	3.66411	1.89104	5.51258	5.09048	5.39977	Spink4	20731	serine peptidase inhibitor, Kazal type 4 [Source:MGI Symbol;Acc:MGI:1341848]
7825	ENSMUSG00000032691	156.089	1.2366	0.324877	3.80637	0.000141023	0.00303244	7.42405	8.89008	6.7245	5.51258	6.06915	6.28197	Nlrp3	216799	NLR family, pyrin domain containing 3 [Source:MGI Symbol;Acc:MGI:2653833]
13282	ENSMUSG00000058254	1346.45	-0.502262	0.132053	-3.80349	0.000142671	0.00305989	10.2486	10.0461	10.0279	10.75	10.4862	10.6532	Tspan7	21912	tetraspanin 7 [Source:MGI Symbol;Acc:MGI:1298407]
10113	ENSMUSG00000040209	361.345	-0.854987	0.224788	-3.80352	0.000142656	0.00305989	8.13027	7.33351	8.17973	9.07966	8.86967	8.76083	Zfp704	170753	zinc finger protein 704 [Source:MGI Symbol;Acc:MGI:2180715]
6934	ENSMUSG00000030790	222.4	-0.703599	0.185158	-3.79999	0.000144701	0.00309938	7.45086	7.45195	7.20249	8.02459	8.28916	8.07602	Adm	11535	adrenomedullin [Source:MGI Symbol;Acc:MGI:108058]
13010	ENSMUSG00000056133	224.987	-1.02068	0.26877	-3.7976	0.000146107	0.00312543	7.02079	7.38022	6.66155	7.68032	8.2672	8.79774	Gm9992	667055	predicted gene 9992 [Source:MGI Symbol;Acc:MGI:3712668]
7518	ENSMUSG00000032076	1905.81	0.479093	0.126193	3.7965	0.000146753	0.00312706	11.0942	11.0454	11.2268	10.4913	10.7786	10.5967	Cadm1	54725	cell adhesion molecule 1 [Source:MGI Symbol;Acc:MGI:1889272]
11558	ENSMUSG00000046876	3314.54	0.420231	0.110685	3.79664	0.00014667	0.00312706	11.8036	12.0378	11.8323	11.4568	11.4354	11.4954	Atxn1	20238	ataxin 1 [Source:MGI Symbol;Acc:MGI:104783]
3765	ENSMUSG00000024158	3300.37	0.344836	0.0908201	3.79692	0.000146507	0.00312706	11.8148	11.8576	11.888	11.5067	11.4637	11.5365	Hagh	14651	hydroxyacyl glutathione hydrolase [Source:MGI Symbol;Acc:MGI:95745]
10627	ENSMUSG00000042043	3620.85	0.425841	0.112259	3.79336	0.000148621	0.00316276	11.9968	12.0875	11.9892	11.432	11.6643	11.6519	Tbca	21371	tubulin cofactor A [Source:MGI Symbol;Acc:MGI:107549]
14273	ENSMUSG00000067616	10531.3	-0.338394	0.0893536	-3.78714	0.000152393	0.00323884	13.2579	13.1519	13.1269	13.5337	13.504	13.5357	Klk11	56538	kallikrein related-peptidase 11 [Source:MGI Symbol;Acc:MGI:1929977]
17403	ENSMUSG00000097415	1680.54	0.55817	0.147412	3.78646	0.000152807	0.00323926	11.0821	10.8658	10.9835	10.1516	10.5969	10.3927	AU020206	NA	expressed sequence AU020206 [Source:MGI Symbol;Acc:MGI:2142134]
12730	ENSMUSG00000054237	598.951	-0.598889	0.158158	-3.78664	0.000152697	0.00323926	8.93225	8.68583	8.99264	9.35729	9.47675	9.6823	Fra10ac1	70567	FRA10AC1 homolog (human) [Source:MGI Symbol;Acc:MGI:1917817]
11326	ENSMUSG00000045545	965239	0.499708	0.13202	3.78509	0.000153654	0.00325303	20.1888	20.0574	20.1032	19.8289	19.483	19.4471	Krt14	16664	keratin 14 [Source:MGI Symbol;Acc:MGI:96688]
11194	ENSMUSG00000044748	7197.17	0.641537	0.169517	3.78449	0.000154022	0.00325663	12.8851	13.4825	12.8998	12.3754	12.4283	12.4797	Defb1	13214	defensin beta 1 [Source:MGI Symbol;Acc:MGI:1096878]
14957	ENSMUSG00000074151	2882.05	0.647387	0.171106	3.78354	0.000154616	0.00326499	11.9097	11.5316	11.9246	10.7913	11.3287	11.1412	Nlrc5	434341	NLR family, CARD domain containing 5 [Source:MGI Symbol;Acc:MGI:3612191]
5255	ENSMUSG00000027342	3917.05	0.410597	0.108596	3.78097	0.000156219	0.00329462	12.0935	12.1285	12.1711	11.8238	11.5778	11.7172	Pcna	18538	proliferating cell nuclear antigen [Source:MGI Symbol;Acc:MGI:97503]
16639	ENSMUSG00000089762	1282.69	0.525166	0.138965	3.77911	0.000157389	0.00331505	10.6782	10.408	10.6236	10.1902	9.94759	9.92405	Ier5l	72500	immediate early response 5-like [Source:MGI Symbol;Acc:MGI:1919750]
14719	ENSMUSG00000071726	19.3386	1.24813	0.330723	3.77395	0.000160683	0.00338009	4.49033	5.57613	5.28268	2.393	2.73754	0	Gm5941	76386	predicted gene 5941 [Source:MGI Symbol;Acc:MGI:3646197]
16319	ENSMUSG00000086428	759.448	-0.706028	0.187098	-3.77357	0.000160928	0.00338093	9.07409	9.48262	8.75702	9.88749	9.86228	9.96248	Gm15199	NA	predicted gene 15199 [Source:MGI Symbol;Acc:MGI:3705141]
14073	ENSMUSG00000064326	707.357	0.638973	0.169396	3.77207	0.000161902	0.00339705	9.96837	9.46539	9.83168	9.16229	8.9324	9.15147	Siva1	30954	SIVA1, apoptosis-inducing factor [Source:MGI Symbol;Acc:MGI:1353606]
2662	ENSMUSG00000021322	72.5801	-1.20559	0.319677	-3.77129	0.000162406	0.00340329	5.77322	4.54176	4.25249	7.27754	6.67388	6.44596	Aoah	27052	acyloxyacyl hydrolase [Source:MGI Symbol;Acc:MGI:1350928]
8150	ENSMUSG00000033880	587.526	1.15796	0.30713	3.77026	0.000163076	0.00341298	10.2332	8.15191	10.2171	8.23775	8.34891	7.81305	Lgals3bp	19039	lectin, galactoside-binding, soluble, 3 binding protein [Source:MGI Symbol;Acc:MGI:99554]
13454	ENSMUSG00000059657	60.7663	1.24778	0.331276	3.76658	0.000165498	0.00345926	6.00798	7.5614	5.61057	4.47654	4.62189	4.43354	Stfa2l1	20862	stefin A2 like 1 [Source:MGI Symbol;Acc:MGI:3524944]
13284	ENSMUSG00000058260	2448.83	-0.903522	0.240069	-3.76359	0.000167491	0.00349649	10.5621	10.9221	10.3508	11.0183	11.6113	12.2101	Serpina9	71907	serine (or cysteine) peptidase inhibitor, clade A (alpha-1 antiproteinase, antitrypsin), member 9 [Source:MGI Symbol;Acc:MGI:1919157]
3741	ENSMUSG00000024104	3289.65	-0.386622	0.102824	-3.76003	0.000169891	0.0035421	11.4426	11.5409	11.4322	11.77	11.9284	11.9023	Washc2	28006	WASH complex subunit 2` [Source:MGI Symbol;Acc:MGI:106463]
10604	ENSMUSG00000041954	771.712	0.435083	0.115754	3.7587	0.000170801	0.00355656	9.83564	9.80714	9.75836	9.33609	9.31922	9.39974	Tnfrsf18	21936	tumor necrosis factor receptor superfamily, member 18 [Source:MGI Symbol;Acc:MGI:894675]								1.35199
14629	ENSMUSG00000071180	2111.12	0.402902	0.107342	3.75346	0.000174413	0.00362717	11.1471	11.3382	11.2176	10.8737	10.7917	10.8021	Smim15	75616	small integral membrane protein 15 [Source:MGI Symbol;Acc:MGI:1922866]
7641	ENSMUSG00000032332	8945.35	-0.886667	0.236512	-3.74893	0.000177589	0.00368856	12.9287	11.8076	12.5991	13.839	13.5989	13.1406	Col12a1	12816	collagen, type XII, alpha 1 [Source:MGI Symbol;Acc:MGI:88448]
7239	ENSMUSG00000031548	2012.83	-0.869826	0.232104	-3.74757	0.000178555	0.00370394	9.74106	10.9277	10.2366	11.4029	11.2402	11.5246	Sfrp1	20377	secreted frizzled-related protein 1 [Source:MGI Symbol;Acc:MGI:892014]
9754	ENSMUSG00000039081	1183	-0.467255	0.124727	-3.74623	0.00017951	0.00371906	9.87081	10.033	9.93244	10.567	10.3519	10.3653	Zfp503	218820	zinc finger protein 503 [Source:MGI Symbol;Acc:MGI:1353644]
14492	ENSMUSG00000070034	153.265	0.962833	0.257164	3.74404	0.000181087	0.00374702	7.9032	7.08548	8.0481	6.56308	6.67388	6.47663	Sp110	109032	Sp110 nuclear body protein [Source:MGI Symbol;Acc:MGI:1923364]
11252	ENSMUSG00000045094	1428.52	-0.637044	0.170195	-3.74303	0.000181814	0.00375735	9.95282	10.4012	9.88914	10.5861	10.8688	10.8752	Arhgef37	328967	Rho guanine nucleotide exchange factor (GEF) 37 [Source:MGI Symbol;Acc:MGI:3045339]
17742	ENSMUSG00000099452	84.9324	1.08771	0.290742	3.74117	0.000183169	0.00378058	6.84328	6.77183	7.24606	6.10936	5.00815	5.26568	Gm28502	NA	predicted gene 28502 [Source:MGI Symbol;Acc:MGI:5579208]
5957	ENSMUSG00000028744	1039.33	-0.505965	0.135288	-3.73991	0.000184088	0.00379239	9.57225	9.88046	9.73562	10.2188	10.3705	10.1924	Pqlc2	212555	PQ loop repeat containing 2 [Source:MGI Symbol;Acc:MGI:2384837]
14131	ENSMUSG00000066108	37.8702	-1.17235	0.313483	-3.73975	0.000184202	0.00379239	4.49033	4.40388	3.56513	6.01764	5.62027	5.99465	Muc5b	74180	mucin 5, subtype B, tracheobronchial [Source:MGI Symbol;Acc:MGI:1921430]
6289	ENSMUSG00000029377	3474.13	-0.692655	0.185318	-3.73765	0.000185752	0.00381952	11.2863	11.4955	11.2121	12.4622	11.993	11.7204	Ereg	13874	epiregulin [Source:MGI Symbol;Acc:MGI:107508]
16128	ENSMUSG00000085558	209.471	-1.05785	0.283052	-3.73731	0.000186002	0.0038199	6.71644	6.81327	7.07302	7.29718	8.77015	8.30692	4930412C18Rik	NA	RIKEN cDNA 4930412C18 gene [Source:MGI Symbol;Acc:MGI:2443490]
2811	ENSMUSG00000021665	4243.87	-0.553781	0.148196	-3.73682	0.000186359	0.00382245	11.7188	11.8947	11.5585	12.096	12.3038	12.5119	Hexb	15212	hexosaminidase B [Source:MGI Symbol;Acc:MGI:96074]
3047	ENSMUSG00000022129	374.848	-1.0589	0.283406	-3.73634	0.000186716	0.003825	7.70957	8.11372	7.13921	9.73025	8.71607	8.48344	Dct	13190	dopachrome tautomerase [Source:MGI Symbol;Acc:MGI:102563]
458	ENSMUSG00000003062	756.41	0.519922	0.139166	3.73598	0.000186982	0.00382569	9.87081	9.63485	9.91231	9.31939	9.16391	9.31529	Stard3nl	76205	STARD3 N-terminal like [Source:MGI Symbol;Acc:MGI:1923455]
14272	ENSMUSG00000067613	40.792	1.16518	0.312056	3.7339	0.00018854	0.00385278	5.93389	6.12926	5.89956	3.78214	4.09281	4.86309	Krt83	100126226	keratin 83 [Source:MGI Symbol;Acc:MGI:3690448]
5062	ENSMUSG00000026924	6386.29	-0.35987	0.0964362	-3.73169	0.000190201	0.00388189	12.4897	12.4706	12.3737	12.8898	12.7869	12.7593	Sec16a	227648	SEC16 homolog A, endoplasmic reticulum export factor [Source:MGI Symbol;Acc:MGI:2139207]
8563	ENSMUSG00000035202	36038.2	0.644934	0.173045	3.72697	0.000193799	0.00394646	15.683	15.3916	15.216	14.7889	14.4153	14.9848	Lars2	102436	leucyl-tRNA synthetase, mitochondrial [Source:MGI Symbol;Acc:MGI:2142973]
6089	ENSMUSG00000028980	431.256	-0.587011	0.157506	-3.72691	0.000193844	0.00394646	8.38783	8.29531	8.53969	8.92732	8.96822	9.19131	H6pd	100198	hexose-6-phosphate dehydrogenase (glucose 1-dehydrogenase) [Source:MGI Symbol;Acc:MGI:2140356]
4763	ENSMUSG00000026317	6134.78	-0.652664	0.17519	-3.72546	0.00019496	0.00396413	12.0999	12.4958	11.9058	12.6277	13.0002	13.0172	Cln8	26889	ceroid-lipofuscinosis, neuronal 8 [Source:MGI Symbol;Acc:MGI:1349447]
7614	ENSMUSG00000032291	995.657	-0.789046	0.211815	-3.72516	0.000195194	0.00396413	9.76083	9.0944	9.41717	10.6284	10.3798	9.91708	Crabp1	12903	cellular retinoic acid binding protein I [Source:MGI Symbol;Acc:MGI:88490]
7944	ENSMUSG00000033105	5893.7	-0.440168	0.118193	-3.72414	0.000195983	0.0039659	12.3429	12.3161	12.1759	12.5655	12.8035	12.8209	Lss	16987	lanosterol synthase [Source:MGI Symbol;Acc:MGI:1336155]
7367	ENSMUSG00000031791	331.593	-0.636497	0.170913	-3.72411	0.000196005	0.0039659	7.9478	7.87366	8.15252	8.52685	8.65988	8.83373	Tmem38a	74166	transmembrane protein 38A [Source:MGI Symbol;Acc:MGI:1921416]
16216	ENSMUSG00000085890	111.086	-1.16868	0.313802	-3.72427	0.000195881	0.0039659	5.85579	5.75692	5.49977	6.21637	7.41054	8.08102	Tnfsf13os	NA	tumor necrosis factor (ligand) superfamily, member 13, opposite strand [Source:MGI Symbol;Acc:MGI:1919587]
14902	ENSMUSG00000073700	4175.27	-0.452237	0.121448	-3.72369	0.000196329	0.00396758	11.772	11.8813	11.6638	12.3864	12.2088	12.1213	Klhl21	242785	kelch-like 21 [Source:MGI Symbol;Acc:MGI:1919288]
9185	ENSMUSG00000037415	4445.49	-0.517329	0.138982	-3.72226	0.000197446	0.00398526	11.8668	11.973	11.6031	12.5156	12.3172	12.2451	Ranbp10	74334	RAN binding protein 10 [Source:MGI Symbol;Acc:MGI:1921584]
15628	ENSMUSG00000081574	11.938	-1.22809	0.330195	-3.71928	0.000199791	0.00402765	1.05229	1.04371	2.20541	4.6697	4.67622	4.1588	Gm14429	NA	predicted gene 14429 [Source:MGI Symbol;Acc:MGI:3649510]
7716	ENSMUSG00000032462	2432.15	-0.506581	0.136231	-3.71855	0.000200371	0.0040344	10.9316	11.1676	10.7507	11.5024	11.4285	11.5338	Pik3cb	74769	phosphatidylinositol 3-kinase, catalytic, beta polypeptide [Source:MGI Symbol;Acc:MGI:1922019]
13145	ENSMUSG00000057143	324.684	0.784697	0.211061	3.71786	0.000200914	0.00404038	8.69494	8.56164	8.88928	7.40065	8.13767	7.88913	Trim12c	319236	tripartite motif-containing 12C [Source:MGI Symbol;Acc:MGI:4821183]
701	ENSMUSG00000004988	673.28	-1.10575	0.29748	-3.71706	0.000201553	0.0040482	8.32158	8.9283	7.9302	9.14614	10.7559	9.44892	Fxyd4	108017	FXYD domain-containing ion transport regulator 4 [Source:MGI Symbol;Acc:MGI:1889005]
10494	ENSMUSG00000041567	1693.93	-1.24243	0.334278	-3.71676	0.000201795	0.0040482	7.63359	9.67474	7.53305	10.9944	11.5756	11.9205	Serpina12	68054	serine (or cysteine) peptidase inhibitor, clade A (alpha-1 antiproteinase, antitrypsin), member 12 [Source:MGI Symbol;Acc:MGI:1915304]
14969	ENSMUSG00000074199	94327.9	-0.457276	0.123238	-3.7105	0.000206848	0.00414226	16.1941	16.4767	16.1107	16.7444	16.7372	16.7472	Krtdap	64661	keratinocyte differentiation associated protein [Source:MGI Symbol;Acc:MGI:1928282]
799	ENSMUSG00000005803	1154.01	-0.692717	0.186699	-3.71033	0.000206987	0.00414226	9.75367	9.73349	9.75233	10.8331	10.5079	10.067	Sqrdl	59010	sulfide quinone reductase-like (yeast) [Source:MGI Symbol;Acc:MGI:1929899]
5319	ENSMUSG00000027463	758.619	-0.543783	0.146593	-3.70946	0.0002077	0.00415147	9.06255	9.36213	9.32268	9.67503	9.89701	9.89737	Slc52a3	69698	solute carrier protein family 52, member 3 [Source:MGI Symbol;Acc:MGI:1916948]
18168	ENSMUSG00000104173	43.1759	-1.2035	0.324714	-3.70633	0.000210286	0.00419806	4.26715	4.66761	3.56513	6.46231	5.34644	6.31629	Gm37703	NA	predicted gene, 37703 [Source:MGI Symbol;Acc:MGI:5610931]
10863	ENSMUSG00000042845	3018.68	-0.874579	0.236023	-3.70548	0.000210987	0.00420696	11.2145	10.8401	10.7888	11.8655	11.3207	12.5143	Wfdc12	192200	WAP four-disulfide core domain 12 [Source:MGI Symbol;Acc:MGI:2183434]
13059	ENSMUSG00000056481	247.888	-0.999218	0.26973	-3.70451	0.000211799	0.00421804	7.57792	6.60879	7.26312	8.85298	8.47686	7.86034	Cd248	70445	CD248 antigen, endosialin [Source:MGI Symbol;Acc:MGI:1917695]
12279	ENSMUSG00000051154	3393.01	0.355401	0.095946	3.70417	0.000212081	0.00421855	11.9746	11.8621	11.8567	11.5462	11.5679	11.4926	Commd3	12238	COMM domain containing 3 [Source:MGI Symbol;Acc:MGI:88218]
1151	ENSMUSG00000010358	1401.78	0.7561	0.204247	3.70188	0.000214004	0.00425165	10.9998	10.2685	11.0513	9.80073	10.1745	9.91568	Ifi35	70110	interferon-induced protein 35 [Source:MGI Symbol;Acc:MGI:1917360]
711	ENSMUSG00000005087	30047.9	0.404697	0.109333	3.70152	0.000214313	0.00425265	14.9329	15.1	15.1617	14.7452	14.5753	14.6305	Cd44	12505	CD44 antigen [Source:MGI Symbol;Acc:MGI:88338]
14731	ENSMUSG00000071984	224.596	-1.21234	0.327952	-3.6967	0.000218418	0.0043289	7.32125	4.72664	6.37806	8.9461	8.58731	7.68756	Fndc1	68655	fibronectin type III domain containing 1 [Source:MGI Symbol;Acc:MGI:1915905]
2591	ENSMUSG00000021193	3744.67	0.465776	0.126087	3.69407	0.000220695	0.0043635	12.2207	12.008	12.0396	11.7478	11.4496	11.6149	Pitrm1	69617	pitrilysin metallepetidase 1 [Source:MGI Symbol;Acc:MGI:1916867]
4961	ENSMUSG00000026748	6015.88	-0.556469	0.150633	-3.6942	0.000220582	0.0043635	12.2717	12.3209	12.0916	12.5088	12.9242	12.9792	Plxdc2	67448	plexin domain containing 2 [Source:MGI Symbol;Acc:MGI:1914698]
707	ENSMUSG00000005054	15303.5	0.358511	0.0970711	3.69329	0.000221374	0.00437167	14.0627	14.1364	14.0181	13.6333	13.7968	13.6858	Cstb	13014	cystatin B [Source:MGI Symbol;Acc:MGI:109514]
3483	ENSMUSG00000022969	1017.1	-0.600361	0.162603	-3.69219	0.00022233	0.00438529	9.45132	9.83087	9.60286	10.0219	10.395	10.3816	Il10rb	16155	interleukin 10 receptor, beta [Source:MGI Symbol;Acc:MGI:109380]
1123	ENSMUSG00000009900	628.406	0.734346	0.198978	3.6906	0.000223728	0.00440757	9.70067	9.71903	9.513	9.24044	8.62232	8.53899	Wnt3a	22416	wingless-type MMTV integration site family, member 3A [Source:MGI Symbol;Acc:MGI:98956]
4271	ENSMUSG00000025196	299.458	0.984541	0.266868	3.68925	0.00022492	0.00442131	8.53291	8.85413	8.74189	8.03633	7.48852	6.63459	Cpn1	93721	carboxypeptidase N, polypeptide 1 [Source:MGI Symbol;Acc:MGI:2135874]
5556	ENSMUSG00000027996	247.982	-0.988064	0.267826	-3.6892	0.000224963	0.00442131	7.48585	6.59301	7.41588	8.91148	8.28916	7.98293	Sfrp2	20319	secreted frizzled-related protein 2 [Source:MGI Symbol;Acc:MGI:108078]
2585	ENSMUSG00000021186	515.846	-1.01501	0.275175	-3.68859	0.0002255	0.00442658	8.79599	7.18356	8.27953	9.61567	9.66147	9.24353	Fbln5	23876	fibulin 5 [Source:MGI Symbol;Acc:MGI:1346091]
10546	ENSMUSG00000041741	125.174	-1.14341	0.310092	-3.68734	0.00022661	0.00444308	5.5267	6.0155	6.17668	8.35012	7.01686	6.88381	Pde3a	54611	phosphodiesterase 3A, cGMP inhibited [Source:MGI Symbol;Acc:MGI:1860764]
2059	ENSMUSG00000020184	4901.03	0.537232	0.145773	3.68539	0.000228351	0.00446929	12.4677	12.573	12.4998	12.2124	11.8728	11.7172	Mdm2	17246	transformed mouse 3T3 cell double minute 2 [Source:MGI Symbol;Acc:MGI:96952]
1830	ENSMUSG00000019539	364.692	-0.946657	0.256878	-3.68524	0.000228491	0.00446929	8.32641	7.22509	7.72384	9.25055	9.05022	8.54262	Rcn3	52377	reticulocalbin 3, EF-hand calcium binding domain [Source:MGI Symbol;Acc:MGI:1277122]
5257	ENSMUSG00000027346	3472.92	-0.594833	0.161565	-3.68171	0.000231679	0.00452626	11.206	11.6588	11.3296	11.7952	12.1853	12.1237	Gpcpd1	74182	glycerophosphocholine phosphodiesterase 1 [Source:MGI Symbol;Acc:MGI:104898]
15394	ENSMUSG00000079020	1884.24	-0.760122	0.206597	-3.67925	0.00023392	0.00456464	10.2875	10.7154	10.1115	10.7712	11.4176	11.4464	Slc45a4	106068	solute carrier family 45, member 4 [Source:MGI Symbol;Acc:MGI:2146236]
16719	ENSMUSG00000090222	264.936	1.15648	0.314418	3.67818	0.000234907	0.00457847	7.6568	9.55362	8.0725	7.39154	6.67388	6.688	Ifi203-ps	NA	interferon activated gene 203, pseudogene [Source:MGI Symbol;Acc:MGI:3840117]
4351	ENSMUSG00000025359	149.871	-0.980824	0.266688	-3.6778	0.000235258	0.00457987	6.40527	6.95579	6.00474	8.07096	7.45005	7.55729	Pmel	20431	premelanosome protein [Source:MGI Symbol;Acc:MGI:98301]
2623	ENSMUSG00000021250	1777.87	0.971205	0.264339	3.67409	0.0002387	0.00463591	10.8066	11.8481	10.937	10.5811	9.93789	9.49647	Fos	14281	FBJ osteosarcoma oncogene [Source:MGI Symbol;Acc:MGI:95574]
12891	ENSMUSG00000055322	1032.31	-0.641907	0.174701	-3.67432	0.000238481	0.00463591	9.81343	9.3598	9.66837	10.3632	10.0398	10.5113	Tns1	21961	tensin 1 [Source:MGI Symbol;Acc:MGI:104552]
8047	ENSMUSG00000033487	2080.42	0.391651	0.106641	3.67262	0.000240077	0.00464683	11.143	11.3083	11.1742	10.8688	10.7879	10.7669	Fndc3a	319448	fibronectin type III domain containing 3A [Source:MGI Symbol;Acc:MGI:1196463]
3780	ENSMUSG00000024187	3890.53	-0.754687	0.205461	-3.67314	0.00023959	0.00464683	11.2467	11.8242	11.1697	11.8692	12.5109	12.4019	Fam234a	106581	family with sequence similarity 234, member A [Source:MGI Symbol;Acc:MGI:2146854]
6139	ENSMUSG00000029070	904.424	-0.875981	0.238519	-3.67258	0.00024011	0.00464683	9.65912	8.56568	9.23026	10.5029	10.2758	9.89737	Mxra8	74761	matrix-remodelling associated 8 [Source:MGI Symbol;Acc:MGI:1922011]
13792	ENSMUSG00000062300	2020.7	-0.443595	0.120946	-3.66771	0.000244735	0.00471969	10.7054	10.8216	10.6707	11.0454	11.3127	11.2067	Nectin2	19294	nectin cell adhesion molecule 2 [Source:MGI Symbol;Acc:MGI:97822]
14391	ENSMUSG00000068888	3970.2	-0.664144	0.181077	-3.66775	0.000244692	0.00471969	11.4364	11.9332	11.1776	12.2027	12.3143	12.2941	Lce1i	76585	late cornified envelope 1I [Source:MGI Symbol;Acc:MGI:1923835]
18409	ENSMUSG00000106501	58.8512	-1.13397	0.309162	-3.66786	0.000244585	0.00471969	4.68357	5.40597	4.3831	6.01764	6.89616	6.43037	Gm42711	NA	predicted gene 42711 [Source:MGI Symbol;Acc:MGI:5662848]
9238	ENSMUSG00000037600	1331.85	0.41858	0.114177	3.66605	0.000246322	0.00474473	10.682	10.5476	10.504	10.2098	10.0895	10.1442	Kdf1	69073	keratinocyte differentiation factor 1 [Source:MGI Symbol;Acc:MGI:1916323]
4889	ENSMUSG00000026601	46.642	1.10356	0.301471	3.66059	0.00025163	0.00483569	5.93389	5.91756	6.48374	4.78545	4.82791	4.23254	Axdnd1	77352	axonemal dynein light chain domain containing 1 [Source:MGI Symbol;Acc:MGI:1924602]
5377	ENSMUSG00000027598	4170.79	-0.600129	0.163943	-3.66059	0.000251632	0.00483569	11.4263	12.008	11.5071	12.2907	12.2634	12.378	Itch	16396	itchy, E3 ubiquitin protein ligase [Source:MGI Symbol;Acc:MGI:1202301]
10006	ENSMUSG00000039840	2122.13	-0.478707	0.130832	-3.65896	0.000253244	0.00485637	10.7183	10.9794	10.6236	11.2143	11.309	11.3131	Epg5	100502841	ectopic P-granules autophagy protein 5 homolog (C. elegans) [Source:MGI Symbol;Acc:MGI:1918673]
18943	ENSMUSG00000110813	39.8519	-1.14925	0.314096	-3.6589	0.000253299	0.00485637	4.26715	4.0809	4.50286	5.33398	6.14816	6.2289	CT030724.1	NA
10258	ENSMUSG00000040653	4254.52	0.509696	0.139318	3.6585	0.000253699	0.00485838	12.1164	12.4947	12.2556	11.6453	11.9098	11.7232	Ppp1r14c	76142	protein phosphatase 1, regulatory (inhibitor) subunit 14c [Source:MGI Symbol;Acc:MGI:1923392]
6458	ENSMUSG00000029674	726.804	0.587039	0.160541	3.65662	0.000255562	0.00488836	9.91962	9.55972	9.85297	9.32896	9.15198	8.98542	Limk1	16885	LIM-domain containing, protein kinase [Source:MGI Symbol;Acc:MGI:104572]
7879	ENSMUSG00000032854	39.3323	-1.19897	0.328021	-3.65516	0.000257017	0.00490606	2.07774	1.04371	4.03132	4.60814	6.77692	6.41462	Ugt8a	22239	UDP galactosyltransferase 8A [Source:MGI Symbol;Acc:MGI:109522]
8417	ENSMUSG00000034730	107.909	-1.22497	0.33514	-3.6551	0.000257084	0.00490606	4.49033	4.54176	5.94256	8.50168	6.76444	6.2289	Adgrb1	107831	adhesion G protein-coupled receptor B1 [Source:MGI Symbol;Acc:MGI:1933736]
14316	ENSMUSG00000068196	457.67	-0.750475	0.205369	-3.65427	0.000257915	0.00491623	8.61817	8.0458	8.36894	9.50814	9.04765	8.98542	Col8a1	12837	collagen, type VIII, alpha 1 [Source:MGI Symbol;Acc:MGI:88463]
9002	ENSMUSG00000036867	279.732	-0.887887	0.243208	-3.65072	0.000261503	0.00497885	7.29189	7.88666	7.28834	8.03633	8.74495	8.79166	Smad6	17130	SMAD family member 6 [Source:MGI Symbol;Acc:MGI:1336883]
104	ENSMUSG00000000739	60.4597	-1.07849	0.295771	-3.64636	0.000265985	0.00505833	5.18729	5.03763	4.9019	6.9824	6.1861	6.13587	Sult5a1	57429	sulfotransferase family 5A, member 1 [Source:MGI Symbol;Acc:MGI:1931463]
8414	ENSMUSG00000034723	684.72	-0.45258	0.124159	-3.64516	0.000267227	0.00507022	9.06544	9.20493	9.22809	9.65805	9.65472	9.59762	Tmx4	52837	thioredoxin-related transmembrane protein 4 [Source:MGI Symbol;Acc:MGI:106558]
47	ENSMUSG00000000305	62.7278	-1.08566	0.297836	-3.64516	0.000267223	0.00507022	4.26715	5.17114	5.52828	6.4271	6.63326	6.57913	Cdh4	12561	cadherin 4 [Source:MGI Symbol;Acc:MGI:99218]
17044	ENSMUSG00000094439	11.409	1.19003	0.326733	3.64221	0.000270304	0.0051227	4.26715	3.78013	5.06645	1.64443	1.53096	0.953647	Gm21969	NA	predicted gene 21969 [Source:MGI Symbol;Acc:MGI:5439438]
5668	ENSMUSG00000028191	2785.01	0.393928	0.108271	3.63835	0.000274392	0.00519084	11.6491	11.5517	11.6917	11.3362	11.1715	11.1691	Bcl10	12042	B cell leukemia/lymphoma 10 [Source:MGI Symbol;Acc:MGI:1337994]
3755	ENSMUSG00000024136	5841.27	-0.794377	0.218342	-3.63822	0.000274531	0.00519084	11.7565	12.5098	11.5138	13.0983	12.7625	12.7976	Dnase1l2	66705	deoxyribonuclease 1-like 2 [Source:MGI Symbol;Acc:MGI:1913955]
11818	ENSMUSG00000048376	1046.78	-0.896585	0.246468	-3.63774	0.000275041	0.00519452	9.69694	8.83749	9.53775	10.9132	10.4161	9.90866	F2r	14062	coagulation factor II (thrombin) receptor [Source:MGI Symbol;Acc:MGI:101802]
10741	ENSMUSG00000042436	361.201	-1.07271	0.29511	-3.63495	0.000278031	0.00524497	7.80963	7.60138	7.35352	9.57603	9.25597	7.75792	Mfap4	76293	microfibrillar-associated protein 4 [Source:MGI Symbol;Acc:MGI:1342276]
9675	ENSMUSG00000038816	1678.48	0.649857	0.178838	3.63378	0.000279296	0.00526279	11.1566	10.7191	11.1509	10.5851	10.2747	10.0492	Ctnnal1	54366	catenin (cadherin associated protein), alpha-like 1 [Source:MGI Symbol;Acc:MGI:1859649]
9576	ENSMUSG00000038539	2891.26	-0.470581	0.129664	-3.62924	0.00028426	0.0053502	11.3152	11.1346	11.2425	11.6591	11.5782	11.9079	Atf5	107503	activating transcription factor 5 [Source:MGI Symbol;Acc:MGI:2141857]
13606	ENSMUSG00000060802	16767	0.816899	0.22524	3.6268	0.000286958	0.00539482	14.5133	14.2022	14.5431	12.8882	14.0178	13.3349	B2m	12010	beta-2 microglobulin [Source:MGI Symbol;Acc:MGI:88127]
6512	ENSMUSG00000029798	82.3258	1.09123	0.30103	3.625	0.000288959	0.00542261	6.92204	6.65511	7.20249	4.54384	5.4746	5.9733	Herc6	67138	hect domain and RLD 6 [Source:MGI Symbol;Acc:MGI:1914388]
11341	ENSMUSG00000045659	3137.54	-0.529854	0.146172	-3.62488	0.000289096	0.00542261	11.4167	11.091	11.4002	12.0443	11.6827	11.8541	Plekha7	233765	pleckstrin homology domain containing, family A member 7 [Source:MGI Symbol;Acc:MGI:2445094]
6447	ENSMUSG00000029657	2326.41	0.52664	0.145351	3.62322	0.000290961	0.00545137	11.3494	11.6776	11.2414	10.9408	10.9204	10.7769	Hsph1	15505	heat shock 105kDa/110kDa protein 1 [Source:MGI Symbol;Acc:MGI:105053]
12987	ENSMUSG00000055980	126.468	-1.21297	0.334881	-3.62208	0.00029224	0.00546911	5.22919	5.54367	5.49977	8.81262	7.0063	5.83809	Irs1	16367	insulin receptor substrate 1 [Source:MGI Symbol;Acc:MGI:99454]
146	ENSMUSG00000001025	19050.4	0.686193	0.189481	3.62143	0.000292984	0.00547681	14.5965	14.2346	14.7558	14.1539	13.637	13.505	S100a6	20200	S100 calcium binding protein A6 (calcyclin) [Source:MGI Symbol;Acc:MGI:1339467]
11363	ENSMUSG00000045777	3677.16	-0.717557	0.198168	-3.62095	0.000293528	0.00548075	11.1202	11.0698	11.8518	12.3165	12.1262	12.1119	Ifitm10	320802	interferon induced transmembrane protein 10 [Source:MGI Symbol;Acc:MGI:2444776]
254	ENSMUSG00000001741	149.766	-0.758582	0.209577	-3.61959	0.000295075	0.00550338	6.94737	6.54462	6.73677	7.58768	7.71949	7.47612	Il16	16170	interleukin 16 [Source:MGI Symbol;Acc:MGI:1270855]
4417	ENSMUSG00000025504	9382.76	-0.415936	0.114974	-3.61766	0.000297281	0.00553699	13.0547	12.8862	12.9509	13.5436	13.3366	13.2905	Eps8l2	98845	EPS8-like 2 [Source:MGI Symbol;Acc:MGI:2138828]
1855	ENSMUSG00000019768	2340.56	-0.828914	0.229145	-3.61742	0.00029755	0.00553699	10.2524	10.9952	10.5646	11.9342	11.6918	11.0032	Esr1	13982	estrogen receptor 1 (alpha) [Source:MGI Symbol;Acc:MGI:1352467]
383	ENSMUSG00000002546	7962.79	-0.353978	0.0979616	-3.61344	0.000302162	0.00561646	12.7938	12.8204	12.6834	13.1432	13.0506	13.1891	Golga2	99412	golgi autoantigen, golgin subfamily a, 2 [Source:MGI Symbol;Acc:MGI:2139395]
5485	ENSMUSG00000027848	437.832	-0.798962	0.221156	-3.61266	0.000303068	0.00562694	8.46877	8.0688	8.18869	9.41235	9.33197	8.61679	Olfml3	99543	olfactomedin-like 3 [Source:MGI Symbol;Acc:MGI:1914877]
1923	ENSMUSG00000019916	1495.1	0.386532	0.107004	3.61231	0.000303481	0.00562825	10.6706	10.7743	10.7477	10.4124	10.2813	10.3088	P4ha1	18451	procollagen-proline, 2-oxoglutarate 4-dioxygenase (proline 4-hydroxylase), alpha 1 polypeptide [Source:MGI Symbol;Acc:MGI:97463]
8525	ENSMUSG00000035064	2131.32	-0.376468	0.10432	-3.60879	0.000307634	0.00569886	10.7742	10.9355	10.843	11.2507	11.1815	11.2808	Eef2k	13631	eukaryotic elongation factor-2 kinase [Source:MGI Symbol;Acc:MGI:1195261]
4660	ENSMUSG00000026107	5881.11	-0.651061	0.18054	-3.60618	0.000310737	0.00574985	11.9419	12.491	11.8613	12.626	12.8591	12.9891	Nabp1	109019	nucleic acid binding protein 1 [Source:MGI Symbol;Acc:MGI:1923258]
8581	ENSMUSG00000035246	202.597	0.807513	0.224026	3.60455	0.000312695	0.00577802	8.17919	7.9806	8.00311	7.48868	7.10862	6.71398	Pcyt1b	236899	phosphate cytidylyltransferase 1, choline, beta isoform [Source:MGI Symbol;Acc:MGI:2147987]
13726	ENSMUSG00000061778	1598.69	-0.713161	0.197863	-3.60433	0.000312961	0.00577802	9.94656	10.5102	10.0697	10.5811	11.0951	11.2039	Mospd2	76763	motile sperm domain containing 2 [Source:MGI Symbol;Acc:MGI:1924013]
7482	ENSMUSG00000032011	1216.32	-0.676413	0.187956	-3.59879	0.000319701	0.00589583	9.98681	9.66346	9.83025	10.894	10.554	10.182	Thy1	21838	thymus cell antigen 1, theta [Source:MGI Symbol;Acc:MGI:98747]
6159	ENSMUSG00000029101	9924.54	0.35878	0.0997079	3.59831	0.000320291	0.0059001	13.4666	13.4572	13.4223	12.9552	13.1319	13.1501	Rgs12	71729	regulator of G-protein signaling 12 [Source:MGI Symbol;Acc:MGI:1918979]
5352	ENSMUSG00000027536	3407.87	-0.575613	0.160003	-3.59751	0.000321283	0.00591175	11.3345	11.5192	11.3276	12.3156	11.8352	11.8194	Chmp4c	66371	charged multivesicular body protein 4C [Source:MGI Symbol;Acc:MGI:1913621]
11537	ENSMUSG00000046794	456.092	0.620645	0.172554	3.59682	0.000322125	0.00592062	9.20585	9.28075	8.87825	8.41447	8.62922	8.3323	Ppp1r3b	244416	protein phosphatase 1, regulatory (inhibitor) subunit 3B [Source:MGI Symbol;Acc:MGI:2177268]
7197	ENSMUSG00000031480	617.751	-0.625088	0.173809	-3.5964	0.000322655	0.00592374	8.8773	9.12764	8.65083	9.74284	9.38798	9.55872	Thsd1	56229	thrombospondin, type I, domain 1 [Source:MGI Symbol;Acc:MGI:1929096]
1374	ENSMUSG00000015305	2965.1	-0.483713	0.134524	-3.59574	0.000323468	0.00593204	11.2255	11.3541	11.1955	11.9239	11.8051	11.5388	Sash1	70097	SAM and SH3 domain containing 1 [Source:MGI Symbol;Acc:MGI:1917347]
476	ENSMUSG00000003200	5310.08	-0.372038	0.103484	-3.59511	0.00032426	0.00593995	12.1988	12.2645	12.043	12.5655	12.5242	12.5682	Sh3gl1	20405	SH3-domain GRB2-like 1 [Source:MGI Symbol;Acc:MGI:700010]
5749	ENSMUSG00000028369	458.213	-0.961944	0.26763	-3.59431	0.000325253	0.00595152	8.39245	8.0688	7.85904	9.72301	9.53119	8.38176	Svep1	64817	sushi, von Willebrand factor type A, EGF and pentraxin domain containing 1 [Source:MGI Symbol;Acc:MGI:1928849]
15216	ENSMUSG00000076435	208.686	-0.623525	0.173496	-3.59389	0.000325772	0.00595439	7.32125	7.28524	7.40823	7.93342	8.03226	8.05584	Acsf2	264895	acyl-CoA synthetase family member 2 [Source:MGI Symbol;Acc:MGI:2388287]
8820	ENSMUSG00000036172	26.2956	-1.20597	0.335728	-3.59211	0.000328008	0.00598861	3.55313	3.39968	1.89104	4.72873	6.12881	5.3674	Cd200r3	74603	CD200 receptor 3 [Source:MGI Symbol;Acc:MGI:1921853]
8037	ENSMUSG00000033446	1258.08	-0.520439	0.144899	-3.59173	0.000328487	0.0059907	9.84746	10.1722	9.95886	10.409	10.5032	10.7083	Lpar6	67168	lysophosphatidic acid receptor 6 [Source:MGI Symbol;Acc:MGI:1914418]
995	ENSMUSG00000007817	6893.43	-0.364215	0.101444	-3.59031	0.000330283	0.00601679	12.6339	12.4442	12.5737	12.916	12.9855	12.8732	Zmiz1	328365	zinc finger, MIZ-type containing 1 [Source:MGI Symbol;Acc:MGI:3040693]
10522	ENSMUSG00000041660	345.793	-1.19637	0.333397	-3.58843	0.000332675	0.00605365	5.45787	7.20448	5.87757	8.14868	10.092	8.83077	Bbox1	170442	butyrobetaine (gamma), 2-oxoglutarate dioxygenase 1 (gamma-butyrobetaine hydroxylase) [Source:MGI Symbol;Acc:MGI:1891372]
6940	ENSMUSG00000030800	3689.39	-0.604649	0.168582	-3.58667	0.000334929	0.00608122	11.3973	11.8221	11.172	12.1388	12.0565	12.213	Prss8	76560	protease, serine 8 (prostasin) [Source:MGI Symbol;Acc:MGI:1923810]
8225	ENSMUSG00000034145	125.994	-1.19887	0.334233	-3.58694	0.000334575	0.00608122	4.85395	4.8905	5.28268	8.97991	7.0063	4.9531	Tmem63c	217733	transmembrane protein 63c [Source:MGI Symbol;Acc:MGI:2444386]
5096	ENSMUSG00000026983	25049.2	-0.764243	0.21313	-3.58581	0.000336033	0.00609453	14.0786	14.3829	13.841	14.3856	15.087	15.3146	Il1f5	54450	interleukin 1 family, member 5 (delta) [Source:MGI Symbol;Acc:MGI:1859325]
7723	ENSMUSG00000032478	552.126	0.596958	0.1665	3.58534	0.000336641	0.00609884	9.36702	9.47618	9.34087	8.48037	8.76075	8.98542	Nme6	54369	NME/NM23 nucleoside diphosphate kinase 6 [Source:MGI Symbol;Acc:MGI:1861676]
14954	ENSMUSG00000074129	3420.5	0.338897	0.0945932	3.58268	0.000340082	0.0061544	11.9466	11.8584	11.9027	11.4918	11.6004	11.5769	Rpl13a	22121	ribosomal protein L13A [Source:MGI Symbol;Acc:MGI:1351455]
14781	ENSMUSG00000072774	207.77	-1.13062	0.315631	-3.5821	0.000340839	0.00616132	6.49388	6.40702	6.93078	8.59587	6.73914	8.8514	Zfp951	626391	zinc finger protein 951 [Source:MGI Symbol;Acc:MGI:2441896]
3731	ENSMUSG00000024084	1451.56	-0.816931	0.228131	-3.58098	0.000342308	0.00618108	9.7644	10.2535	9.8028	11.3771	10.3695	10.7723	Qpct	70536	glutaminyl-peptide cyclotransferase (glutaminyl cyclase) [Source:MGI Symbol;Acc:MGI:1917786]
12904	ENSMUSG00000055413	119.656	1.15271	0.322141	3.57829	0.000345848	0.00623133	7.8902	6.81327	7.72999	4.94333	6.60553	5.07838	H2-Q5	NA	histocompatibility 2, Q region locus 5 [Source:MGI Symbol;Acc:MGI:95934]
11722	ENSMUSG00000047798	189.313	0.835517	0.233479	3.57856	0.000345496	0.00623133	8.14129	8.09704	7.64142	6.8424	7.35333	6.75209	Cd300lf	246746	CD300 molecule like family member F [Source:MGI Symbol;Acc:MGI:2442359]
7008	ENSMUSG00000030987	3324.05	-0.434431	0.121466	-3.57656	0.000348143	0.00626581	11.4679	11.528	11.3705	12.0659	11.864	11.7738	Stim1	20866	stromal interaction molecule 1 [Source:MGI Symbol;Acc:MGI:107476]
4661	ENSMUSG00000026109	1168.71	-0.709493	0.198429	-3.57556	0.000349483	0.00628305	9.81515	9.44136	9.93777	10.8753	10.4497	10.1854	Tmeff2	56363	transmembrane protein with EGF-like and two follistatin-like domains 2 [Source:MGI Symbol;Acc:MGI:1861735]
7959	ENSMUSG00000033170	1673.16	0.565554	0.158212	3.57467	0.000350673	0.00629756	11.1668	10.6521	11.0666	10.4011	10.4565	10.27	Card10	105844	caspase recruitment domain family, member 10 [Source:MGI Symbol;Acc:MGI:2146012]
9780	ENSMUSG00000039146	31.3937	1.18893	0.332695	3.57363	0.00035207	0.00631575	6.07845	4.83792	5.92122	2.88337	3.73157	4.08108	Ifi44l	NA	interferon-induced protein 44 like [Source:MGI Symbol;Acc:MGI:95975]
9012	ENSMUSG00000036894	3577.87	0.567499	0.158886	3.57172	0.00035464	0.00635492	12.0789	12.0117	12.1333	11.7892	11.317	11.2495	Rap2b	74012	RAP2B, member of RAS oncogene family [Source:MGI Symbol;Acc:MGI:1921262]
12226	ENSMUSG00000050854	2114.69	-0.444422	0.124543	-3.56843	0.000359123	0.00642827	10.8617	10.8318	10.696	11.4203	11.1809	11.1608	Tmem125	230678	transmembrane protein 125 [Source:MGI Symbol;Acc:MGI:1923409]
4004	ENSMUSG00000024663	136.897	-0.85795	0.240529	-3.56693	0.000361186	0.00645815	6.84328	6.17237	6.46911	7.37316	7.76407	7.39815	Rab3il1	74760	RAB3A interacting protein (rabin3)-like 1 [Source:MGI Symbol;Acc:MGI:1922010]
3320	ENSMUSG00000022651	66.9726	1.1929	0.334678	3.56433	0.00036478	0.00650828	6.8832	7.58552	5.4107	2.06673	5.0499	4.1588	Retnlg	245195	resistin like gamma [Source:MGI Symbol;Acc:MGI:2667763]
7728	ENSMUSG00000032484	15.6277	1.18074	0.331244	3.56456	0.000364463	0.00650828	4.62199	5.03763	4.9019	0	2.25688	2.72696	Ngp	18054	neutrophilic granule protein [Source:MGI Symbol;Acc:MGI:105983]
16933	ENSMUSG00000092341	59732.1	0.504495	0.14165	3.56157	0.00036865	0.00655025	16.0187	16.2062	16.0889	15.3068	15.6055	15.781	Malat1	NA	metastasis associated lung adenocarcinoma transcript 1 (non-coding RNA) [Source:MGI Symbol;Acc:MGI:1919539]
14025	ENSMUSG00000064043	1654.92	0.496312	0.139354	3.56151	0.000368725	0.00655025	11.0066	10.8242	10.9529	10.3932	10.2106	10.601	Trerf1	NA	transcriptional regulating factor 1 [Source:MGI Symbol;Acc:MGI:2442086]
17455	ENSMUSG00000097561	170.172	-0.861031	0.241748	-3.56168	0.000368483	0.00655025	6.80223	6.78577	6.88742	8.26792	7.68016	7.43766	4632411P08Rik	NA	RIKEN cDNA 4632411P08 gene [Source:MGI Symbol;Acc:MGI:1925513]
13875	ENSMUSG00000062980	156.085	-0.989021	0.277668	-3.56188	0.000368207	0.00655025	6.85671	5.91756	6.66155	8.17545	7.81944	7.22829	Cped1	214642	cadherin-like and PC-esterase domain containing 1 [Source:MGI Symbol;Acc:MGI:2444814]
1926	ENSMUSG00000019923	4170.31	0.353659	0.099321	3.56077	0.000369774	0.0065618	12.2259	12.1189	12.2395	11.8968	11.7574	11.845	Zwint	52696	ZW10 interactor [Source:MGI Symbol;Acc:MGI:1289227]
7730	ENSMUSG00000032487	1601.92	1.17552	0.330266	3.55932	0.000371814	0.00658417	10.5089	11.7514	11.4532	9.95395	9.26707	8.23249	Ptgs2	19225	prostaglandin-endoperoxide synthase 2 [Source:MGI Symbol;Acc:MGI:97798]
716	ENSMUSG00000005124	481.531	-0.960989	0.269993	-3.55931	0.000371836	0.00658417	8.47748	7.75106	8.24988	10.0115	9.13753	8.72615	Wisp1	22402	WNT1 inducible signaling pathway protein 1 [Source:MGI Symbol;Acc:MGI:1197008]
1281	ENSMUSG00000014294	1581.19	0.420549	0.118188	3.55831	0.000373242	0.00659488	10.8425	10.7263	10.9109	10.2756	10.4399	10.4604	Ndufa2	17991	NADH dehydrogenase (ubiquinone) 1 alpha subcomplex, 2 [Source:MGI Symbol;Acc:MGI:1343103]
4820	ENSMUSG00000026450	9015.82	-0.793727	0.223058	-3.55838	0.000373144	0.00659488	12.7398	12.6008	12.4901	12.8319	13.5116	13.9949	Chit1	71884	chitinase 1 (chitotriosidase) [Source:MGI Symbol;Acc:MGI:1919134]
4249	ENSMUSG00000025158	2021.8	0.447878	0.125961	3.55568	0.000377	0.00663279	11.1735	11.2901	11.1185	10.8204	10.8078	10.5497	Rfng	19719	RFNG O-fucosylpeptide 3-beta-N-acetylglucosaminyltransferase [Source:MGI Symbol;Acc:MGI:894275]
2176	ENSMUSG00000020411	6992.76	-0.486218	0.136726	-3.55615	0.000376327	0.00663279	12.4619	12.6306	12.3828	13.2153	12.9028	12.8669	Nipal4	214112	NIPA-like domain containing 4 [Source:MGI Symbol;Acc:MGI:2444671]
1878	ENSMUSG00000019817	517.89	-0.819309	0.230422	-3.55569	0.000376988	0.00663279	8.16307	8.71163	8.48256	9.10773	9.11312	9.88313	Plagl1	22634	pleiomorphic adenoma gene-like 1 [Source:MGI Symbol;Acc:MGI:1100874]
8885	ENSMUSG00000036412	162.175	-1.01606	0.285692	-3.55648	0.000375862	0.00663279	6.84328	5.72832	6.79659	8.22755	7.90723	7.32418	Arsi	545260	arylsulfatase i [Source:MGI Symbol;Acc:MGI:2670959]
6435	ENSMUSG00000029635	18051.9	0.580271	0.163372	3.55183	0.000382555	0.00672333	14.7057	14.2185	14.2751	13.814	13.5822	13.9695	Cdk8	264064	cyclin-dependent kinase 8 [Source:MGI Symbol;Acc:MGI:1196224]
3172	ENSMUSG00000022376	66.1159	-1.16503	0.328048	-3.5514	0.000383194	0.00672736	5.14413	3.07565	5.34811	6.61094	7.0063	6.52146	Adcy8	11514	adenylate cyclase 8 [Source:MGI Symbol;Acc:MGI:1341110]
17133	ENSMUSG00000096010	25.2652	1.17401	0.330724	3.54982	0.000385496	0.00676056	5.62415	5.57613	4.812	3.53993	3.73157	2.91788	Hist4h4	320332	histone cluster 4, H4 [Source:MGI Symbol;Acc:MGI:2448443]
829	ENSMUSG00000005994	210.872	-1.07476	0.30282	-3.54919	0.000386424	0.00676963	6.81604	7.21482	6.15856	8.99201	7.94091	7.52096	Tyrp1	22178	tyrosinase-related protein 1 [Source:MGI Symbol;Acc:MGI:98881]
2655	ENSMUSG00000021298	233.74	0.975091	0.274785	3.54856	0.00038734	0.00677845	7.59405	8.90293	8.30447	7.40065	7.10862	6.82542	Gpr132	56696	G protein-coupled receptor 132 [Source:MGI Symbol;Acc:MGI:1890220]
16465	ENSMUSG00000087138	149.166	-0.738315	0.208298	-3.54451	0.000393338	0.0068761	6.54455	6.82682	6.88742	7.61922	7.43438	7.68756	Gm15545	NA	predicted gene 15545 [Source:MGI Symbol;Acc:MGI:3782994]
9083	ENSMUSG00000037110	2033.46	-0.658653	0.185869	-3.54364	0.000394643	0.00688428	10.403	10.9817	10.275	11.181	11.3181	11.4076	Ralgapa2	241694	Ral GTPase activating protein, alpha subunit 2 (catalytic) [Source:MGI Symbol;Acc:MGI:3036245]
464	ENSMUSG00000003123	2626.8	-0.659525	0.186106	-3.54382	0.000394374	0.00688428	10.8881	11.2845	10.6145	11.9176	11.5549	11.5177	Lipe	16890	lipase, hormone sensitive [Source:MGI Symbol;Acc:MGI:96790]
10812	ENSMUSG00000042675	3762.69	-0.456291	0.128775	-3.54332	0.000395124	0.00688537	11.5549	11.7603	11.538	12.2538	12.0654	11.9515	Ypel3	66090	yippee-like 3 (Drosophila) [Source:MGI Symbol;Acc:MGI:1913340]
7643	ENSMUSG00000032334	340.379	-1.05476	0.297749	-3.54246	0.000396411	0.00690049	7.9603	6.35184	7.78419	9.35963	9.01903	8.3281	Loxl1	16949	lysyl oxidase-like 1 [Source:MGI Symbol;Acc:MGI:106096]
1141	ENSMUSG00000010095	6163.3	-0.522978	0.147735	-3.53999	0.000400148	0.00695818	12.3939	12.0931	12.3587	13.0665	12.6551	12.7637	Slc3a2	17254	solute carrier family 3 (activators of dibasic and neutral amino acid transport), member 2 [Source:MGI Symbol;Acc:MGI:96955]
193	ENSMUSG00000001300	1820.76	-0.517631	0.146252	-3.5393	0.000401194	0.006969	10.4712	10.632	10.4913	11.1435	11.2464	10.8082	Efnb2	13642	ephrin B2 [Source:MGI Symbol;Acc:MGI:105097]
13639	ENSMUSG00000061099	159.595	1.07033	0.302689	3.53607	0.000406132	0.00703991	8.25721	7.46934	7.82498	7.06491	6.2768	5.39977	Gapdhs	14447	glyceraldehyde-3-phosphate dehydrogenase, spermatogenic [Source:MGI Symbol;Acc:MGI:95653]
5381	ENSMUSG00000027603	391.461	-0.81261	0.229805	-3.53608	0.00040611	0.00703991	8.05654	8.40329	7.66729	9.20189	9.1781	8.56421	Ggt7	207182	gamma-glutamyltransferase 7 [Source:MGI Symbol;Acc:MGI:1913385]
15605	ENSMUSG00000081355	1809.1	-0.643888	0.182149	-3.53496	0.000407844	0.00706213	10.1701	10.7926	10.2452	10.9944	11.0737	11.3024	Gm15264	NA	predicted gene 15264 [Source:MGI Symbol;Acc:MGI:3705845]
4624	ENSMUSG00000026035	1080.15	0.377599	0.106884	3.53281	0.000411175	0.00710657	10.3145	10.2485	10.2127	9.86629	9.86959	9.87883	Ppil3	70225	peptidylprolyl isomerase (cyclophilin)-like 3 [Source:MGI Symbol;Acc:MGI:1917475]
14933	ENSMUSG00000073987	4457.09	-0.747281	0.21153	-3.53274	0.000411274	0.00710657	11.4246	11.9975	11.4227	11.9835	12.7768	12.5742	Ggh	14590	gamma-glutamyl hydrolase [Source:MGI Symbol;Acc:MGI:1329035]
1755	ENSMUSG00000018899	1132.46	0.525649	0.148939	3.52929	0.000416677	0.00719237	10.3291	10.4281	10.4322	9.56797	10.0203	9.90303	Irf1	16362	interferon regulatory factor 1 [Source:MGI Symbol;Acc:MGI:96590]
1026	ENSMUSG00000008305	961.772	-0.508711	0.1442	-3.52782	0.000419002	0.00722493	9.73743	9.40793	9.69061	10.2481	10.1839	10.0196	Tle1	21885	transducin-like enhancer of split 1 [Source:MGI Symbol;Acc:MGI:104636]
9109	ENSMUSG00000037206	32.2649	-1.18327	0.335551	-3.52635	0.000421329	0.00725745	4.18436	2.6571	2.68214	5.33398	6.59147	4.99608	Islr	26968	immunoglobulin superfamily containing leucine-rich repeat [Source:MGI Symbol;Acc:MGI:1349645]
5330	ENSMUSG00000027488	222.37	-0.864204	0.245251	-3.52375	0.000425482	0.00732132	6.90921	7.26547	7.39281	7.64244	8.49964	8.39387	Snta1	20648	syntrophin, acidic 1 [Source:MGI Symbol;Acc:MGI:101772]
14617	ENSMUSG00000071074	2879.02	-0.387516	0.110004	-3.52274	0.000427113	0.00733844	11.3267	11.3382	11.1663	11.5995	11.6622	11.7649	Yipf3	28064	Yip1 domain family, member 3 [Source:MGI Symbol;Acc:MGI:106280]
11462	ENSMUSG00000046404	6679	-0.649986	0.18452	-3.52258	0.000427369	0.00733844	12.0335	12.7098	12.0793	12.8664	13.0184	13.1512	Yod1	226418	YOD1 deubiquitinase [Source:MGI Symbol;Acc:MGI:2442596]
10861	ENSMUSG00000042834	725.342	-0.980923	0.278664	-3.52009	0.000431402	0.00739997	8.6912	8.58176	8.92992	10.7312	9.69145	9.09575	Nrep	27528	neuronal regeneration related protein [Source:MGI Symbol;Acc:MGI:99444]
10438	ENSMUSG00000041329	55.7448	-0.975108	0.277113	-3.51881	0.000433491	0.00742805	5.14413	5.12799	4.98652	6.53027	6.3286	6.03643	Atp1b2	11932	ATPase, Na+/K+ transporting, beta 2 polypeptide [Source:MGI Symbol;Acc:MGI:88109]
2741	ENSMUSG00000021506	8864.34	-0.626273	0.178079	-3.51682	0.000436755	0.00747619	12.9313	12.3942	12.8271	13.5989	13.0875	13.5043	Pitx1	18740	paired-like homeodomain transcription factor 1 [Source:MGI Symbol;Acc:MGI:107374]
5753	ENSMUSG00000028381	11077.5	-0.631457	0.17961	-3.51571	0.000438576	0.00749956	12.8532	13.3792	12.8614	14.0052	13.5864	13.5783	Ugcg	22234	UDP-glucose ceramide glucosyltransferase [Source:MGI Symbol;Acc:MGI:1332243]
12792	ENSMUSG00000054662	3317.45	-0.699289	0.19904	-3.5133	0.000442579	0.00756015	11.1988	11.5486	10.966	11.7163	12.3975	11.8934	Ano9	71345	anoctamin 9 [Source:MGI Symbol;Acc:MGI:1918595]
5674	ENSMUSG00000028211	5800.28	0.481791	0.137215	3.51121	0.00044608	0.00761204	12.6846	12.9507	12.5295	12.1442	12.2154	12.3199	Trp53inp1	60599	transformation related protein 53 inducible nuclear protein 1 [Source:MGI Symbol;Acc:MGI:1926609]
4403	ENSMUSG00000025481	25837.1	0.473073	0.134769	3.51025	0.000447682	0.00762357	14.7538	15.1095	14.7562	14.4372	14.4547	14.2688	Urah	76974	urate (5-hydroxyiso-) hydrolase [Source:MGI Symbol;Acc:MGI:1916142]
3470	ENSMUSG00000022946	1998.05	-0.436792	0.124432	-3.5103	0.000447604	0.00762357	10.7883	10.7839	10.5825	11.0359	11.1996	11.2748	Dopey2	70028	dopey family member 2 [Source:MGI Symbol;Acc:MGI:1917278]
1605	ENSMUSG00000017764	865.887	-0.536812	0.152948	-3.50977	0.000448499	0.00762959	9.4992	9.5658	9.26455	9.92742	9.88841	10.2085	Zswim1	71971	zinc finger SWIM-type containing 1 [Source:MGI Symbol;Acc:MGI:1919221]
8845	ENSMUSG00000036273	1186.98	0.414999	0.118258	3.50927	0.000449347	0.00763117	10.4358	10.3933	10.4085	10.0041	9.85052	10.0882	Lrrk2	66725	leucine-rich repeat kinase 2 [Source:MGI Symbol;Acc:MGI:1913975]
13665	ENSMUSG00000061313	660.342	-0.502107	0.143085	-3.50916	0.00044952	0.00763117	9.03032	9.27087	8.92457	9.62929	9.58188	9.61323	Ddhd2	72108	DDHD domain containing 2 [Source:MGI Symbol;Acc:MGI:1919358]
18430	ENSMUSG00000106734	285.621	0.927969	0.264471	3.50877	0.000450185	0.00763459	8.65707	7.88666	9.08669	7.20663	7.78894	7.38203	Gm20559	NA	predicted gene, 20559 [Source:MGI Symbol;Acc:MGI:5295666]
869	ENSMUSG00000006342	3585.71	-0.930925	0.265366	-3.50809	0.000451342	0.00764632	11.0757	11.4326	10.7718	11.2111	12.6521	12.5609	Susd2	71733	sushi domain containing 2 [Source:MGI Symbol;Acc:MGI:1918983]
14505	ENSMUSG00000070305	8764.97	-0.474052	0.135202	-3.50624	0.000454491	0.00769175	12.7618	13.0323	12.668	13.4523	13.2026	13.3062	Mpzl3	319742	myelin protein zero-like 3 [Source:MGI Symbol;Acc:MGI:2442647]
989	ENSMUSG00000007739	8026.15	0.30459	0.0868992	3.50509	0.000456445	0.00771688	13.128	13.1102	13.1136	12.7536	12.799	12.8674	Cct4	12464	chaperonin containing Tcp1, subunit 4 (delta) [Source:MGI Symbol;Acc:MGI:104689]
4651	ENSMUSG00000026088	1078.16	0.55678	0.158967	3.50248	0.000460945	0.00778131	10.2524	10.125	10.6028	9.69553	9.68484	9.86295	Mitd1	69028	MIT, microtubule interacting and transport, domain containing 1 [Source:MGI Symbol;Acc:MGI:1916278]
9355	ENSMUSG00000037966	1300.77	0.436216	0.124553	3.50224	0.00046136	0.00778131	10.6272	10.3761	10.6449	10.1106	10.1216	10.0758	Ninj1	18081	ninjurin 1 [Source:MGI Symbol;Acc:MGI:1196617]
4232	ENSMUSG00000025134	2901.88	0.393477	0.112356	3.50206	0.000461675	0.00778131	11.6844	11.5795	11.802	11.3714	11.2237	11.2611	Alyref	21681	Aly/REF export factor [Source:MGI Symbol;Acc:MGI:1341044]
5402	ENSMUSG00000027650	1529.05	-0.394912	0.112829	-3.50009	0.000465093	0.00783089	10.2838	10.4192	10.3794	10.6751	10.7684	10.8556	Tti1	75425	TELO2 interacting protein 1 [Source:MGI Symbol;Acc:MGI:1922675]
12905	ENSMUSG00000055415	780.72	-0.766788	0.219117	-3.49944	0.000466233	0.00783405	9.1767	9.3875	8.67971	9.52489	10.2152	10.1116	Atp10b	319767	ATPase, class V, type 10B [Source:MGI Symbol;Acc:MGI:2442688]
9613	ENSMUSG00000038641	7001.5	-1.1279	0.322296	-3.49959	0.000465969	0.00783405	11.3387	12.1431	11.2295	14.0298	13.0972	12.7756	Akr1d1	208665	aldo-keto reductase family 1, member D1 [Source:MGI Symbol;Acc:MGI:2384785]
2007	ENSMUSG00000020097	8277.61	-0.58181	0.166315	-3.49825	0.000468319	0.00786107	12.6258	12.9338	12.4026	13.0357	13.4042	13.4086	Sgpl1	20397	sphingosine phosphate lyase 1 [Source:MGI Symbol;Acc:MGI:1261415]
1272	ENSMUSG00000014077	6855.75	-0.394519	0.11284	-3.49626	0.000471833	0.00791198	12.4769	12.6683	12.4208	13.0038	12.9359	12.8529	Chp1	56398	calcineurin-like EF hand protein 1 [Source:MGI Symbol;Acc:MGI:1927185]
1274	ENSMUSG00000014164	159.745	-1.10875	0.317574	-3.49131	0.00048065	0.00805163	5.68564	7.02797	5.61057	7.05341	7.92977	8.47966	Klhl3	100503085	kelch-like 3 [Source:MGI Symbol;Acc:MGI:2445185]
338	ENSMUSG00000002249	4317.14	-0.355801	0.101964	-3.48947	0.000483979	0.00809915	11.8079	11.9986	11.8337	12.2744	12.2243	12.2414	Tead3	21678	TEA domain family member 3 [Source:MGI Symbol;Acc:MGI:109241]
12006	ENSMUSG00000049532	104.056	-0.950759	0.272627	-3.4874	0.00048775	0.00814788	6.05534	6.19345	5.71347	7.65771	6.86142	6.90651	Sall2	50524	sal-like 2 (Drosophila) [Source:MGI Symbol;Acc:MGI:1354373]
68	ENSMUSG00000000416	171.459	-1.15398	0.330907	-3.48732	0.000487882	0.00814788	6.67155	4.25141	6.45432	7.18571	7.97382	8.74517	Cttnbp2	30785	cortactin binding protein 2 [Source:MGI Symbol;Acc:MGI:1353467]
8312	ENSMUSG00000034382	12898.8	-0.410471	0.117885	-3.48196	0.00049776	0.00830441	13.5674	13.372	13.3322	13.9695	13.7387	13.837	AI661453	224833	expressed sequence AI661453 [Source:MGI Symbol;Acc:MGI:2146908]
11495	ENSMUSG00000046589	1218.61	-0.598333	0.17191	-3.4805	0.000500471	0.00833121	9.67057	10.0931	9.89051	10.6098	10.2391	10.7228	Lrrc8e	72267	leucine rich repeat containing 8 family, member E [Source:MGI Symbol;Acc:MGI:1919517]
10153	ENSMUSG00000040327	194.491	-0.719547	0.206749	-3.48029	0.000500865	0.00833121	7.14639	7.03966	7.27157	7.71723	8.21769	7.88913	Cul9	78309	cullin 9 [Source:MGI Symbol;Acc:MGI:1925559]
12202	ENSMUSG00000050666	82.859	-1.02606	0.294821	-3.48028	0.000500886	0.00833121	6.14563	4.8905	5.31576	7.07632	6.99566	6.64813	Vstm4	320736	V-set and transmembrane domain containing 4 [Source:MGI Symbol;Acc:MGI:2444633]
10386	ENSMUSG00000041120	755.36	-0.688032	0.197729	-3.47967	0.00050204	0.00834198	9.45574	8.78984	9.07708	10.0145	10.0268	9.59936	Nbl1	17965	neuroblastoma, suppression of tumorigenicity 1 [Source:MGI Symbol;Acc:MGI:104591]
1526	ENSMUSG00000016946	4828.98	-0.428388	0.123141	-3.47883	0.000503601	0.00835947	11.996	12.1609	11.8201	12.4281	12.3851	12.5117	Kctd5	69259	potassium channel tetramerisation domain containing 5 [Source:MGI Symbol;Acc:MGI:1916509]
8184	ENSMUSG00000033998	794.036	0.759648	0.218405	3.47816	0.000504876	0.00837219	9.95126	10.2294	9.79255	9.39878	8.54414	9.33216	Kcnk1	16525	potassium channel, subfamily K, member 1 [Source:MGI Symbol;Acc:MGI:109322]
7587	ENSMUSG00000032243	373.702	-1.09425	0.314689	-3.47726	0.000506572	0.00839186	8.04485	6.06209	7.77827	9.66751	9.13025	8.34066	Itga11	319480	integrin alpha 11 [Source:MGI Symbol;Acc:MGI:2442114]
10575	ENSMUSG00000041842	3400.08	-0.392339	0.113009	-3.47176	0.000517059	0.00855696	11.4864	11.578	11.4804	12.0609	11.8732	11.8134	Fhdc1	229474	FH2 domain containing 1 [Source:MGI Symbol;Acc:MGI:2684972]
9743	ENSMUSG00000039050	4685.01	-0.44788	0.129174	-3.46726	0.000525793	0.00869276	11.8816	12.1233	11.8034	12.4609	12.275	12.4801	Osbpl2	228983	oxysterol binding protein-like 2 [Source:MGI Symbol;Acc:MGI:2442832]
12216	ENSMUSG00000050761	1119.21	-0.576838	0.166463	-3.46527	0.000529706	0.00873988	9.89053	9.74959	9.72026	10.0967	10.392	10.6699	Gp1bb	14724	glycoprotein Ib, beta polypeptide [Source:MGI Symbol;Acc:MGI:107852]
4751	ENSMUSG00000026283	1768.36	-0.608542	0.175605	-3.4654	0.000529451	0.00873988	10.2974	10.6682	10.2708	10.8348	10.9937	11.3606	Ing5	66262	inhibitor of growth family, member 5 [Source:MGI Symbol;Acc:MGI:1922816]
7440	ENSMUSG00000031934	1304.43	0.458191	0.13224	3.46484	0.000530548	0.00874501	10.5743	10.6531	10.475	10.1106	10.2312	9.91708	Panx1	55991	pannexin 1 [Source:MGI Symbol;Acc:MGI:1860055]
9598	ENSMUSG00000038600	3726.18	-0.434216	0.125338	-3.46436	0.000531489	0.00875175	11.5703	11.7726	11.5075	11.9736	12.0248	12.2056	Atp6v0a4	140494	ATPase, H+ transporting, lysosomal V0 subunit A4 [Source:MGI Symbol;Acc:MGI:2153480]
13320	ENSMUSG00000058571	113.903	-1.08499	0.31329	-3.4632	0.000533792	0.00878088	6.25109	4.60606	6.15856	7.82261	7.45005	6.86074	Gpc6	23888	glypican 6 [Source:MGI Symbol;Acc:MGI:1346322]
9044	ENSMUSG00000036985	4766.16	-0.636635	0.183843	-3.46292	0.000534341	0.00878112	11.7271	12.1074	11.6115	12.1429	12.634	12.7297	Zdhhc9	208884	zinc finger, DHHC domain containing 9 [Source:MGI Symbol;Acc:MGI:2444393]
16531	ENSMUSG00000087380	394.549	-0.499954	0.144418	-3.46186	0.00053646	0.00880715	8.39705	8.22027	8.40012	8.89547	8.82829	8.87462	2210408F21Rik	NA	RIKEN cDNA 2210408F21 gene [Source:MGI Symbol;Acc:MGI:1920902]
10188	ENSMUSG00000040433	1212.63	0.393572	0.113739	3.4603	0.000539582	0.00884958	10.5067	10.4579	10.3307	10.0698	10.0372	9.97597	Zbtb38	245007	zinc finger and BTB domain containing 38 [Source:MGI Symbol;Acc:MGI:2442866]
10650	ENSMUSG00000042124	8849.54	-0.571215	0.165106	-3.45969	0.000540798	0.00885914	12.6928	13.0771	12.4901	13.2085	13.4278	13.5021	Lce1f	67828	late cornified envelope 1F [Source:MGI Symbol;Acc:MGI:1915078]
4934	ENSMUSG00000026678	2570.67	-0.686045	0.198309	-3.45947	0.000541242	0.00885914	10.9661	10.9534	10.771	12.1107	11.4036	11.3263	Rgs5	19737	regulator of G-protein signaling 5 [Source:MGI Symbol;Acc:MGI:1098434]
16439	ENSMUSG00000087006	91.1959	-0.933538	0.269881	-3.45907	0.000542045	0.00886346	5.65522	5.69914	6.10278	6.49669	7.22253	7.15432	Gm13889	620695	predicted gene 13889 [Source:MGI Symbol;Acc:MGI:3652053]
12698	ENSMUSG00000054008	5253.81	-0.352495	0.101997	-3.45595	0.000548358	0.00895778	12.2632	12.1676	12.0656	12.5834	12.5109	12.4898	Ndst1	15531	N-deacetylase/N-sulfotransferase (heparan glucosaminyl) 1 [Source:MGI Symbol;Acc:MGI:104719]
17102	ENSMUSG00000095419	1601.91	0.576694	0.166956	3.45417	0.000551982	0.00899911	10.9237	11.1582	10.6392	10.1889	10.1979	10.5048	Gm14328	NA	predicted gene 14328 [Source:MGI Symbol;Acc:MGI:3651951]
15197	ENSMUSG00000075592	130.018	-0.843224	0.244102	-3.45439	0.000551543	0.00899911	6.65628	6.21422	6.45432	7.79526	7.24067	7.22829	Nynrin	277154	NYN domain and retroviral integrase containing [Source:MGI Symbol;Acc:MGI:2652872]
6975	ENSMUSG00000030872	1617.38	-0.659077	0.190838	-3.4536	0.000553164	0.00900054	10.0481	10.6597	9.94835	10.9967	10.8297	11.0919	Gga2	74105	golgi associated, gamma adaptin ear containing, ARF binding protein 2 [Source:MGI Symbol;Acc:MGI:1921355]
1137	ENSMUSG00000010064	22.3385	-1.12906	0.326922	-3.45362	0.000553114	0.00900054	3.26161	0	2.20541	5.7871	4.31454	5.63551	Slc38a3	76257	solute carrier family 38, member 3 [Source:MGI Symbol;Acc:MGI:1923507]
10480	ENSMUSG00000041488	914.436	0.504716	0.146364	3.44837	0.000563978	0.00916743	9.89053	10.1481	10.1816	9.61762	9.64112	9.3735	Stx3	20908	syntaxin 3 [Source:MGI Symbol;Acc:MGI:103077]
5987	ENSMUSG00000028800	2730.31	0.416908	0.120927	3.4476	0.000565589	0.00918455	11.6683	11.6199	11.5542	11.3261	11.0163	11.1924	Hdac1	433759	histone deacetylase 1 [Source:MGI Symbol;Acc:MGI:108086]
6703	ENSMUSG00000030302	31.8466	-1.06549	0.309119	-3.44685	0.000567164	0.00920104	1.65426	0	2.46338	7.20663	4.82791	3.49881	Atp2b2	11941	ATPase, Ca++ transporting, plasma membrane 2 [Source:MGI Symbol;Acc:MGI:105368]
14802	ENSMUSG00000072949	619.418	-0.956861	0.277646	-3.44634	0.000568242	0.00920943	8.18453	9.15476	7.99802	9.03065	10.0071	10.0416	Acot1	26897	acyl-CoA thioesterase 1 [Source:MGI Symbol;Acc:MGI:1349396]
2872	ENSMUSG00000021770	3336.2	-0.527344	0.153069	-3.44515	0.000570749	0.00924097	11.2863	11.6856	11.1731	11.8709	11.9843	12.0104	Samd8	67630	sterile alpha motif domain containing 8 [Source:MGI Symbol;Acc:MGI:1914880]
12782	ENSMUSG00000054598	46.171	1.06962	0.310686	3.44276	0.000575819	0.00930473	6.05534	6.59301	5.55623	4.33172	4.67622	4.76709	9130230L23Rik	NA	RIKEN cDNA 9130230L23 gene [Source:MGI Symbol;Acc:MGI:3041166]
6479	ENSMUSG00000029718	560.794	-0.846664	0.245917	-3.44289	0.000575544	0.00930473	8.76784	7.9806	8.75401	9.83304	9.70948	8.96933	Pcolce	18542	procollagen C-endopeptidase enhancer protein [Source:MGI Symbol;Acc:MGI:105099]
7772	ENSMUSG00000032563	1946.48	0.484606	0.140786	3.44214	0.000577137	0.00931688	11.1593	11.2333	11.0811	10.3966	10.7119	10.8127	Mrpl3	94062	mitochondrial ribosomal protein L3 [Source:MGI Symbol;Acc:MGI:2137204]
2252	ENSMUSG00000020544	804.629	0.408696	0.118817	3.43971	0.000582342	0.0093917	9.8889	9.77778	9.87949	9.37126	9.41818	9.49084	Cox11	69802	cytochrome c oxidase assembly protein 11 [Source:MGI Symbol;Acc:MGI:1917052]
12429	ENSMUSG00000052188	13.122	-1.04308	0.303394	-3.43803	0.000585961	0.00944081	1.05229	0	0	5.75905	4.17057	3.08646	Gm14964	NA	predicted gene 14964 [Source:MGI Symbol;Acc:MGI:3641621]
12068	ENSMUSG00000049881	854.085	0.437796	0.127357	3.43754	0.00058702	0.00944861	9.90676	9.97631	9.96279	9.63701	9.45166	9.38567	2810025M15Rik	NA	RIKEN cDNA 2810025M15 gene [Source:MGI Symbol;Acc:MGI:1917203]
11076	ENSMUSG00000044162	76.873	1.05958	0.308276	3.4371	0.000587972	0.00945468	6.40527	7.47796	6.36231	5.47858	5.59229	4.86309	Tnip3	414084	TNFAIP3 interacting protein 3 [Source:MGI Symbol;Acc:MGI:3041165]
3916	ENSMUSG00000024472	1859.5	0.366721	0.106763	3.4349	0.000592783	0.00951984	11.0467	11.0242	11.0415	10.5831	10.623	10.77	Dcp2	70640	decapping mRNA 2 [Source:MGI Symbol;Acc:MGI:1917890]
5368	ENSMUSG00000027579	592.2	-0.552873	0.160966	-3.43471	0.000593182	0.00951984	8.66472	9.10557	8.86155	9.54557	9.5238	9.35298	Srms	20811	src-related kinase lacking C-terminal regulatory tyrosine and N-terminal myristylation sites [Source:MGI Symbol;Acc:MGI:101865]
5571	ENSMUSG00000028019	331.826	-0.799311	0.232845	-3.43279	0.000597397	0.00957814	7.78876	8.09144	7.60842	8.22243	8.85797	9.0908	Pdgfc	54635	platelet-derived growth factor, C polypeptide [Source:MGI Symbol;Acc:MGI:1859631]
15061	ENSMUSG00000074656	9430.19	0.329757	0.0961408	3.42993	0.000603727	0.0096652	13.3211	13.349	13.4136	13.0876	12.9282	13.0546	Eif2s2	67204	eukaryotic translation initiation factor 2, subunit 2 (beta) [Source:MGI Symbol;Acc:MGI:1914454]
2613	ENSMUSG00000021235	967.087	-0.416558	0.121459	-3.42964	0.000604393	0.0096652	9.59846	9.81905	9.63599	10.1216	10.0932	10.1395	Coq6	217707	coenzyme Q6 monooxygenase [Source:MGI Symbol;Acc:MGI:1924408]
5926	ENSMUSG00000028680	8270.08	-0.447236	0.130407	-3.42955	0.000604589	0.0096652	12.7165	12.9334	12.6194	13.3444	13.2518	13.0746	Plk3	12795	polo-like kinase 3 [Source:MGI Symbol;Acc:MGI:109604]
9348	ENSMUSG00000037949	1554.17	-0.442005	0.128927	-3.42833	0.000607297	0.00969906	10.5089	10.2179	10.3236	10.6993	10.8608	10.8759	Ano10	102566	anoctamin 10 [Source:MGI Symbol;Acc:MGI:2143103]
11764	ENSMUSG00000048038	2410.88	-0.86045	0.25128	-3.42427	0.000616451	0.00983571	10.9245	10.2269	10.6489	10.8059	11.8493	12.0511	Ccdc187	329366	coiled-coil domain containing 187 [Source:MGI Symbol;Acc:MGI:3045295]
2863	ENSMUSG00000021754	3187.81	-0.499979	0.146054	-3.42324	0.000618792	0.0098635	11.2262	11.4359	11.3857	11.6409	11.8541	12.1018	Map3k1	26401	mitogen-activated protein kinase kinase kinase 1 [Source:MGI Symbol;Acc:MGI:1346872]
446	ENSMUSG00000002983	794.059	0.642034	0.187571	3.42288	0.000619608	0.00986695	9.99594	9.76903	10.0489	9.45231	9.38186	8.81285	Relb	19698	avian reticuloendotheliosis viral (v-rel) oncogene related B [Source:MGI Symbol;Acc:MGI:103289]
12268	ENSMUSG00000051076	34.5707	1.09109	0.318944	3.42095	0.000624037	0.00992786	6.12358	5.60788	5.4107	4.40595	4.24435	3.61367	Vtcn1	242122	V-set domain containing T cell activation inhibitor 1 [Source:MGI Symbol;Acc:MGI:3039619]
1106	ENSMUSG00000009633	76.468	1.12445	0.328742	3.42046	0.000625146	0.0099359	5.59239	8.42127	4.50286	4.17072	4.24435	3.81912	G0s2	14373	G0/G1 switch gene 2 [Source:MGI Symbol;Acc:MGI:1316737]
10602	ENSMUSG00000041945	251.901	-0.793856	0.23211	-3.42016	0.000625833	0.00993721	7.66446	7.42547	7.23745	7.8428	8.56589	8.58195	Mfsd9	211798	major facilitator superfamily domain containing 9 [Source:MGI Symbol;Acc:MGI:2443548]
4030	ENSMUSG00000024731	32.1426	1.1287	0.330132	3.41895	0.000628643	0.0099445	5.00632	6.21422	5.63699	3.40164	4.31454	3.61367	Ms4a10	69826	membrane-spanning 4-domains, subfamily A, member 10 [Source:MGI Symbol;Acc:MGI:1917076]
5344	ENSMUSG00000027514	204.87	1.10685	0.323744	3.41892	0.00062871	0.0099445	8.96981	6.03898	9.12686	4.47654	5.70111	5.11784	Zbp1	58203	Z-DNA binding protein 1 [Source:MGI Symbol;Acc:MGI:1927449]
7176	ENSMUSG00000031431	1055.24	0.558324	0.16329	3.41921	0.000628036	0.0099445	10.3072	10.4837	10.1232	9.47835	9.92813	9.70676	Tsc22d3	14605	TSC22 domain family, member 3 [Source:MGI Symbol;Acc:MGI:1196284]
8501	ENSMUSG00000034987	47.4558	-0.979557	0.28648	-3.41928	0.000627861	0.0099445	4.90655	4.78336	4.812	6.04112	5.87377	6.33315	Hrh2	15466	histamine receptor H2 [Source:MGI Symbol;Acc:MGI:108482]
15644	ENSMUSG00000081669	187.433	0.901381	0.263731	3.4178	0.000631294	0.00997003	8.47313	7.44318	7.92485	6.82897	6.60553	7.201	Npm3-ps1	NA	nucleoplasmin 3, pseudogene 1 [Source:MGI Symbol;Acc:MGI:894683]
17803	ENSMUSG00000100106	178.858	-0.70385	0.205943	-3.4177	0.000631536	0.00997003	7.05614	7.21482	6.85403	7.59563	7.94091	7.92294	Gm28856	NA	predicted gene 28856 [Source:MGI Symbol;Acc:MGI:5579562]
1766	ENSMUSG00000018931	2062.82	-0.56157	0.164378	-3.41634	0.000634694	0.0100103	10.6782	10.9456	10.3587	11.1483	11.3813	11.3003	Natd1	24083	N-acetyltransferase domain containing 1 [Source:MGI Symbol;Acc:MGI:1344388]
12062	ENSMUSG00000049848	4308.35	-0.56687	0.166001	-3.41485	0.000638161	0.0100553	11.7133	11.8999	11.585	11.9793	12.4907	12.5048	Ceacam19	319930	carcinoembryonic antigen-related cell adhesion molecule 19 [Source:MGI Symbol;Acc:MGI:2443001]
8464	ENSMUSG00000034863	2881.1	-0.699608	0.204917	-3.4141	0.000639933	0.0100736	10.7609	11.4709	10.8056	11.5098	11.8876	12.0444	Ano8	382014	anoctamin 8 [Source:MGI Symbol;Acc:MGI:2687327]
4931	ENSMUSG00000026674	1327.15	-0.834351	0.244428	-3.41349	0.000641376	0.0100867	9.74106	10.0417	9.56896	11.2519	10.8438	9.9986	Ddr2	18214	discoidin domain receptor family, member 2 [Source:MGI Symbol;Acc:MGI:1345277]
7203	ENSMUSG00000031488	3762.92	-0.483392	0.141673	-3.41203	0.00064482	0.010122	11.5089	11.8347	11.4312	12.2294	12.0724	12.0176	Rab11fip1	75767	RAB11 family interacting protein 1 (class I) [Source:MGI Symbol;Acc:MGI:1923017]
10270	ENSMUSG00000040690	2440.35	-0.544968	0.159722	-3.41199	0.000644911	0.010122	11.1125	10.6916	10.9686	11.7048	11.5288	11.2781	Col16a1	107581	collagen, type XVI, alpha 1 [Source:MGI Symbol;Acc:MGI:1095396]
16177	ENSMUSG00000085742	47.9691	-1.14531	0.335694	-3.41175	0.000645473	0.010122	3.67942	4.99024	2.68214	5.33398	6.77692	6.53609	Gm13536	NA	predicted gene 13536 [Source:MGI Symbol;Acc:MGI:3651924]
6209	ENSMUSG00000029189	273.342	-1.08323	0.317606	-3.41061	0.000648167	0.0101546	6.70163	7.42547	6.96246	7.39154	9.58366	8.27674	Sel1l3	231238	sel-1 suppressor of lin-12-like 3 (C. elegans) [Source:MGI Symbol;Acc:MGI:1916941]
3896	ENSMUSG00000024421	8577.89	0.802239	0.235272	3.40984	0.000650007	0.0101641	12.947	13.9727	13.2635	12.9142	12.2922	12.2677	Lama3	16774	laminin, alpha 3 [Source:MGI Symbol;Acc:MGI:99909]
6856	ENSMUSG00000030654	7957.35	-0.297172	0.0871475	-3.40999	0.000649644	0.0101641	12.7791	12.8558	12.761	13.0754	13.1351	13.0933	Arl6ip1	54208	ADP-ribosylation factor-like 6 interacting protein 1 [Source:MGI Symbol;Acc:MGI:1858943]
4690	ENSMUSG00000026173	30.3178	1.108	0.324997	3.40925	0.000651418	0.0101765	5.95901	5.33186	5.37974	4.33172	3.73157	3.37401	Plcd4	18802	phospholipase C, delta 4 [Source:MGI Symbol;Acc:MGI:107469]
18017	ENSMUSG00000102476	1125.91	-0.763041	0.223868	-3.40844	0.000653354	0.010197	9.77858	9.68966	9.41717	10.173	10.1459	11.0267	Gm37245	NA	predicted gene, 37245 [Source:MGI Symbol;Acc:MGI:5610473]
12021	ENSMUSG00000049593	4408.19	-0.569194	0.167074	-3.40684	0.000657208	0.0102475	11.7026	12.0748	11.4657	12.2406	12.3669	12.5163	Lce1h	67718	late cornified envelope 1H [Source:MGI Symbol;Acc:MGI:1914968]
5872	ENSMUSG00000028587	405.641	0.618207	0.181498	3.40614	0.00065888	0.0102562	8.9729	9.0226	8.89203	8.59587	8.17588	8.05584	Orc1	18392	origin recognition complex, subunit 1 [Source:MGI Symbol;Acc:MGI:1328337]
7823	ENSMUSG00000032688	2092.38	0.359179	0.105452	3.40609	0.000659015	0.0102562	11.1153	11.2827	11.2093	10.8068	10.8955	10.8029	Malt1	240354	MALT1 paracaspase [Source:MGI Symbol;Acc:MGI:2445027]
14695	ENSMUSG00000071648	197.146	-0.817411	0.240008	-3.40576	0.000659805	0.0102588	6.8832	7.03966	7.27157	7.53903	8.38198	8.05076	Rom1	19881	rod outer segment membrane protein 1 [Source:MGI Symbol;Acc:MGI:97998]
3636	ENSMUSG00000023905	2211.58	0.704946	0.20701	3.40538	0.000660721	0.0102633	11.5036	11.1022	11.6905	11.0012	10.6748	10.2096	Tnfrsf12a	27279	tumor necrosis factor receptor superfamily, member 12a [Source:MGI Symbol;Acc:MGI:1351484]							1.63008
12155	ENSMUSG00000050377	344.443	0.720627	0.211875	3.40119	0.000670936	0.0104024	9.05383	8.57776	8.66694	7.75322	7.78276	8.30692	Il31ra	218624	interleukin 31 receptor A [Source:MGI Symbol;Acc:MGI:2180511]
1851	ENSMUSG00000019761	1.1913e+06	-0.771399	0.226795	-3.40131	0.000670636	0.0104024	19.722	19.7883	19.4915	19.9253	20.4109	21.1019	Krt10	16661	keratin 10 [Source:MGI Symbol;Acc:MGI:96685]
9882	ENSMUSG00000039452	337.141	-0.866677	0.254859	-3.40062	0.000672341	0.0104143	7.87047	7.69304	7.78419	9.43247	8.36967	8.4335	Snx22	382083	sorting nexin 22 [Source:MGI Symbol;Acc:MGI:2685966]
6440	ENSMUSG00000029642	4419.3	0.337809	0.0993473	3.40028	0.000673158	0.0104172	12.2553	12.3182	12.2425	11.8803	11.8681	12.0267	Polr1d	20018	polymerase (RNA) I polypeptide D [Source:MGI Symbol;Acc:MGI:108403]
14774	ENSMUSG00000072720	43.8931	1.09034	0.320839	3.39839	0.000677846	0.0104555	5.80127	6.2549	6.17668	3.88953	5.12994	3.91183	Myo18b	74376	myosin XVIIIb [Source:MGI Symbol;Acc:MGI:1921626]
14857	ENSMUSG00000073434	488.214	0.474734	0.139673	3.3989	0.000676578	0.0104555	9.08554	9.21269	9.18173	8.72472	8.54048	8.72295	Wdr90	106618	WD repeat domain 90 [Source:MGI Symbol;Acc:MGI:1921267]
13896	ENSMUSG00000063130	41772.3	-0.695936	0.204792	-3.39825	0.000678177	0.0104555	14.8151	15.2344	14.6103	15.1877	15.9047	15.8627	Calml3	70405	calmodulin-like 3 [Source:MGI Symbol;Acc:MGI:1917655]
7307	ENSMUSG00000031673	729.433	-0.888198	0.26135	-3.39849	0.000677584	0.0104555	9.3362	8.09144	8.9111	10.3207	9.94759	9.48331	Cdh11	12552	cadherin 11 [Source:MGI Symbol;Acc:MGI:99217]
4638	ENSMUSG00000026068	267.121	0.852053	0.250834	3.39688	0.000681596	0.0104887	8.39705	8.73339	8.30034	6.75989	7.59811	7.83689	Il18rap	16174	interleukin 18 receptor accessory protein [Source:MGI Symbol;Acc:MGI:1338888]
3445	ENSMUSG00000022887	745.22	-1.00985	0.29729	-3.39687	0.000681609	0.0104887	9.17402	7.45195	8.93791	10.4325	10.2357	9.33635	Masp1	17174	mannan-binding lectin serine peptidase 1 [Source:MGI Symbol;Acc:MGI:88492]
16842	ENSMUSG00000091510	21.6214	-1.12536	0.331464	-3.39511	0.000686008	0.0105466	3.55313	2.8815	3.32627	4.72873	5.27782	5.3674	Mtag2	NA	metastasis associated gene 2 [Source:MGI Symbol;Acc:MGI:1860766]
8836	ENSMUSG00000036241	7860.76	-0.38904	0.114636	-3.39368	0.000689598	0.0105907	12.6614	12.8693	12.6367	13.0246	13.1464	13.2048	Ube2r2	67615	ubiquitin-conjugating enzyme E2R 2 [Source:MGI Symbol;Acc:MGI:1914865]
9130	ENSMUSG00000037263	1333.3	-0.888889	0.261942	-3.39346	0.000690165	0.0105907	9.18471	10.4436	9.18173	11.0175	10.7971	10.6422	Aldh3b3	73458	aldehyde dehydrogenase 3 family, member B3 [Source:MGI Symbol;Acc:MGI:1920708]
3979	ENSMUSG00000024598	147.419	-1.06704	0.314502	-3.3928	0.000691814	0.0106061	6.68667	6.15098	5.63699	8.531	7.51856	6.82542	Fbn2	14119	fibrillin 2 [Source:MGI Symbol;Acc:MGI:95490]
12881	ENSMUSG00000055254	212.093	-0.908424	0.267783	-3.39239	0.000692863	0.0106123	7.28197	6.57706	7.22879	8.43677	7.49609	8.45291	Ntrk2	18212	neurotrophic tyrosine kinase, receptor, type 2 [Source:MGI Symbol;Acc:MGI:97384]
5110	ENSMUSG00000027007	8872.36	-0.48657	0.143467	-3.39152	0.000695055	0.0106269	12.8045	13.0814	12.5827	13.3072	13.3184	13.4165	Ssfa2	70599	sperm specific antigen 2 [Source:MGI Symbol;Acc:MGI:1917849]
7815	ENSMUSG00000032656	5085.77	-0.511796	0.150906	-3.3915	0.00069511	0.0106269	11.8247	12.301	11.877	12.6172	12.4525	12.5975	2017-03-03	320253	membrane-associated ring finger (C3HC4) 3 [Source:MGI Symbol;Acc:MGI:2443667]
8396	ENSMUSG00000034656	103.051	-0.921384	0.272018	-3.38721	0.000706065	0.0107844	6.40527	5.33186	6.10278	7.31655	7.1667	6.99393	Cacna1a	12286	calcium channel, voltage-dependent, P/Q type, alpha 1A subunit [Source:MGI Symbol;Acc:MGI:109482]
5845	ENSMUSG00000028542	2005.57	-0.394446	0.116466	-3.3868	0.000707117	0.0107904	10.7901	10.7072	10.7598	11.1797	11.0123	11.2748	Slc6a9	14664	solute carrier family 6 (neurotransmitter transporter, glycine), member 9 [Source:MGI Symbol;Acc:MGI:95760]
275	ENSMUSG00000001865	344.368	-1.04283	0.308041	-3.38537	0.00071082	0.0108369	7.79575	6.38886	7.89232	8.0936	9.59075	8.91996	Cpa3	12873	carboxypeptidase A3, mast cell [Source:MGI Symbol;Acc:MGI:88479]
13204	ENSMUSG00000057596	122.685	1.11795	0.330406	3.38356	0.000715533	0.0108929	7.7533	5.63895	8.32086	5.51258	5.70111	5.88458	Trim30d	209387	tripartite motif-containing 30D [Source:MGI Symbol;Acc:MGI:3035181]
12162	ENSMUSG00000050425	19.9211	-1.11465	0.329442	-3.38345	0.000715817	0.0108929	1.05229	2.6571	2.87206	4.33172	6.06915	4.49477	Mrgprb2	243979	MAS-related GPR, member B2 [Source:MGI Symbol;Acc:MGI:2441674]
13891	ENSMUSG00000063065	6725.51	-0.494078	0.146077	-3.38231	0.000718796	0.0109281	12.2525	12.7118	12.2862	12.9967	12.9628	12.8955	Mapk3	26417	mitogen-activated protein kinase 3 [Source:MGI Symbol;Acc:MGI:1346859]
16277	ENSMUSG00000086221	34.0782	-1.04906	0.310202	-3.38187	0.00071995	0.0109355	4.00301	3.98744	4.5592	5.54579	5.67466	5.83809	4930412B13Rik	NA	RIKEN cDNA 4930412B13 gene [Source:MGI Symbol;Acc:MGI:1921188]
13791	ENSMUSG00000062296	32.5982	-1.12193	0.332137	-3.37791	0.000730379	0.0110837	4.09653	3.39968	3.86247	4.72873	6.2768	5.79005	Trank1	320429	tetratricopeptide repeat and ankyrin repeat containing 1 [Source:MGI Symbol;Acc:MGI:1341834]
13426	ENSMUSG00000059422	118.168	-1.09262	0.323525	-3.37724	0.000732178	0.0111008	5.05374	6.75774	4.66569	7.53076	7.51111	7.49872	Gm8116	NA	predicted gene 8116 [Source:MGI Symbol;Acc:MGI:3648797]
12185	ENSMUSG00000050565	7632.74	0.277014	0.0820412	3.37652	0.00073408	0.0111194	13.0167	13.0139	13.0646	12.7618	12.7448	12.7456	Tor1aip2	240832	torsin A interacting protein 2 [Source:MGI Symbol;Acc:MGI:3582695]
1261	ENSMUSG00000013846	482.663	0.634208	0.187962	3.37413	0.000740486	0.011165	9.03918	9.23319	9.37463	8.8363	8.4183	8.28109	St3gal1	20442	ST3 beta-galactoside alpha-2,3-sialyltransferase 1 [Source:MGI Symbol;Acc:MGI:98304]
8019	ENSMUSG00000033392	1669.31	0.386	0.114391	3.3744	0.000739757	0.011165	10.7857	10.9425	10.939	10.5771	10.4021	10.4964	Clasp2	76499	CLIP associating protein 2 [Source:MGI Symbol;Acc:MGI:1923749]
13707	ENSMUSG00000061613	4907.31	0.385866	0.114358	3.37418	0.000740349	0.011165	12.4517	12.2916	12.5805	12.0932	12.0001	12.0511	U2af1	108121	U2 small nuclear ribonucleoprotein auxiliary factor (U2AF) 1 [Source:MGI Symbol;Acc:MGI:98884]
16354	ENSMUSG00000086591	13.3514	-1.08708	0.322164	-3.37431	0.00074	0.011165	0	2.39124	1.48853	5.29544	4.50668	3.91183	Dnah2os	NA	dynein, axonemal, heavy chain 2, opposite strand [Source:MGI Symbol;Acc:MGI:1924973]
18997	ENSMUSG00000111343	40.3356	-1.09135	0.323397	-3.37466	0.000739067	0.011165	4.4197	3.66411	4.61343	6.53027	5.62027	5.58009	AC159819.3	NA
10196	ENSMUSG00000040462	5286.96	-0.355159	0.10527	-3.37379	0.000741405	0.0111678	12.2448	12.2128	12.0608	12.4582	12.5539	12.6014	Os9	216440	amplified in osteosarcoma [Source:MGI Symbol;Acc:MGI:1924301]
8742	ENSMUSG00000035863	1012.88	-0.502238	0.148875	-3.37356	0.000742029	0.0111678	9.7265	9.82582	9.52366	10.1476	10.097	10.4126	Palm	18483	paralemmin [Source:MGI Symbol;Acc:MGI:1261814]
7478	ENSMUSG00000032002	3494.93	0.320404	0.0950017	3.37262	0.000744571	0.0111958	11.8467	11.9511	11.976	11.5841	11.6316	11.58	Dcun1d5	76863	DCN1, defective in cullin neddylation 1, domain containing 5 (S. cerevisiae) [Source:MGI Symbol;Acc:MGI:1924113]
10041	ENSMUSG00000039967	1684.02	0.362045	0.107397	3.3711	0.000748688	0.0112347	10.8374	10.9198	10.9183	10.5548	10.4221	10.5809	Zfp292	30046	zinc finger protein 292 [Source:MGI Symbol;Acc:MGI:1353423]
18080	ENSMUSG00000103243	7849.73	-0.610035	0.180957	-3.37115	0.000748543	0.0112347	12.4696	12.9162	12.2406	12.9973	13.3099	13.3625	Lce1d	69611	late cornified envelope 1D [Source:MGI Symbol;Acc:MGI:1916861]
17108	ENSMUSG00000095493	138.833	-0.939812	0.278801	-3.37091	0.000749208	0.0112347	6.10119	6.12926	6.85403	6.9824	7.78276	7.89482	A630023A22Rik	105518	RIKEN cDNA A630023A22 gene [Source:MGI Symbol;Acc:MGI:2145657]
1768	ENSMUSG00000018965	4064.53	0.345106	0.102388	3.37059	0.000750086	0.0112376	12.1691	12.225	12.0669	11.8778	11.7855	11.7383	Ywhah	22629	tyrosine 3-monooxygenase/tryptophan 5-monooxygenase activation protein, eta polypeptide [Source:MGI Symbol;Acc:MGI:109194]
14209	ENSMUSG00000066867	44.2954	0.975414	0.289574	3.36845	0.000755927	0.0113148	5.90833	6.03898	6.04476	4.99234	4.67622	4.49477	Oas1e	231699	2'-5' oligoadenylate synthetase 1E [Source:MGI Symbol;Acc:MGI:2180856]
14178	ENSMUSG00000066595	781.896	0.419463	0.124582	3.36697	0.000759995	0.0113654	9.90515	9.75315	9.77779	9.43469	9.28903	9.40971	Mfsd7b	226844	major facilitator superfamily domain containing 7B [Source:MGI Symbol;Acc:MGI:2444881]
2259	ENSMUSG00000020566	6439.42	-0.661339	0.196732	-3.36162	0.00077487	0.0115773	12.1875	12.5084	11.9805	12.4982	13.222	13.0984	Atp6v1c2	68775	ATPase, H+ transporting, lysosomal V1 subunit C2 [Source:MGI Symbol;Acc:MGI:1916025]
12701	ENSMUSG00000054046	37314.4	-0.33	0.0981821	-3.36111	0.00077631	0.0115883	15.0912	14.9173	15.0132	15.2988	15.4216	15.3154	Klk13	626834	kallikrein related-peptidase 13 [Source:MGI Symbol;Acc:MGI:3615275]
14475	ENSMUSG00000069874	176.333	1.0264	0.305688	3.35766	0.000786049	0.011723	8.31673	6.91829	8.40398	5.89413	6.94123	6.688	Irgm2	54396	immunity-related GTPase family M member 2 [Source:MGI Symbol;Acc:MGI:1926262]
13328	ENSMUSG00000058624	2261.74	-0.450954	0.134347	-3.35663	0.000788996	0.0117563	10.6811	11.019	10.947	11.2836	11.4833	11.3045	Gda	14544	guanine deaminase [Source:MGI Symbol;Acc:MGI:95678]
8928	ENSMUSG00000036580	1226.33	-0.366689	0.109322	-3.35422	0.000795893	0.0118484	10.0289	10.1413	10.009	10.3886	10.469	10.4527	Spg20	229285	spastic paraplegia 20, spartin (Troyer syndrome) homolog (human) [Source:MGI Symbol;Acc:MGI:2139806]
5380	ENSMUSG00000027602	1561.3	-0.743266	0.221642	-3.35345	0.000798104	0.0118705	9.83225	10.4644	9.99888	10.4763	11.3617	10.944	Map1lc3a	66734	microtubule-associated protein 1 light chain 3 alpha [Source:MGI Symbol;Acc:MGI:1915661]
2610	ENSMUSG00000021226	196.244	-0.882715	0.263413	-3.35107	0.000805011	0.0119625	6.74561	7.38022	6.7245	7.44534	8.29785	8.29836	Acot2	171210	acyl-CoA thioesterase 2 [Source:MGI Symbol;Acc:MGI:2159605]
429	ENSMUSG00000002847	292.075	-0.771882	0.230391	-3.35032	0.000807189	0.011984	7.86384	7.17298	7.8978	8.73195	8.70631	8.22799	Pla1a	85031	phospholipase A1 member A [Source:MGI Symbol;Acc:MGI:1934677]
7775	ENSMUSG00000032567	483.973	0.559606	0.167099	3.34894	0.0008112	0.0120327	9.07409	9.16547	9.3186	8.7138	8.32786	8.70363	Aste1	66595	asteroid homolog 1 (Drosophila) [Source:MGI Symbol;Acc:MGI:1913845]
1188	ENSMUSG00000011256	479.997	-0.654232	0.195414	-3.34793	0.000814185	0.0120661	8.68369	8.34796	8.46424	9.27055	9.48628	8.84847	Adam19	11492	a disintegrin and metallopeptidase domain 19 (meltrin beta) [Source:MGI Symbol;Acc:MGI:105377]
16845	ENSMUSG00000091537	2456.28	0.323529	0.0966487	3.34747	0.000815528	0.0120751	11.469	11.4125	11.373	11.0359	11.0975	11.1292	Tma7	66167	translational machinery associated 7 [Source:MGI Symbol;Acc:MGI:1913417]
13418	ENSMUSG00000059336	231.712	0.670286	0.200271	3.3469	0.000817202	0.012089	8.11917	8.24066	8.19314	7.59563	7.60513	7.07636	Slc14a1	108052	solute carrier family 14 (urea transporter), member 1 [Source:MGI Symbol;Acc:MGI:1351654]
13624	ENSMUSG00000060985	22.7053	1.11933	0.334554	3.34573	0.000820653	0.0121292	5.30951	5.21303	5.21414	3.07756	3.92347	2.24703	Tdrd5	214575	tudor domain containing 5 [Source:MGI Symbol;Acc:MGI:2684949]
1710	ENSMUSG00000018593	19146.5	-0.668033	0.199692	-3.34532	0.000821864	0.0121361	14.0814	13.4279	13.8393	14.8329	14.5973	14.1277	Sparc	20692	secreted acidic cysteine rich glycoprotein [Source:MGI Symbol;Acc:MGI:98373]
3844	ENSMUSG00000024308	2922.71	0.581095	0.17378	3.34385	0.000826252	0.01219	11.9121	11.4966	11.93	10.8932	11.4221	11.1364	Tapbp	21356	TAP binding protein [Source:MGI Symbol;Acc:MGI:1201689]
1634	ENSMUSG00000018126	54.6423	-1.02531	0.306696	-3.34309	0.000828524	0.0122126	5.05374	4.60606	5.02704	6.23685	5.75258	6.83729	Baiap2l2	207495	BAI1-associated protein 2-like 2 [Source:MGI Symbol;Acc:MGI:2652819]
7833	ENSMUSG00000032718	114.273	-1.06269	0.318322	-3.33841	0.000842606	0.012409	6.27129	4.54176	6.1402	7.00646	7.98999	7.10609	Mansc1	67729	MANSC domain containing 1 [Source:MGI Symbol;Acc:MGI:1914979]
1458	ENSMUSG00000015961	4099.52	0.42432	0.127115	3.33807	0.000843621	0.0124129	12.24	12.0616	12.3028	11.9259	11.647	11.7059	Adss	11566	adenylosuccinate synthetase, non muscle [Source:MGI Symbol;Acc:MGI:87948]
10801	ENSMUSG00000042632	517.694	-0.45632	0.136715	-3.33774	0.000844633	0.0124166	8.86739	8.67463	8.73579	9.16229	9.2582	9.28744	Pla2g6	53357	phospholipase A2, group VI [Source:MGI Symbol;Acc:MGI:1859152]
10776	ENSMUSG00000042541	6545.27	0.362189	0.108541	3.33688	0.000847237	0.0124438	12.7787	12.8854	12.8851	12.3583	12.4666	12.6001	Sem1	20422	SEM1, 26S proteasome complex subunit [Source:MGI Symbol;Acc:MGI:109238]
4017	ENSMUSG00000024680	74.7035	-1.09504	0.328376	-3.33472	0.000853842	0.0125296	5.18729	4.47447	5.4107	5.44377	7.09871	7.42985	Ms4a2	14126	membrane-spanning 4-domains, subfamily A, member 2 [Source:MGI Symbol;Acc:MGI:95495]
3855	ENSMUSG00000024338	1305.18	0.806061	0.241776	3.33391	0.000856339	0.0125551	10.8152	10.7227	10.7093	8.97382	10.2998	9.82621	Psmb8	16913	proteasome (prosome, macropain) subunit, beta type 8 (large multifunctional peptidase 7) [Source:MGI Symbol;Acc:MGI:1346527]
6388	ENSMUSG00000029552	1549.96	0.536475	0.160976	3.33264	0.000860254	0.0125885	10.8075	10.9174	10.8416	10.5951	10.0982	10.1055	Tes	21753	testis derived transcript [Source:MGI Symbol;Acc:MGI:105081]
13219	ENSMUSG00000057719	3439.58	-0.622987	0.186947	-3.33243	0.000860916	0.0125885	11.2575	11.583	11.2387	11.5901	12.1865	12.2781	Sh3rf2	269016	SH3 domain containing ring finger 2 [Source:MGI Symbol;Acc:MGI:2444628]
12001	ENSMUSG00000049511	306.809	-1.00372	0.301161	-3.33284	0.000859641	0.0125885	7.85048	6.85355	7.35352	9.52905	8.49587	7.88913	Htr1b	15551	5-hydroxytryptamine (serotonin) receptor 1B [Source:MGI Symbol;Acc:MGI:96274]
4292	ENSMUSG00000025225	1701.61	0.523036	0.157122	3.32885	0.000872064	0.0127402	11.0238	10.9511	10.9777	10.46	10.6673	10.1067	Nfkb2	18034	nuclear factor of kappa light polypeptide gene enhancer in B cells 2, p49/p100 [Source:MGI Symbol;Acc:MGI:1099800]
2406	ENSMUSG00000020823	2505.06	-0.333646	0.100255	-3.32798	0.000874784	0.0127686	11.2034	11.0662	11.0575	11.4628	11.4671	11.4249	Sec14l1	74136	SEC14-like lipid binding 1 [Source:MGI Symbol;Acc:MGI:1921386]
5748	ENSMUSG00000028367	45822	0.496817	0.149336	3.32684	0.000878375	0.0128096	15.3945	15.9175	15.8038	15.2571	15.1015	15.2307	Txn1	22166	thioredoxin 1 [Source:MGI Symbol;Acc:MGI:98874]
584	ENSMUSG00000004031	15.2342	-1.10248	0.331537	-3.32535	0.000883069	0.0128667	1.65426	2.39124	2.46338	5.54579	3.92347	4.43354	Brinp2	240843	bone morphogenic protein/retinoic acid inducible neural-specific 2 [Source:MGI Symbol;Acc:MGI:2443333]
7517	ENSMUSG00000032068	2657.81	1.08427	0.326217	3.32376	0.000888136	0.0129291	11.1688	12.7043	11.7104	9.78691	10.1459	10.6523	Plet1	76509	placenta expressed transcript 1 [Source:MGI Symbol;Acc:MGI:1923759]
15002	ENSMUSG00000074345	141.994	-1.0279	0.309321	-3.32309	0.000890267	0.0129486	5.74462	6.95579	5.63699	7.00646	8.16167	7.75167	Tnfaip8l3	244882	tumor necrosis factor, alpha-induced protein 8-like 3 [Source:MGI Symbol;Acc:MGI:2685363]
3616	ENSMUSG00000023800	210.619	0.585415	0.176201	3.32242	0.000892394	0.0129681	7.87047	8.07449	8.06279	7.42763	7.35333	7.34926	Tiam2	24001	T cell lymphoma invasion and metastasis 2 [Source:MGI Symbol;Acc:MGI:1344338]
1350	ENSMUSG00000015093	4202.23	-0.520971	0.156828	-3.32193	0.000893971	0.0129795	11.8828	11.7656	11.5341	12.0116	12.318	12.4919	Clic3	69454	chloride intracellular channel 3 [Source:MGI Symbol;Acc:MGI:1916704]
11325	ENSMUSG00000045539	11834.8	-1.1073	0.333388	-3.32136	0.00089579	0.0129945	12.5012	11.3967	12.4625	14.9637	13.902	13.2311	Sprr3	20766	small proline-rich protein 3 [Source:MGI Symbol;Acc:MGI:1330237]
527	ENSMUSG00000003505	92.4954	1.11413	0.3357	3.31884	0.00090393	0.0130665	5.59239	8.34796	6.45432	5.47858	4.31454	5.11784	Psg18	26438	pregnancy specific glycoprotein 18 [Source:MGI Symbol;Acc:MGI:1347251]
11805	ENSMUSG00000048285	4397.31	-0.430657	0.129757	-3.31894	0.000903591	0.0130665	11.7547	12.0623	11.7443	12.4105	12.2606	12.2515	Frmd6	319710	FERM domain containing 6 [Source:MGI Symbol;Acc:MGI:2442579]
14302	ENSMUSG00000068015	3759.65	-0.431479	0.13	-3.31906	0.000903224	0.0130665	11.5457	11.7948	11.5503	12.0837	11.935	12.2187	Lrch1	380916	leucine-rich repeats and calponin homology (CH) domain containing 1 [Source:MGI Symbol;Acc:MGI:2443390]
8249	ENSMUSG00000034205	1161.47	-0.859264	0.258857	-3.31946	0.000901918	0.0130665	9.89217	8.94704	9.69376	11.1637	10.3736	10.0795	Loxl2	94352	lysyl oxidase-like 2 [Source:MGI Symbol;Acc:MGI:2137913]
12855	ENSMUSG00000055044	3585.92	0.506158	0.152594	3.31702	0.000909827	0.0131286	12.1146	11.858	12.1632	11.7656	11.3879	11.3591	Pdlim1	54132	PDZ and LIM domain 1 (elfin) [Source:MGI Symbol;Acc:MGI:1860611]
3819	ENSMUSG00000024258	1573.1	0.36353	0.109591	3.31716	0.000909368	0.0131286	10.9044	10.7182	10.756	10.3966	10.4251	10.4421	Polr2d	69241	polymerase (RNA) II (DNA directed) polypeptide D [Source:MGI Symbol;Acc:MGI:1916491]
10749	ENSMUSG00000042462	1156.42	0.489067	0.147501	3.31568	0.000914205	0.0131803	10.6233	10.2485	10.3347	10.0145	9.77629	9.88884	Dctpp1	66422	dCTP pyrophosphatase 1 [Source:MGI Symbol;Acc:MGI:1913672]
7753	ENSMUSG00000032528	205.006	-0.866832	0.26147	-3.31523	0.000915684	0.01319	7.07924	7.1299	6.97287	7.42763	8.61539	8.08102	Vipr1	22354	vasoactive intestinal peptide receptor 1 [Source:MGI Symbol;Acc:MGI:109272]
8866	ENSMUSG00000036334	896.71	-0.868775	0.262106	-3.3146	0.000917739	0.0132081	9.64951	8.22027	9.31656	10.3702	10.4101	9.91147	Igsf10	242050	immunoglobulin superfamily, member 10 [Source:MGI Symbol;Acc:MGI:1923481]
7665	ENSMUSG00000032374	1084.73	0.701802	0.211786	3.31373	0.000920603	0.0132377	10.7293	10.2089	10.2823	10.038	9.48628	9.27441	Plod2	26432	procollagen lysine, 2-oxoglutarate 5-dioxygenase 2 [Source:MGI Symbol;Acc:MGI:1347007]
7381	ENSMUSG00000031827	9386.31	0.524054	0.158222	3.31214	0.000925847	0.0133015	13.5241	13.2833	13.5239	13.1873	12.7578	12.6752	Cotl1	72042	coactosin-like 1 (Dictyostelium) [Source:MGI Symbol;Acc:MGI:1919292]
1615	ENSMUSG00000017831	8402.78	-0.579239	0.174918	-3.31149	0.00092802	0.0133211	12.4926	13.0768	12.4074	13.3447	13.2621	13.3388	Rab5a	271457	RAB5A, member RAS oncogene family [Source:MGI Symbol;Acc:MGI:105926]
9582	ENSMUSG00000038550	260.011	0.711577	0.214943	3.31054	0.000931161	0.0133545	8.45559	7.91866	8.65083	7.48868	7.61211	7.61358	Ciart	229599	circadian associated repressor of transcription [Source:MGI Symbol;Acc:MGI:2684975]
12207	ENSMUSG00000050705	587.922	0.508073	0.153579	3.30821	0.000938947	0.0134544	9.46014	9.2509	9.60286	8.97991	8.96277	8.77633	2310061I04Rik	69662	RIKEN cDNA 2310061I04 gene [Source:MGI Symbol;Acc:MGI:1916912]
16214	ENSMUSG00000085886	89.0663	-0.782324	0.23651	-3.30778	0.000940386	0.0134633	5.93389	6.15098	5.80951	6.95794	6.83778	6.82542	D030047H15Rik	NA	RIKEN cDNA D030047H15 gene [Source:MGI Symbol;Acc:MGI:3698136]
16737	ENSMUSG00000090356	11202.7	-0.446273	0.134945	-3.30708	0.000942738	0.0134816	13.2582	13.3205	13.0023	13.5088	13.6509	13.8209	Teddm3	66561	transmembrane epididymal family member 3 [Source:MGI Symbol;Acc:MGI:1913811]
1554	ENSMUSG00000017311	327.911	-1.05492	0.319006	-3.30691	0.000943303	0.0134816	6.60945	8.28061	6.29754	8.55974	8.60842	9.48896	Pyy	217212	peptide YY [Source:MGI Symbol;Acc:MGI:99924]
6266	ENSMUSG00000029321	3519.66	-0.455619	0.137792	-3.30657	0.000944456	0.0134864	11.4608	11.664	11.4355	12.2079	11.8977	11.8705	Slc10a6	75750	solute carrier family 10 (sodium/bile acid cotransporter family), member 6 [Source:MGI Symbol;Acc:MGI:1923000]
11523	ENSMUSG00000046727	215.297	0.856505	0.25943	3.30149	0.000961718	0.013721	7.79575	8.74057	7.80764	7.05341	7.34497	7.0045	Cystm1	66060	cysteine-rich transmembrane module containing 1 [Source:MGI Symbol;Acc:MGI:1913310]
9961	ENSMUSG00000039704	1062.65	-0.516869	0.156582	-3.30094	0.000963614	0.0137361	9.75905	9.95333	9.52189	10.1717	10.2581	10.4623	Lmbrd2	320506	LMBR1 domain containing 2 [Source:MGI Symbol;Acc:MGI:2444173]
11665	ENSMUSG00000047507	62.7626	1.08051	0.327445	3.29982	0.000967475	0.0137673	7.07924	3.07565	7.60842	4.33172	3.51017	3.61367	Baiap3	545192	BAI1-associated protein 3 [Source:MGI Symbol;Acc:MGI:2685783]
9721	ENSMUSG00000038980	246.531	-0.642818	0.1948	-3.29989	0.000967218	0.0137673	7.49447	7.57753	7.59501	8.01869	8.18528	8.53171	Rbbp8nl	271887	RBBP8 N-terminal like [Source:MGI Symbol;Acc:MGI:3606212]
7340	ENSMUSG00000031750	1359.44	-0.387507	0.117505	-3.2978	0.000974453	0.0138546	10.1861	10.2535	10.1476	10.4859	10.5809	10.7116	Il34	76527	interleukin 34 [Source:MGI Symbol;Acc:MGI:1923777]
14998	ENSMUSG00000074305	5069.47	-0.687417	0.208507	-3.29686	0.000977739	0.0138893	11.97	11.9813	11.6383	13.1246	12.3413	12.3048	Peak1	244895	pseudopodium-enriched atypical kinase 1 [Source:MGI Symbol;Acc:MGI:2442366]
13218	ENSMUSG00000057706	273.319	-0.955452	0.289856	-3.2963	0.000979682	0.0139049	6.95987	7.85394	6.99347	9.20709	8.39013	7.88342	Mex3b	108797	mex3 RNA binding family member B [Source:MGI Symbol;Acc:MGI:1918252]
11655	ENSMUSG00000047454	11939.7	0.491631	0.149203	3.29506	0.000984005	0.0139542	13.9277	13.7276	13.6711	13.242	13.0059	13.4941	Gphn	268566	gephyrin [Source:MGI Symbol;Acc:MGI:109602]
80	ENSMUSG00000000555	2067.24	0.746916	0.226763	3.29382	0.000988369	0.014004	10.9622	11.8621	11.1561	10.8456	10.4467	10.197	Itga5	16402	integrin alpha 5 (fibronectin receptor alpha) [Source:MGI Symbol;Acc:MGI:96604]
3716	ENSMUSG00000024065	229.675	-0.836728	0.254126	-3.29257	0.000992756	0.0140541	7.1132	7.63258	6.94142	8.61164	8.32786	7.72636	Ehd3	57440	EH-domain containing 3 [Source:MGI Symbol;Acc:MGI:1928900]
582	ENSMUSG00000003992	1460.34	-0.395151	0.120097	-3.29028	0.00100089	0.0141571	10.2511	10.2345	10.3921	10.6495	10.6265	10.8247	Ssbp2	66970	single-stranded DNA binding protein 2 [Source:MGI Symbol;Acc:MGI:1914220]
2889	ENSMUSG00000021809	1153.98	0.470797	0.14312	3.28954	0.00100353	0.0141781	10.4712	10.3599	10.3657	9.72844	9.83269	10.125	Nudt13	67725	nudix (nucleoside diphosphate linked moiety X)-type motif 13 [Source:MGI Symbol;Acc:MGI:1914975]
13576	ENSMUSG00000060572	179.78	-0.826626	0.251302	-3.28937	0.0010041	0.0141781	7.13541	6.54462	7.01377	8.30234	7.83146	7.47612	Mfap2	17150	microfibrillar-associated protein 2 [Source:MGI Symbol;Acc:MGI:99559]
13915	ENSMUSG00000063268	1102.35	0.651619	0.198452	3.28351	0.00102521	0.0144638	10.4907	10.2011	10.5551	9.20189	9.85935	9.93927	Parp10	671535	poly (ADP-ribose) polymerase family, member 10 [Source:MGI Symbol;Acc:MGI:3712326]
9986	ENSMUSG00000039775	1568.77	1.10102	0.335349	3.28321	0.00102633	0.0144672	11.8144	9.6135	11.6854	9.00401	8.98984	9.48896	Defb3	27358	defensin beta 3 [Source:MGI Symbol;Acc:MGI:1351612]
12961	ENSMUSG00000055811	1005.67	-1.10215	0.335719	-3.28296	0.00102724	0.0144675	8.52452	7.91232	8.69236	11.6089	10.2977	9.31104	Cldn17	239931	claudin 17 [Source:MGI Symbol;Acc:MGI:2652030]
9182	ENSMUSG00000037408	938.55	-0.476746	0.145255	-3.28212	0.00103029	0.014498	9.73924	9.62906	9.42667	10.1757	10.1897	9.93375	Cnnm4	94220	cyclin M4 [Source:MGI Symbol;Acc:MGI:2151060]
430	ENSMUSG00000002870	2567.52	0.47	0.143239	3.28123	0.00103355	0.0145316	11.6563	11.5066	11.4881	11.2922	10.8586	10.9919	Mcm2	17216	minichromosome maintenance complex component 2 [Source:MGI Symbol;Acc:MGI:105380]
2117	ENSMUSG00000020300	4714.28	-0.530213	0.161711	-3.27878	0.00104258	0.014646	11.6688	12.2015	11.7503	12.5993	12.3547	12.4089	Cpeb4	67579	cytoplasmic polyadenylation element binding protein 4 [Source:MGI Symbol;Acc:MGI:1914829]
7957	ENSMUSG00000033161	57596.8	-0.310186	0.0946309	-3.27785	0.001046	0.0146815	15.6585	15.669	15.6121	15.9678	15.8646	16.0516	Atp1a1	11928	ATPase, Na+/K+ transporting, alpha 1 polypeptide [Source:MGI Symbol;Acc:MGI:88105]
13200	ENSMUSG00000057554	2565.47	0.47409	0.144668	3.27708	0.00104887	0.0147092	11.5284	11.3328	11.7657	10.9219	11.0869	11.1472	Lgals8	56048	lectin, galactose binding, soluble 8 [Source:MGI Symbol;Acc:MGI:1928481]
8852	ENSMUSG00000036292	4050.25	-0.654063	0.1997	-3.27523	0.00105578	0.0147934	11.3642	12.0436	11.1709	12.2886	12.2503	12.3634	Gramd1c	207798	GRAM domain containing 1C [Source:MGI Symbol;Acc:MGI:2443024]
18825	ENSMUSG00000110106	26.1989	-1.05779	0.323041	-3.27449	0.00105853	0.0148194	3.79553	3.78013	3.6712	5.17325	5.70111	5.11784	Gm45666	NA	predicted gene 45666 [Source:MGI Symbol;Acc:MGI:5791502]
4421	ENSMUSG00000025509	905.9	-0.411286	0.125642	-3.27349	0.00106228	0.0148593	9.66867	9.46972	9.64089	10.0641	10.0693	9.9296	Pnpla2	66853	patatin-like phospholipase domain containing 2 [Source:MGI Symbol;Acc:MGI:1914103]
8590	ENSMUSG00000035274	1421.92	0.602013	0.184009	3.27164	0.00106925	0.014944	10.8816	10.5123	10.8718	10.369	10.1603	9.73082	Tpbg	21983	trophoblast glycoprotein [Source:MGI Symbol;Acc:MGI:1341264]
15436	ENSMUSG00000079297	94.6988	0.770536	0.235657	3.26974	0.00107647	0.0150257	7.10197	6.82682	6.93078	6.17451	6.14816	5.86152	Gm2223	NA	predicted pseudogene 2223 [Source:MGI Symbol;Acc:MGI:3780393]
4827	ENSMUSG00000026466	2271.33	0.377742	0.115539	3.26938	0.00107783	0.0150257	11.4145	11.1656	11.4012	10.9493	10.9572	10.9198	Tor1aip1	208263	torsin A interacting protein 1 [Source:MGI Symbol;Acc:MGI:3582693]
13566	ENSMUSG00000060477	1814.5	-0.430699	0.131735	-3.26943	0.00107763	0.0150257	10.5415	10.7761	10.4133	10.9929	11.0932	11.0104	Irak2	108960	interleukin-1 receptor-associated kinase 2 [Source:MGI Symbol;Acc:MGI:2429603]
13772	ENSMUSG00000062127	2905.92	-0.442438	0.135395	-3.26777	0.00108398	0.0150859	11.3303	11.4075	10.9988	11.7085	11.6881	11.7556	Cttnbp2nl	80281	CTTNBP2 N-terminal like [Source:MGI Symbol;Acc:MGI:1933137]
18308	ENSMUSG00000105509	130.455	-0.691425	0.211582	-3.26788	0.00108358	0.0150859	6.54455	6.57706	6.67437	7.55543	7.29376	7.25508	C130013H08Rik	NA	RIKEN cDNA C130013H08 gene [Source:MGI Symbol;Acc:MGI:3697343]
6557	ENSMUSG00000029992	2190.21	0.465989	0.142641	3.26688	0.0010874	0.0151116	11.1968	11.5578	11.1771	10.8322	10.9197	10.7395	Gfpt1	14583	glutamine fructose-6-phosphate transaminase 1 [Source:MGI Symbol;Acc:MGI:95698]
1572	ENSMUSG00000017493	2157.36	-0.642656	0.196723	-3.26681	0.00108767	0.0151116	10.9521	10.1841	10.7888	11.5291	11.4704	11.1316	Igfbp4	16010	insulin-like growth factor binding protein 4 [Source:MGI Symbol;Acc:MGI:96439]
8063	ENSMUSG00000033544	33.6176	-1.08411	0.331883	-3.26655	0.00108866	0.0151127	3.67942	3.78013	1.48853	5.86811	6.63326	4.36961	Angptl1	72713	angiopoietin-like 1 [Source:MGI Symbol;Acc:MGI:1919963]
8768	ENSMUSG00000035960	3267.48	0.331989	0.101699	3.26444	0.00109679	0.0152127	11.8837	11.7227	11.8904	11.4833	11.4704	11.5292	Apex1	11792	apurinic/apyrimidinic endonuclease 1 [Source:MGI Symbol;Acc:MGI:88042]
5813	ENSMUSG00000028468	3660.65	-0.328343	0.100664	-3.26178	0.00110717	0.0153308	11.6773	11.7273	11.5731	11.9835	11.9434	12.06	Rgp1	242406	RAB6A GEF compex partner 1 [Source:MGI Symbol;Acc:MGI:1915956]
14243	ENSMUSG00000067219	4000.19	-0.477807	0.146484	-3.26185	0.0011069	0.0153308	11.5094	11.9699	11.5537	12.1567	12.1882	12.2412	Nipal1	70701	NIPA-like domain containing 1 [Source:MGI Symbol;Acc:MGI:1917951]
10281	ENSMUSG00000040713	1708.71	-0.621737	0.190722	-3.25991	0.00111449	0.0154192	10.3411	10.4524	10.2781	10.5291	11.1745	11.3045	Creg1	433375	cellular repressor of E1A-stimulated genes 1 [Source:MGI Symbol;Acc:MGI:1344382]
5631	ENSMUSG00000028126	4114.8	-0.352531	0.108175	-3.25889	0.00111848	0.0154483	11.7822	11.9237	11.7309	12.2523	12.0928	12.1804	Pip5k1a	18720	phosphatidylinositol-4-phosphate 5-kinase, type 1 alpha [Source:MGI Symbol;Acc:MGI:107929]
833	ENSMUSG00000006019	3178.39	-0.678251	0.208123	-3.25889	0.00111848	0.0154483	11.0871	11.5342	10.923	12.3667	11.7626	11.6607	Dhx34	71723	DEAH (Asp-Glu-Ala-His) box polypeptide 34 [Source:MGI Symbol;Acc:MGI:1918973]
5714	ENSMUSG00000028289	60.485	-1.07959	0.331353	-3.25813	0.00112147	0.0154767	4.18436	4.16867	3.77	7.77439	6.44269	3.72005	Epha7	13841	Eph receptor A7 [Source:MGI Symbol;Acc:MGI:95276]
4058	ENSMUSG00000024781	581.169	-0.504891	0.155006	-3.25724	0.00112502	0.0155126	9.05383	8.81726	8.79564	9.54762	9.47675	9.2413	Lipa	16889	lysosomal acid lipase A [Source:MGI Symbol;Acc:MGI:96789]
1503	ENSMUSG00000016524	1018.77	0.956888	0.29384	3.25649	0.00112799	0.0155406	10.5774	10.2011	10.6771	9.50814	9.70458	7.73907	Il19	329244	interleukin 19 [Source:MGI Symbol;Acc:MGI:1890472]
14375	ENSMUSG00000068747	4468.22	-0.493682	0.151664	-3.2551	0.00113351	0.0156035	11.8676	12.0374	11.5842	12.1728	12.4015	12.4961	Sort1	20661	sortilin 1 [Source:MGI Symbol;Acc:MGI:1338015]
10435	ENSMUSG00000041323	14.7043	1.09148	0.335356	3.2547	0.00113514	0.0156119	5.00632	4.16867	4.76486	2.88337	2.51714	1.9299	Ak7	78801	adenylate kinase 7 [Source:MGI Symbol;Acc:MGI:1926051]
16391	ENSMUSG00000086769	98.6944	-0.790377	0.242858	-3.25448	0.00113601	0.0156119	6.07845	5.81248	6.36231	6.92044	6.97413	7.18251	Gm15587	NA	predicted gene 15587 [Source:MGI Symbol;Acc:MGI:3783035]
16403	ENSMUSG00000086825	166.026	0.910113	0.279857	3.25206	0.00114572	0.0157308	8.08535	7.78617	7.64793	7.23745	6.64693	5.86152	Gm15675	NA	predicted gene 15675 [Source:MGI Symbol;Acc:MGI:3783117]
14013	ENSMUSG00000063904	9240.6	-0.375882	0.115593	-3.25178	0.00114684	0.0157308	13.1068	12.9035	12.8802	13.2988	13.2878	13.4703	Dpp3	75221	dipeptidylpeptidase 3 [Source:MGI Symbol;Acc:MGI:1922471]
5518	ENSMUSG00000027919	9068.73	-0.590113	0.181483	-3.25161	0.00114753	0.0157308	12.7603	13.1245	12.3976	13.2766	13.3881	13.6109	Lce1g	66195	late cornified envelope 1G [Source:MGI Symbol;Acc:MGI:1913445]
3175	ENSMUSG00000022382	1473.35	-0.426691	0.131239	-3.25125	0.00114897	0.0157373	10.347	10.3161	10.1939	10.5456	10.7606	10.8673	Wnt7b	22422	wingless-type MMTV integration site family, member 7B [Source:MGI Symbol;Acc:MGI:98962]
7669	ENSMUSG00000032380	497.58	-1.0023	0.308466	-3.2493	0.00115689	0.0158326	8.10236	8.01061	8.0965	10.3817	9.15198	8.1397	Dapk2	13143	death-associated protein kinase 2 [Source:MGI Symbol;Acc:MGI:1341297]
11081	ENSMUSG00000044197	364.24	-0.711978	0.219427	-3.24472	0.00117567	0.0160662	8.16846	8.09144	7.88683	8.31684	9.05792	9.08334	Gpr146	80290	G protein-coupled receptor 146 [Source:MGI Symbol;Acc:MGI:1933113]
4280	ENSMUSG00000025207	1402.18	-0.755505	0.232846	-3.24466	0.00117591	0.0160662	9.78034	10.2294	9.79402	10.1189	10.9613	11.1958	Sema4g	26456	sema domain, immunoglobulin domain (Ig), transmembrane domain (TM) and short cytoplasmic domain, (semaphorin) 4G [Source:MGI Symbol;Acc:MGI:1347047]
7522	ENSMUSG00000032086	399.572	-0.922633	0.284391	-3.24424	0.00117766	0.0160767	7.63359	8.38049	7.61508	9.79211	8.80104	8.42172	Bace1	23821	beta-site APP cleaving enzyme 1 [Source:MGI Symbol;Acc:MGI:1346542]
16926	ENSMUSG00000092274	115371	-0.465407	0.143468	-3.24398	0.00117871	0.0160778	16.2451	16.6281	16.7349	16.9607	17.0608	17.0944	Neat1	NA	nuclear paraspeckle assembly transcript 1 (non-protein coding) [Source:MGI Symbol;Acc:MGI:1914211]
7845	ENSMUSG00000032744	137.548	-0.935032	0.288329	-3.24294	0.00118304	0.0161234	6.45909	6.2549	6.39364	8.26294	6.99566	7.21015	Heyl	56198	hairy/enhancer-of-split related with YRPW motif-like [Source:MGI Symbol;Acc:MGI:1860511]
10091	ENSMUSG00000040128	3398.26	0.525344	0.162049	3.24189	0.00118742	0.0161697	11.8869	12.2336	11.7935	11.2059	11.6269	11.4081	Pnrc1	108767	proline-rich nuclear receptor coactivator 1 [Source:MGI Symbol;Acc:MGI:1917838]
9147	ENSMUSG00000037321	3121.22	0.635478	0.196184	3.23919	0.00119868	0.0163096	12.1013	11.5704	12.024	10.8964	11.5733	11.0901	Tap1	21354	transporter 1, ATP-binding cassette, sub-family B (MDR/TAP) [Source:MGI Symbol;Acc:MGI:98483]
11788	ENSMUSG00000048186	54.5478	-0.931315	0.287647	-3.2377	0.00120496	0.0163814	4.9573	5.17114	5.06645	6.64198	6.14816	5.95162	Bend7	209645	BEN domain containing 7 [Source:MGI Symbol;Acc:MGI:2443100]
4547	ENSMUSG00000025885	5572.86	-0.436372	0.134845	-3.23609	0.00121177	0.0164605	12.3246	12.2002	12.0596	12.8513	12.5269	12.5622	Myo5b	17919	myosin VB [Source:MGI Symbol;Acc:MGI:106598]
5941	ENSMUSG00000028702	471.096	0.600971	0.185747	3.23543	0.00121461	0.0164719	9.38103	9.06325	9.0503	8.73915	8.21311	8.55705	Rad54l	19366	RAD54 like (S. cerevisiae) [Source:MGI Symbol;Acc:MGI:894697]
3892	ENSMUSG00000024410	1679.87	0.334941	0.103522	3.23547	0.00121444	0.0164719	10.9229	10.7995	10.9034	10.5761	10.5321	10.4908	3110002H16Rik	76482	RIKEN cDNA 3110002H16 gene [Source:MGI Symbol;Acc:MGI:1916528]
11896	ENSMUSG00000048796	752.98	-0.399335	0.123465	-3.2344	0.00121897	0.0165174	9.42452	9.33867	9.24322	9.75886	9.69639	9.79308	Cyb561d1	72023	cytochrome b-561 domain containing 1 [Source:MGI Symbol;Acc:MGI:1919273]
13583	ENSMUSG00000060621	10515.3	-0.482177	0.149096	-3.23399	0.00122072	0.0165275	13.0687	13.2402	12.9251	13.8407	13.4626	13.4374	Nkpd1	69547	NTPase, KAP family P-loop domain containing 1 [Source:MGI Symbol;Acc:MGI:1916797]
7480	ENSMUSG00000032009	1261.6	-0.336563	0.104091	-3.23334	0.0012235	0.0165515	10.1012	10.1305	10.1267	10.4359	10.5238	10.4313	Sesn3	75747	sestrin 3 [Source:MGI Symbol;Acc:MGI:1922997]
13243	ENSMUSG00000057899	868.197	-0.4963	0.153623	-3.23064	0.00123513	0.016695	9.50561	9.61154	9.29805	10.1941	9.85199	9.93789	Adgrf2	435529	adhesion G protein-coupled receptor F2 [Source:MGI Symbol;Acc:MGI:2182728]
1822	ENSMUSG00000019467	163.462	-0.80199	0.248347	-3.22932	0.00124086	0.0167588	7.03267	6.27482	6.99347	8.01869	7.73877	7.47612	Arhgef25	52666	Rho guanine nucleotide exchange factor (GEF) 25 [Source:MGI Symbol;Acc:MGI:1277173]
3773	ENSMUSG00000024173	402.053	-0.808124	0.250267	-3.22905	0.00124203	0.0167608	8.61817	7.35238	8.03326	9.17296	9.00052	8.99605	Tpsab1	NA	tryptase alpha/beta 1 [Source:MGI Symbol;Acc:MGI:96943]
937	ENSMUSG00000006777	3206.29	-0.664457	0.205881	-3.22739	0.00124927	0.0168447	11.026	11.6804	10.8402	11.8331	12.1961	11.8541	Krt23	94179	keratin 23 [Source:MGI Symbol;Acc:MGI:2148866]
3296	ENSMUSG00000022594	676.097	-0.590895	0.183129	-3.22666	0.00125246	0.0168738	9.18471	9.1761	8.73884	9.4258	9.71273	9.88884	Lynx1	23936	Ly6/neurotoxin 1 [Source:MGI Symbol;Acc:MGI:1345180]
12390	ENSMUSG00000051879	51.0769	1.07922	0.334612	3.2253	0.0012584	0.0169242	7.04445	3.78013	6.86524	4.17072	4.17057	3.81912	Krt71	56735	keratin 71 [Source:MGI Symbol;Acc:MGI:1861586]
11964	ENSMUSG00000049232	686.438	0.432822	0.134204	3.2251	0.0012593	0.0169242	9.66867	9.59777	9.63271	9.01887	9.29555	9.21652	Tigd2	68140	tigger transposable element derived 2 [Source:MGI Symbol;Acc:MGI:1915390]
5900	ENSMUSG00000028640	3324.91	0.432802	0.134218	3.22463	0.00126134	0.0169242	11.8555	12.1219	11.7159	11.5145	11.4344	11.4175	Tfap2c	21420	transcription factor AP-2, gamma [Source:MGI Symbol;Acc:MGI:106032]
2056	ENSMUSG00000020181	515.141	-0.651075	0.201901	-3.22472	0.00126096	0.0169242	8.61817	8.65197	8.54668	8.82957	9.58366	9.46239	Nav3	260315	neuron navigator 3 [Source:MGI Symbol;Acc:MGI:2183703]
18788	ENSMUSG00000109829	31.462	-1.04009	0.322525	-3.22483	0.00126049	0.0169242	3.41472	4.16867	4.31927	5.40809	5.96389	5.3674	Gm45605	NA	predicted gene 45605 [Source:MGI Symbol;Acc:MGI:5791441]
8141	ENSMUSG00000033826	667.805	0.500602	0.155342	3.22258	0.00127039	0.0170318	9.6104	9.81566	9.42667	9.17561	9.14477	8.95851	Dnah8	13417	dynein, axonemal, heavy chain 8 [Source:MGI Symbol;Acc:MGI:107714]
5883	ENSMUSG00000028609	2507.99	0.372034	0.115479	3.22166	0.00127451	0.017073	11.4547	11.4204	11.538	11.1044	10.9455	11.2039	Magoh	17149	mago homolog, exon junction complex core component [Source:MGI Symbol;Acc:MGI:1330312]
3523	ENSMUSG00000023043	35.8521	1.06539	0.330776	3.22087	0.00127803	0.0171063	4.55766	6.0155	6.67437	4.40595	2.51714	1.9299	Krt18	16668	keratin 18 [Source:MGI Symbol;Acc:MGI:96692]
10025	ENSMUSG00000039904	31.4741	-1.07924	0.335303	-3.21871	0.00128767	0.0172213	4.34544	1.64295	3.32627	6.08697	5.94188	4.99608	Gpr37	14763	G protein-coupled receptor 37 [Source:MGI Symbol;Acc:MGI:1313297]
8306	ENSMUSG00000034359	105.026	-1.07974	0.335482	-3.21847	0.00128875	0.0172218	4.62199	6.33296	3.94936	6.37261	8.19461	7.12558	Skint2	329919	selection and upkeep of intraepithelial T cells 2 [Source:MGI Symbol;Acc:MGI:3649629]
4475	ENSMUSG00000025665	2271.4	-0.557711	0.17334	-3.21743	0.00129344	0.0172703	10.7329	11.1181	10.5455	11.2259	11.3975	11.6084	Rps6ka6	67071	ribosomal protein S6 kinase polypeptide 6 [Source:MGI Symbol;Acc:MGI:1914321]
6449	ENSMUSG00000029659	49.8968	-0.994959	0.309278	-3.21704	0.00129522	0.0172801	4.49033	4.32966	5.34811	6.17451	6.48896	5.90728	Medag	70717	mesenteric estrogen dependent adipogenesis [Source:MGI Symbol;Acc:MGI:1917967]
5650	ENSMUSG00000028159	1048.59	-0.424553	0.132004	-3.21622	0.00129891	0.0173153	9.91641	9.783	9.68588	10.1394	10.3715	10.197	Dapp1	26377	dual adaptor for phosphotyrosine and 3-phosphoinositides 1 [Source:MGI Symbol;Acc:MGI:1347063]
1892	ENSMUSG00000019843	1629.16	-0.522122	0.162412	-3.2148	0.00130537	0.0173874	10.5925	10.3245	10.1464	10.7474	10.8608	11.131	Fyn	14360	Fyn proto-oncogene [Source:MGI Symbol;Acc:MGI:95602]
18014	ENSMUSG00000102439	85231.9	-0.838707	0.260956	-3.21397	0.00130912	0.0174232	15.4016	16.3936	15.2418	16.161	16.9413	17.1373	Flg	NA	filaggrin [Source:MGI Symbol;Acc:MGI:95553]
1825	ENSMUSG00000019487	1226.94	0.390212	0.12143	3.21347	0.00131142	0.0174396	10.3694	10.368	10.5986	10.0554	10.0527	10.0313	Trip10	106628	thyroid hormone receptor interactor 10 [Source:MGI Symbol;Acc:MGI:2146901]
11103	ENSMUSG00000044308	5486.07	-0.296742	0.0923613	-3.21284	0.00131431	0.017464	12.2515	12.2698	12.2665	12.6294	12.4838	12.5786	Ubr3	68795	ubiquitin protein ligase E3 component n-recognin 3 [Source:MGI Symbol;Acc:MGI:1861100]
13052	ENSMUSG00000056427	380.364	-0.969212	0.301741	-3.21206	0.00131786	0.017497	8.06235	7.11892	7.90325	9.86629	8.71931	8.16817	Slit3	20564	slit homolog 3 (Drosophila) [Source:MGI Symbol;Acc:MGI:1315202]
11112	ENSMUSG00000044338	275.922	-0.804143	0.250439	-3.21094	0.00132303	0.0175515	7.64911	7.8473	7.05354	8.92417	8.38606	8.11554	Aplnr	23796	apelin receptor [Source:MGI Symbol;Acc:MGI:1346086]
4746	ENSMUSG00000026277	3518.21	0.342162	0.106579	3.2104	0.00132549	0.0175624	11.9654	11.9553	11.9169	11.5166	11.7252	11.5329	Stk25	59041	serine/threonine kinase 25 (yeast) [Source:MGI Symbol;Acc:MGI:1891699]
5098	ENSMUSG00000026985	7486.81	-0.668223	0.20815	-3.2103	0.00132599	0.0175624	12.1812	12.9344	12.0669	13.0378	13.1433	13.3864	Il1f8	69677	interleukin 1 family, member 8 [Source:MGI Symbol;Acc:MGI:1916927]
5439	ENSMUSG00000027722	880.674	0.400431	0.124807	3.20841	0.00133471	0.0176637	9.98528	9.90941	10.0316	9.68625	9.48628	9.50579	Spata5	57815	spermatogenesis associated 5 [Source:MGI Symbol;Acc:MGI:1927170]
5837	ENSMUSG00000028528	36.7164	-1.05046	0.327443	-3.20806	0.00133633	0.017671	3.55313	4.25141	4.50286	6.44481	5.41194	5.43143	Dnajc6	72685	DnaJ heat shock protein family (Hsp40) member C6 [Source:MGI Symbol;Acc:MGI:1919935]
6783	ENSMUSG00000030510	13931.4	-0.625779	0.195136	-3.20689	0.00134178	0.0177288	13.277	13.6273	13.1996	14.4822	13.8367	13.7824	Cers3	545975	ceramide synthase 3 [Source:MGI Symbol;Acc:MGI:2681008]
15013	ENSMUSG00000074415	6434.46	0.642284	0.20062	3.20149	0.00136721	0.0180502	12.9319	12.5322	13.3223	12.5382	12.144	12.0218	2610203C20Rik	NA	RIKEN cDNA 2610203C20 gene [Source:MGI Symbol;Acc:MGI:1917705]
1174	ENSMUSG00000010797	19.8237	-1.03333	0.322988	-3.19929	0.00137767	0.0181737	2.67108	2.39124	1.48853	4.6697	6.22306	3.37401	Wnt2	22413	wingless-type MMTV integration site family, member 2 [Source:MGI Symbol;Acc:MGI:98954]
18473	ENSMUSG00000107092	431.898	0.950391	0.297271	3.19705	0.00138839	0.0182918	9.32658	9.0944	9.35884	8.75698	7.71301	6.77695	Gm7993	NA	predicted gene 7993 [Source:MGI Symbol;Acc:MGI:3647399]
7273	ENSMUSG00000031609	1128.96	0.451368	0.141193	3.1968	0.00138959	0.0182918	10.4712	10.2722	10.3276	9.68439	10.0463	9.90444	Sap30	60406	sin3 associated polypeptide [Source:MGI Symbol;Acc:MGI:1929129]
1194	ENSMUSG00000011632	4503.58	-0.577597	0.180684	-3.19673	0.00138996	0.0182918	11.7848	11.9499	11.6161	12.7857	12.232	12.146	Pinlyp	641361	phospholipase A2 inhibitor and LY6/PLAUR domain containing [Source:MGI Symbol;Acc:MGI:3615324]
8753	ENSMUSG00000035900	2345.25	-0.369103	0.115517	-3.19524	0.00139714	0.0183716	10.9838	11.0504	10.9437	11.4987	11.2385	11.3729	Gramd4	223752	GRAM domain containing 4 [Source:MGI Symbol;Acc:MGI:2676308]
10580	ENSMUSG00000041859	2768.3	0.530694	0.16611	3.19484	0.00139907	0.0183823	11.8417	11.577	11.642	11.413	10.8229	11.0745	Mcm3	17215	minichromosome maintenance complex component 3 [Source:MGI Symbol;Acc:MGI:101845]
14305	ENSMUSG00000068040	3223.69	-0.315812	0.0988752	-3.19405	0.00140294	0.0184185	11.4767	11.4332	11.5415	11.7267	11.8523	11.8398	Tm9sf4	99237	transmembrane 9 superfamily protein member 4 [Source:MGI Symbol;Acc:MGI:2139220]
3658	ENSMUSG00000023952	3743.89	-0.371766	0.116429	-3.19307	0.00140767	0.0184659	11.664	11.7629	11.5654	11.9235	12.053	12.1626	Gtpbp2	56055	GTP binding protein 2 [Source:MGI Symbol;Acc:MGI:1860138]
7338	ENSMUSG00000031748	40.1017	-0.942676	0.295334	-3.1919	0.00141342	0.0185265	4.62199	4.40388	4.76486	5.94481	5.67466	5.92962	Gnao1	14681	guanine nucleotide binding protein, alpha O [Source:MGI Symbol;Acc:MGI:95775]
13079	ENSMUSG00000056612	7739.36	0.322718	0.101129	3.19117	0.001417	0.0185515	13.1268	12.9571	13.1311	12.6817	12.7727	12.7744	Ppp1r14b	18938	protein phosphatase 1, regulatory (inhibitor) subunit 14B [Source:MGI Symbol;Acc:MGI:107682]
13644	ENSMUSG00000061126	5935.65	-0.483421	0.151493	-3.19105	0.00141758	0.0185515	12.3252	12.3074	12.1322	13.0357	12.6971	12.5246	Cyp4f39	320997	cytochrome P450, family 4, subfamily f, polypeptide 39 [Source:MGI Symbol;Acc:MGI:2445210]
1277	ENSMUSG00000014226	4117.95	0.310663	0.0973943	3.18975	0.00142398	0.0186204	12.2109	12.0945	12.1663	11.8511	11.768	11.8998	Cacybp	12301	calcyclin binding protein [Source:MGI Symbol;Acc:MGI:1270839]
4715	ENSMUSG00000026211	192.467	-0.679449	0.213031	-3.18944	0.00142547	0.0186209	7.06773	7.47796	6.88742	8.01869	7.96293	7.78881	Obsl1	98733	obscurin-like 1 [Source:MGI Symbol;Acc:MGI:2138628]
10663	ENSMUSG00000042190	64.8914	-0.974282	0.305486	-3.18928	0.00142628	0.0186209	5.14413	5.54367	4.85765	6.93305	6.72632	5.81427	Cmklr1	14747	chemokine-like receptor 1 [Source:MGI Symbol;Acc:MGI:109603]
6571	ENSMUSG00000030029	1215.57	-0.448175	0.140555	-3.1886	0.00142962	0.0186496	10.0289	9.84759	10.0961	10.5239	10.5809	10.27	Lrig1	16206	leucine-rich repeats and immunoglobulin-like domains 1 [Source:MGI Symbol;Acc:MGI:107935]
11675	ENSMUSG00000047562	660.497	0.94775	0.297377	3.18703	0.00143743	0.0187367	8.7024	10.6165	9.70161	8.98899	8.30217	8.34898	Mmp10	17384	matrix metallopeptidase 10 [Source:MGI Symbol;Acc:MGI:97007]
235	ENSMUSG00000001576	1773.85	0.532082	0.16697	3.18668	0.00143914	0.0187386	11.2588	10.7317	11.1103	10.6419	10.4881	10.2917	Ergic1	67458	endoplasmic reticulum-golgi intermediate compartment (ERGIC) 1 [Source:MGI Symbol;Acc:MGI:1914708]
14789	ENSMUSG00000072849	15.8643	-1.06149	0.333118	-3.18654	0.00143985	0.0187386	2.89586	2.6571	1.48853	3.98948	4.82791	5.33428	Serpina1e	20704	serine (or cysteine) peptidase inhibitor, clade A, member 1E [Source:MGI Symbol;Acc:MGI:891967]
17717	ENSMUSG00000098973	435.106	0.721697	0.226548	3.18562	0.00144442	0.0187832	9.47763	8.75836	9.04537	8.08232	8.06317	8.65752	Mir6236	NA	microRNA 6236 [Source:MGI Symbol;Acc:MGI:5530929]
5483	ENSMUSG00000027843	214.246	0.717767	0.225427	3.18404	0.00145236	0.0188715	7.90966	8.02243	8.34109	6.8424	7.45005	7.46851	Ptpn22	19260	protein tyrosine phosphatase, non-receptor type 22 (lymphoid) [Source:MGI Symbol;Acc:MGI:107170]
12640	ENSMUSG00000053581	2491.21	-0.500633	0.157368	-3.18129	0.00146622	0.0190366	10.8576	11.2986	10.7658	11.5751	11.4767	11.52	Zfand2a	100494	zinc finger, AN1-type domain 2A [Source:MGI Symbol;Acc:MGI:2140729]
14050	ENSMUSG00000064210	3039.36	0.321826	0.101171	3.181	0.00146769	0.0190406	11.7497	11.6607	11.7631	11.4752	11.3889	11.3199	Ano6	105722	anoctamin 6 [Source:MGI Symbol;Acc:MGI:2145890]
5012	ENSMUSG00000026829	16.6068	-1.0595	0.333394	-3.17792	0.00148336	0.0192287	2.07774	3.24674	1.89104	4.40595	5.50493	4.43354	Gbgt1	227671	globoside alpha-1,3-N-acetylgalactosaminyltransferase 1 [Source:MGI Symbol;Acc:MGI:2449143]
793	ENSMUSG00000005732	6126.94	0.392356	0.12348	3.17748	0.00148562	0.0192429	12.8178	12.6421	12.8422	12.5214	12.2257	12.3284	Ranbp1	19385	RAN binding protein 1 [Source:MGI Symbol;Acc:MGI:96269]
2202	ENSMUSG00000020456	11338.9	-0.334897	0.105447	-3.17596	0.00149342	0.0193287	13.3985	13.2257	13.2304	13.7253	13.5836	13.5784	Ogdh	18293	oxoglutarate (alpha-ketoglutarate) dehydrogenase (lipoamide) [Source:MGI Symbol;Acc:MGI:1098267]
5014	ENSMUSG00000026831	105.357	0.854977	0.269305	3.17475	0.00149965	0.0193448	7.28197	7.24542	6.95198	6.46231	6.22306	5.46241	1700007K13Rik	69327	RIKEN cDNA 1700007K13 gene [Source:MGI Symbol;Acc:MGI:1916577]
8484	ENSMUSG00000034926	15809.3	-0.336513	0.105996	-3.17477	0.00149954	0.0193448	13.9053	13.7076	13.673	14.0842	14.16	14.0873	Dhcr24	74754	24-dehydrocholesterol reductase [Source:MGI Symbol;Acc:MGI:1922004]
8367	ENSMUSG00000034574	10598.7	-0.450378	0.141854	-3.17493	0.00149872	0.0193448	13.0658	13.3278	12.9261	13.5019	13.4967	13.7523	Daam1	208846	dishevelled associated activator of morphogenesis 1 [Source:MGI Symbol;Acc:MGI:1914596]
4166	ENSMUSG00000024975	2708.05	-0.460703	0.145115	-3.17475	0.00149967	0.0193448	11.1181	11.1133	11.1911	11.3237	11.7598	11.7513	Pdcd4	18569	programmed cell death 4 [Source:MGI Symbol;Acc:MGI:107490]
292	ENSMUSG00000001985	189.643	-0.95633	0.301246	-3.17458	0.00150054	0.0193448	3.55313	3.66411	4.44422	9.74641	7.55526	5.66244	Grik3	14807	glutamate receptor, ionotropic, kainate 3 [Source:MGI Symbol;Acc:MGI:95816]
14762	ENSMUSG00000072601	18.4757	-1.02207	0.322208	-3.17208	0.00151354	0.019497	1.65426	1.04371	3.03986	3.78214	6.00692	4.66424	Ear1	13586	eosinophil-associated, ribonuclease A family, member 1 [Source:MGI Symbol;Acc:MGI:108021]
10639	ENSMUSG00000042092	8057.96	-0.683414	0.215532	-3.17082	0.00152011	0.0195663	12.389	12.9789	12.1067	12.9295	13.3886	13.5485	Lce1c	73719	late cornified envelope 1C [Source:MGI Symbol;Acc:MGI:1920969]
3743	ENSMUSG00000024109	11.36	-1.01909	0.321445	-3.17034	0.00152261	0.0195832	2.07774	1.04371	1.48853	3.24868	4.38147	5.11784	Nrxn1	18189	neurexin I [Source:MGI Symbol;Acc:MGI:1096391]
13443	ENSMUSG00000059534	3650.01	0.37117	0.117101	3.16966	0.00152619	0.019614	12.0478	11.8568	12.1214	11.5911	11.7183	11.576	Uqcr10	66152	ubiquinol-cytochrome c reductase, complex III subunit X [Source:MGI Symbol;Acc:MGI:1913402]
3736	ENSMUSG00000024096	17836.4	0.306429	0.0966843	3.16937	0.00152768	0.0196178	14.2804	14.3457	14.1812	14.0235	13.9068	13.94	Ralbp1	19765	ralA binding protein 1 [Source:MGI Symbol;Acc:MGI:108466]
11360	ENSMUSG00000045763	474.391	0.608025	0.191904	3.16838	0.00153292	0.0196454	9.14968	9.31241	9.09386	8.37805	8.86675	8.24145	Basp1	70350	brain abundant, membrane attached signal protein 1 [Source:MGI Symbol;Acc:MGI:1917600]
975	ENSMUSG00000007589	628.36	0.399393	0.126069	3.16806	0.00153461	0.0196454	9.57631	9.48689	9.40184	9.08814	9.06811	9.07083	Tinf2	28113	Terf1 (TRF1)-interacting nuclear factor 2 [Source:MGI Symbol;Acc:MGI:107246]
10349	ENSMUSG00000040938	681.961	-0.715879	0.22596	-3.16817	0.00153402	0.0196454	8.72454	8.68583	9.33281	10.153	9.63771	9.41566	Slc16a11	216867	solute carrier family 16 (monocarboxylic acid transporters), member 11 [Source:MGI Symbol;Acc:MGI:2663709]
2429	ENSMUSG00000020866	312.091	-0.916066	0.289153	-3.1681	0.00153439	0.0196454	8.10798	6.46017	7.66086	9.1298	8.64293	8.4606	Cacna1g	12291	calcium channel, voltage-dependent, T type, alpha 1G subunit [Source:MGI Symbol;Acc:MGI:1201678]
613	ENSMUSG00000004268	3388.37	0.333995	0.105489	3.16617	0.00154462	0.0197582	11.9846	11.766	11.9047	11.5518	11.572	11.5117	Emg1	14791	EMG1 N1-specific pseudouridine methyltransferase [Source:MGI Symbol;Acc:MGI:1315195]
6514	ENSMUSG00000029804	744.051	0.636607	0.201114	3.16541	0.00154863	0.019794	9.56408	10.2833	9.58601	9.16763	9.15915	9.10804	Herc3	73998	hect domain and RLD 3 [Source:MGI Symbol;Acc:MGI:1921248]
13634	ENSMUSG00000061062	458.289	-0.549699	0.173678	-3.16505	0.00155057	0.0198035	8.77846	8.44783	8.28372	9.22001	9.04507	9.05313	Gm10093	NA	predicted pseudogene 10093 [Source:MGI Symbol;Acc:MGI:3704479]
18670	ENSMUSG00000108783	546.271	-0.790119	0.249692	-3.16437	0.00155416	0.019834	8.61027	8.67463	8.33706	8.76758	9.43206	10.0144	Gm44819	NA	predicted gene 44819 [Source:MGI Symbol;Acc:MGI:5753395]
931	ENSMUSG00000006731	4092.3	0.351545	0.11112	3.16365	0.00155804	0.0198681	12.1597	12.2919	12.0436	11.7896	11.8721	11.7564	B4galnt1	14421	beta-1,4-N-acetyl-galactosaminyl transferase 1 [Source:MGI Symbol;Acc:MGI:1342057]
617	ENSMUSG00000004317	1599.57	-0.437715	0.138393	-3.16284	0.00156236	0.0199076	10.2638	10.6281	10.2697	10.8802	10.8297	10.8549	Clcn5	12728	chloride channel, voltage-sensitive 5 [Source:MGI Symbol;Acc:MGI:99486]
3718	ENSMUSG00000024067	1579.24	0.320733	0.101431	3.16209	0.00156643	0.0199213	10.7247	10.7708	10.8437	10.4567	10.434	10.4671	Dpy30	66310	dpy-30, histone methyltransferase complex regulatory subunit [Source:MGI Symbol;Acc:MGI:1913560]
10544	ENSMUSG00000041737	4379.42	-0.503693	0.159277	-3.16238	0.00156484	0.0199213	11.8816	11.7036	11.8219	12.6436	12.08	12.2364	Tmem45b	235135	transmembrane protein 45b [Source:MGI Symbol;Acc:MGI:2384574]
18543	ENSMUSG00000107728	35.4511	-1.04808	0.331463	-3.16197	0.00156706	0.0199213	3.79553	3.66411	2.46338	3.98948	6.96325	5.52245	Gm43949	NA	predicted gene, 43949 [Source:MGI Symbol;Acc:MGI:5690341]
14308	ENSMUSG00000068114	817.461	0.397789	0.125863	3.1605	0.001575	0.0200068	9.79437	9.81566	9.9861	9.47835	9.38594	9.50207	Ccdc134	76457	coiled-coil domain containing 134 [Source:MGI Symbol;Acc:MGI:1923707]
12474	ENSMUSG00000052459	13236	-0.339047	0.1073	-3.15979	0.00157882	0.0200398	13.517	13.6323	13.3612	13.8632	13.8352	13.8689	Atp6v1a	11964	ATPase, H+ transporting, lysosomal V1 subunit A [Source:MGI Symbol;Acc:MGI:1201780]
15336	ENSMUSG00000078763	66.0478	1.00915	0.319538	3.15816	0.0015877	0.020137	6.89627	5.72832	6.9832	4.60814	5.67466	4.81589	Slfn1	20555	schlafen 1 [Source:MGI Symbol;Acc:MGI:1313259]
18708	ENSMUSG00000109147	133.18	-0.695812	0.220458	-3.15622	0.00159829	0.0202557	6.59349	6.60879	6.66155	7.23745	7.67349	7.27267	4930431P19Rik	NA	RIKEN cDNA 4930431P19 gene [Source:MGI Symbol;Acc:MGI:1921136]
11551	ENSMUSG00000046845	52.8518	-1.02729	0.325512	-3.15592	0.00159991	0.0202606	5.00632	4.60606	4.50286	5.1301	6.61947	6.78922	Il1f10	215274	interleukin 1 family, member 10 [Source:MGI Symbol;Acc:MGI:2652548]
7324	ENSMUSG00000031714	3219.1	-0.395126	0.125235	-3.15509	0.0016045	0.0202874	11.3231	11.6018	11.3597	11.7835	11.7824	11.9566	Gab1	14388	growth factor receptor bound protein 2-associated protein 1 [Source:MGI Symbol;Acc:MGI:108088]
8053	ENSMUSG00000033508	171118	-0.729631	0.23124	-3.1553	0.00160335	0.0202874	16.6983	17.4237	16.3727	17.3618	17.7889	18.0146	Asprv1	67855	aspartic peptidase, retroviral-like 1 [Source:MGI Symbol;Acc:MGI:1915105]
4883	ENSMUSG00000026586	555.685	-0.838598	0.265813	-3.15484	0.00160584	0.0202888	8.73912	8.20996	8.52915	10.1216	9.48057	8.7101	Prrx1	18933	paired related homeobox 1 [Source:MGI Symbol;Acc:MGI:97712]
16428	ENSMUSG00000086938	15.613	1.02913	0.32634	3.15356	0.00161295	0.020363	4.18436	5.03763	5.14219	0	2.25688	2.91788	4930481A15Rik	NA	RIKEN cDNA 4930481A15 gene [Source:MGI Symbol;Acc:MGI:1922181]
12660	ENSMUSG00000053746	1676.07	-0.484821	0.153898	-3.15027	0.00163117	0.0205773	10.3846	10.6559	10.2247	10.7563	11.0443	11.0182	Ptrh1	329384	peptidyl-tRNA hydrolase 1 homolog [Source:MGI Symbol;Acc:MGI:1913779]
10454	ENSMUSG00000041390	805.072	-0.46623	0.148013	-3.14993	0.00163312	0.0205861	9.31203	9.61154	9.2128	9.93684	9.8446	9.85422	Mdfic	16543	MyoD family inhibitor domain containing [Source:MGI Symbol;Acc:MGI:104611]
6624	ENSMUSG00000030126	3826.15	-0.446581	0.14186	-3.14805	0.00164366	0.0207031	11.4481	11.885	11.5782	12.2108	12.0274	12.1079	Tmcc1	330401	transmembrane and coiled coil domains 1 [Source:MGI Symbol;Acc:MGI:2442368]
12997	ENSMUSG00000056050	3941.42	-0.274453	0.0872155	-3.14684	0.00165045	0.0207727	11.7813	11.8339	11.7799	12.0519	12.0997	12.081	Mia3	NA	melanoma inhibitory activity 3 [Source:MGI Symbol;Acc:MGI:2443183]
4541	ENSMUSG00000025873	3497.32	-0.311214	0.0989201	-3.14611	0.00165456	0.0208085	11.5575	11.6976	11.5542	11.9231	11.8837	11.9604	Faf2	76577	Fas associated factor family member 2 [Source:MGI Symbol;Acc:MGI:1923827]
6015	ENSMUSG00000028859	637.875	0.533183	0.169607	3.14363	0.00166864	0.0209695	9.82373	9.2659	9.58771	9.03065	8.97094	9.01446	Csf3r	12986	colony stimulating factor 3 receptor (granulocyte) [Source:MGI Symbol;Acc:MGI:1339755]
2544	ENSMUSG00000021091	429.694	-0.902406	0.287392	-3.13998	0.0016896	0.0212167	8.53709	7.28524	8.02828	8.43677	9.73689	9.21879	Serpina3n	20716	serine (or cysteine) peptidase inhibitor, clade A, member 3N [Source:MGI Symbol;Acc:MGI:105045]
2416	ENSMUSG00000020840	74024.1	-0.384515	0.122484	-3.13932	0.00169341	0.0212484	16.0264	16.067	15.7788	16.2767	16.3125	16.4855	Blmh	104184	bleomycin hydrolase [Source:MGI Symbol;Acc:MGI:1345186]
13208	ENSMUSG00000057609	11250.3	-0.613997	0.195733	-3.13691	0.00170739	0.021392	13.0261	13.4247	12.6958	13.4149	13.8396	13.9616	Lce1a1	67127	late cornified envelope 1A1 [Source:MGI Symbol;Acc:MGI:1914377]
3989	ENSMUSG00000024620	1076.36	-0.783533	0.24978	-3.1369	0.00170746	0.021392	9.87577	8.94394	9.61455	10.9747	10.1733	10.0783	Pdgfrb	18596	platelet derived growth factor receptor, beta polypeptide [Source:MGI Symbol;Acc:MGI:97531]
17339	ENSMUSG00000097259	50.638	-1.00836	0.321531	-3.13611	0.00171203	0.021433	4.90655	5.08352	3.94936	6.82897	5.89683	5.83809	Gm26766	NA	predicted gene, 26766 [Source:MGI Symbol;Acc:MGI:5477260]
2503	ENSMUSG00000021003	415.834	-0.482919	0.154037	-3.13509	0.001718	0.0214749	8.50759	8.31468	8.44941	8.77109	9.02166	9.00133	Galc	14420	galactosylceramidase [Source:MGI Symbol;Acc:MGI:95636]
12015	ENSMUSG00000049556	72.5413	-1.0325	0.329322	-3.13522	0.00171724	0.0214749	4.79936	3.24674	4.44422	8.15408	6.31154	4.1588	Lingo1	235402	leucine rich repeat and Ig domain containing 1 [Source:MGI Symbol;Acc:MGI:1915522]
2138	ENSMUSG00000020334	1301.25	-0.602656	0.192255	-3.13466	0.00172051	0.0214901	9.85752	10.2282	9.81297	10.3503	10.4995	10.9899	Slc22a4	30805	solute carrier family 22 (organic cation transporter), member 4 [Source:MGI Symbol;Acc:MGI:1353479]
2384	ENSMUSG00000020787	13.63	-0.994979	0.317446	-3.13433	0.0017225	0.0214986	1.05229	0	2.68214	4.08294	5.27782	4.49477	P2rx1	18436	purinergic receptor P2X, ligand-gated ion channel, 1 [Source:MGI Symbol;Acc:MGI:1098235]
15409	ENSMUSG00000079092	37.7115	1.03053	0.328823	3.13399	0.00172447	0.0215068	5.3856	6.17237	6.43939	3.66611	0	4.1588	Prl2c2	18811	prolactin family 2, subfamily c, member 2 [Source:MGI Symbol;Acc:MGI:97618]
4103	ENSMUSG00000024866	48.7685	-0.958643	0.30612	-3.13159	0.00173863	0.021667	5.30951	4.16867	4.76486	6.37261	6.10919	5.95162	Acy3	71670	aspartoacylase (aminoacylase) 3 [Source:MGI Symbol;Acc:MGI:1918920]
2309	ENSMUSG00000020656	14501.1	-0.348208	0.111206	-3.13118	0.00174104	0.0216806	13.6073	13.7548	13.5301	13.881	14.0187	14.0697	Grhl1	195733	grainyhead-like 1 (Drosophila) [Source:MGI Symbol;Acc:MGI:2182540]
14945	ENSMUSG00000074071	42.6141	-1.02756	0.328229	-3.13063	0.00174433	0.0217052	5.05374	3.24674	4.31927	5.70127	6.41101	5.95162	Fam169b	434197	family with sequence similarity 169, member B [Source:MGI Symbol;Acc:MGI:3644026]
9828	ENSMUSG00000039242	2091.99	0.34738	0.110993	3.12976	0.00174947	0.0217527	11.0656	11.3047	11.2165	10.839	10.8386	10.8476	B3galnt2	97884	UDP-GalNAc:betaGlcNAc beta 1,3-galactosaminyltransferase, polypeptide 2 [Source:MGI Symbol;Acc:MGI:2145517]
7443	ENSMUSG00000031937	2956.82	-0.563281	0.180108	-3.12747	0.00176318	0.0219066	11.3158	11.0868	11.1669	11.3794	11.8285	12.1107	Vstm5	69137	V-set and transmembrane domain containing 5 [Source:MGI Symbol;Acc:MGI:1916387]
6381	ENSMUSG00000029538	2676.23	0.329372	0.105377	3.12565	0.0017741	0.0220244	11.5956	11.4639	11.5735	11.2904	11.1265	11.2021	Srsf9	108014	serine/arginine-rich splicing factor 9 [Source:MGI Symbol;Acc:MGI:104896]
1330	ENSMUSG00000014852	125.618	-0.922289	0.29509	-3.12545	0.00177534	0.0220244	5.80127	6.74352	5.98431	6.7168	7.82546	7.6544	Adamts13	279028	a disintegrin-like and metallopeptidase (reprolysin type) with thrombospondin type 1 motif, 13 [Source:MGI Symbol;Acc:MGI:2685556]
2075	ENSMUSG00000020227	334.475	-0.708176	0.226615	-3.12502	0.00177793	0.0220398	7.76046	7.76521	8.20644	8.80578	9.04507	8.2636	Irak3	73914	interleukin-1 receptor-associated kinase 3 [Source:MGI Symbol;Acc:MGI:1921164]
8018	ENSMUSG00000033389	59.5406	-1.04443	0.334496	-3.12239	0.00179389	0.0222211	4.62199	3.24674	5.37974	7.31655	6.0487	5.95162	Arhgap44	216831	Rho GTPase activating protein 44 [Source:MGI Symbol;Acc:MGI:2144423]
13786	ENSMUSG00000062234	5826.3	-0.315347	0.101092	-3.11942	0.0018121	0.0224296	12.3444	12.4004	12.2667	12.7432	12.5729	12.6619	Gak	231580	cyclin G associated kinase [Source:MGI Symbol;Acc:MGI:2442153]
4791	ENSMUSG00000026389	241.426	-0.717667	0.230082	-3.11917	0.00181358	0.0224312	7.6568	6.96807	7.62171	8.51851	8.2672	7.99887	Steap3	68428	STEAP family member 3 [Source:MGI Symbol;Acc:MGI:1915678]
1591	ENSMUSG00000017707	10712.3	-0.405955	0.130175	-3.11853	0.00181758	0.0224637	13.0797	13.3825	12.9895	13.5978	13.6167	13.5328	Serinc3	26943	serine incorporator 3 [Source:MGI Symbol;Acc:MGI:1349457]
10854	ENSMUSG00000042808	3380.41	-1.04667	0.335746	-3.11744	0.0018243	0.0225298	10.2751	10.0153	10.5341	13.3473	11.9037	11.1537	Gpx2	14776	glutathione peroxidase 2 [Source:MGI Symbol;Acc:MGI:106609]
8479	ENSMUSG00000034910	28.2997	-1.02141	0.327782	-3.11613	0.00183244	0.0226134	4.09653	3.07565	4.10888	5.67148	5.62027	5.03782	Pygo1	72135	pygopus 1 [Source:MGI Symbol;Acc:MGI:1919385]
9411	ENSMUSG00000038094	3103.69	-0.556766	0.178698	-3.11568	0.00183522	0.0226306	11.1485	11.5909	10.9956	11.8872	12.0587	11.6337	Atp13a4	224079	ATPase type 13A4 [Source:MGI Symbol;Acc:MGI:1924456]
9938	ENSMUSG00000039640	3099.77	0.376974	0.121067	3.11378	0.00184709	0.02276	11.8837	11.632	11.8136	11.3439	11.31	11.5089	Mrpl12	56282	mitochondrial ribosomal protein L12 [Source:MGI Symbol;Acc:MGI:1926273]
14512	ENSMUSG00000070337	141.94	0.93206	0.299398	3.11311	0.00185127	0.022781	7.81652	7.29503	7.80764	7.09887	6.06915	5.55156	Gpr179	217143	G protein-coupled receptor 179 [Source:MGI Symbol;Acc:MGI:2443409]
5186	ENSMUSG00000027219	95.8032	0.908926	0.291972	3.11306	0.00185156	0.022781	7.06773	7.05125	7.11122	5.94481	6.3786	4.9531	Slc28a2	269346	solute carrier family 28 (sodium-coupled nucleoside transporter), member 2 [Source:MGI Symbol;Acc:MGI:1913105]
3641	ENSMUSG00000023913	1005.16	-0.540082	0.173534	-3.11226	0.00185658	0.0228257	9.63399	9.64827	9.68112	10.4838	10.3041	9.84983	Pla2g7	27226	phospholipase A2, group VII (platelet-activating factor acetylhydrolase, plasma) [Source:MGI Symbol;Acc:MGI:1351327]
12244	ENSMUSG00000050944	314.933	-0.629815	0.202416	-3.11149	0.00186144	0.0228683	7.78174	8.18912	7.72384	8.32164	8.67663	8.79166	Efcab5	319634	EF-hand calcium binding domain 5 [Source:MGI Symbol;Acc:MGI:2442440]
3437	ENSMUSG00000022868	24.6247	-1.028	0.330621	-3.10931	0.00187524	0.0230206	3.67942	0	3.19016	5.03974	5.44361	5.76541	Ahsg	11625	alpha-2-HS-glycoprotein [Source:MGI Symbol;Acc:MGI:107189]
143	ENSMUSG00000001020	709.422	0.658899	0.212036	3.10749	0.00188682	0.0231456	9.49706	9.96869	9.88087	8.53514	9.25597	9.25905	S100a4	20198	S100 calcium binding protein A4 [Source:MGI Symbol;Acc:MGI:1330282]
1489	ENSMUSG00000016386	40.0367	-1.03745	0.333888	-3.10716	0.00188893	0.0231541	3.09029	3.78013	4.94483	6.51357	5.89683	5.39977	Mpped2	77015	metallophosphoesterase domain containing 2 [Source:MGI Symbol;Acc:MGI:1924265]
14425	ENSMUSG00000069237	4216.73	-0.410852	0.132244	-3.10677	0.00189141	0.0231673	11.691	12.0305	11.6885	12.245	12.1644	12.3083	Fam8a1	97863	family with sequence similarity 8, member A1 [Source:MGI Symbol;Acc:MGI:2145496]
2558	ENSMUSG00000021118	3290.85	0.434446	0.139874	3.10599	0.00189642	0.0231769	11.71	12.0228	11.9323	11.5124	11.2334	11.5519	Plek2	27260	pleckstrin 2 [Source:MGI Symbol;Acc:MGI:1351466]
4209	ENSMUSG00000025066	5579.86	0.428549	0.137958	3.10638	0.00189391	0.0231769	12.4878	12.6121	12.8371	12.3664	12.0708	12.1614	Sfr1	67788	SWI5 dependent recombination repair 1 [Source:MGI Symbol;Acc:MGI:1915038]
274	ENSMUSG00000001864	3532.01	-0.685555	0.220716	-3.10606	0.00189599	0.0231769	11.1223	11.8234	10.9243	11.762	12.2097	12.342	Aif1l	108897	allograft inflammatory factor 1-like [Source:MGI Symbol;Acc:MGI:1919598]
2822	ENSMUSG00000021686	3638.41	-0.346996	0.111739	-3.10542	0.00190008	0.0232032	11.6535	11.7416	11.516	12.0819	11.9263	11.9782	Ap3b1	11774	adaptor-related protein complex 3, beta 1 subunit [Source:MGI Symbol;Acc:MGI:1333879]
7602	ENSMUSG00000032265	5297.05	-0.710013	0.228652	-3.10522	0.0019014	0.0232032	11.5549	12.2237	11.8553	12.2913	12.4668	13.2315	Fam46a	212943	family with sequence similarity 46, member A [Source:MGI Symbol;Acc:MGI:2670964]
1250	ENSMUSG00000013646	3891.56	-0.382994	0.123371	-3.1044	0.00190667	0.0232503	11.768	11.8481	11.5062	12.1037	12.0828	12.1463	Sh3bp5l	79566	SH3 binding domain protein 5 like [Source:MGI Symbol;Acc:MGI:1933124]
2442	ENSMUSG00000020883	2793.9	-0.41534	0.13404	-3.09862	0.00194426	0.0236902	11.1048	11.3824	11.1446	11.4747	11.7515	11.7055	Fbxl20	72194	F-box and leucine-rich repeat protein 20 [Source:MGI Symbol;Acc:MGI:1919444]
2131	ENSMUSG00000020327	220.756	-0.773148	0.249531	-3.09841	0.00194562	0.0236902	6.7742	7.76521	7.05354	7.96446	8.20389	8.34898	Fgf22	67112	fibroblast growth factor 22 [Source:MGI Symbol;Acc:MGI:1914362]
13456	ENSMUSG00000059668	18729.5	-0.799172	0.257982	-3.09778	0.00194976	0.023723	14.0485	12.9059	13.6969	14.0379	15.1159	14.4354	Krt4	16682	keratin 4 [Source:MGI Symbol;Acc:MGI:96701]
9267	ENSMUSG00000037686	962.249	-0.506239	0.16351	-3.09607	0.00196102	0.0238424	9.61436	9.82413	9.37855	10.173	9.96132	10.3131	Aspg	104816	asparaginase [Source:MGI Symbol;Acc:MGI:2144822]
4872	ENSMUSG00000026574	1028.03	-0.671	0.216767	-3.09549	0.00196485	0.0238713	10.005	8.99586	9.55863	10.2531	10.4796	10.2689	Dpt	56429	dermatopontin [Source:MGI Symbol;Acc:MGI:1928392]
14393	ENSMUSG00000068890	6960.57	-0.636133	0.205601	-3.09401	0.00197471	0.0239734	12.231	12.72	12.0669	12.6163	13.2118	13.3104	Lce1a2	73722	late cornified envelope 1A2 [Source:MGI Symbol;Acc:MGI:1920972]
8805	ENSMUSG00000036112	13372.3	0.324263	0.104885	3.09161	0.00199075	0.0241504	13.9413	13.8055	13.8411	13.4782	13.456	13.6513	Metap2	56307	methionine aminopeptidase 2 [Source:MGI Symbol;Acc:MGI:1929701]
15308	ENSMUSG00000078604	50.5812	-1.03306	0.334536	-3.08805	0.00201474	0.0244233	3.55313	5.12799	4.25249	5.25585	7.09871	6.09691	Gm10961	NA	predicted gene 10961 [Source:MGI Symbol;Acc:MGI:3779172]
5194	ENSMUSG00000027230	657.402	-0.484573	0.156949	-3.08746	0.00201874	0.0244538	9.22151	9.05175	8.96684	9.37357	9.75436	9.63549	Creb3l1	26427	cAMP responsive element binding protein 3-like 1 [Source:MGI Symbol;Acc:MGI:1347062]
4713	ENSMUSG00000026208	86.1169	-0.881341	0.285586	-3.08608	0.00202812	0.0245494	5.85579	5.60788	5.80951	7.40065	6.31154	6.80139	Des	13346	desmin [Source:MGI Symbol;Acc:MGI:94885]
151	ENSMUSG00000001039	347.025	0.512058	0.166007	3.08456	0.00203854	0.0246573	8.78198	8.69325	8.59127	8.04796	8.33632	8.02505	B9d1	27078	B9 protein domain 1 [Source:MGI Symbol;Acc:MGI:1351471]
680	ENSMUSG00000004865	10824.4	-0.522514	0.169414	-3.08424	0.00204074	0.0246658	12.9681	13.3956	12.8639	13.4003	13.7695	13.7662	Srpk1	20815	serine/arginine-rich protein specific kinase 1 [Source:MGI Symbol;Acc:MGI:106908]
9068	ENSMUSG00000037060	1286.84	0.470809	0.152668	3.08388	0.00204317	0.0246771	10.4053	10.6869	10.568	10.2619	10.0566	9.83215	Prkcdbp	109042	protein kinase C, delta binding protein [Source:MGI Symbol;Acc:MGI:1923422]
8415	ENSMUSG00000034724	6648.35	-0.594219	0.192764	-3.08263	0.0020518	0.0247631	12.0918	12.7515	12.0522	12.8019	12.9544	13.1846	Cnot6l	231464	CCR4-NOT transcription complex, subunit 6-like [Source:MGI Symbol;Acc:MGI:2443154]
6796	ENSMUSG00000030530	8769.6	-0.437596	0.141976	-3.08218	0.00205489	0.0247779	12.7884	12.9758	12.7793	13.554	13.192	13.1482	Furin	18550	furin (paired basic amino acid cleaving enzyme) [Source:MGI Symbol;Acc:MGI:97513]
8378	ENSMUSG00000034607	27072.8	-0.571499	0.18543	-3.08202	0.00205604	0.0247779	14.1933	14.7736	14.0702	15.1841	14.8399	14.9634	Pof1b	69693	premature ovarian failure 1B [Source:MGI Symbol;Acc:MGI:1916943]
12708	ENSMUSG00000054083	963.393	-0.737487	0.239405	-3.0805	0.00206653	0.0248862	9.4992	9.76023	8.84464	9.74641	10.563	10.4136	Capn12	60594	calpain 12 [Source:MGI Symbol;Acc:MGI:1891369]
13573	ENSMUSG00000060548	1100.94	0.463531	0.150589	3.07812	0.00208312	0.0250393	10.2164	10.5197	10.2334	9.64278	9.97222	9.88599	Tnfrsf19	29820	tumor necrosis factor receptor superfamily, member 19 [Source:MGI Symbol;Acc:MGI:1352474]							1.37891
6115	ENSMUSG00000029027	748.662	0.427323	0.138834	3.07795	0.00208431	0.0250393	9.78386	9.63099	9.84449	9.42802	9.16391	9.32586	Dffb	13368	DNA fragmentation factor, beta subunit [Source:MGI Symbol;Acc:MGI:1196287]
8465	ENSMUSG00000034867	3325.4	-0.489061	0.158883	-3.07812	0.00208308	0.0250393	11.3921	11.5202	11.3311	11.5796	12.104	12.0682	Ankrd27	245886	ankyrin repeat domain 27 (VPS9 domain) [Source:MGI Symbol;Acc:MGI:2444103]
15201	ENSMUSG00000075605	1731.95	-1.00862	0.327708	-3.0778	0.00208534	0.0250393	9.91481	9.63677	9.50943	10.0626	11.4443	11.9843	Slurp2	69462	secreted Ly6/Plaur domain containing 2 [Source:MGI Symbol;Acc:MGI:1916712]
7299	ENSMUSG00000031662	146.843	0.7343	0.238607	3.07745	0.00208779	0.0250505	7.70957	7.5614	7.43858	6.4796	7.11846	6.44596	Snx20	71607	sorting nexin 20 [Source:MGI Symbol;Acc:MGI:1918857]
1676	ENSMUSG00000018425	1363.69	-0.34994	0.113731	-3.0769	0.00209168	0.0250788	10.1579	10.2967	10.2105	10.661	10.5942	10.4898	Dhx40	67487	DEAH (Asp-Glu-Ala-His) box polypeptide 40 [Source:MGI Symbol;Acc:MGI:1914737]
488	ENSMUSG00000003279	64.2157	0.889632	0.289174	3.07646	0.00209477	0.0250843	6.18875	6.52812	6.71213	5.7871	5.12994	4.9531	Dlgap1	224997	discs, large (Drosophila) homolog-associated protein 1 [Source:MGI Symbol;Acc:MGI:1346065]
15422	ENSMUSG00000079197	4658.3	0.510401	0.16592	3.07618	0.00209671	0.0250843	12.4597	12.3564	12.4806	11.4752	12.0277	12.0838	Psme2	19188	proteasome (prosome, macropain) activator subunit 2 (PA28 beta) [Source:MGI Symbol;Acc:MGI:1096365]
9269	ENSMUSG00000037697	895.879	-0.462542	0.150356	-3.07631	0.00209577	0.0250843	9.2924	9.62324	9.68588	10.0755	10.1007	9.91428	Ddhd1	114874	DDHD domain containing 1 [Source:MGI Symbol;Acc:MGI:2150302]
7693	ENSMUSG00000032413	1128.69	0.38117	0.123943	3.07535	0.00210256	0.025136	10.2151	10.4381	10.3154	9.84309	9.92813	10.0157	Rasa2	114713	RAS p21 protein activator 2 [Source:MGI Symbol;Acc:MGI:2149960]
3473	ENSMUSG00000022951	2303.74	0.496438	0.16146	3.07467	0.00210735	0.025175	11.4053	11.4315	11.3954	10.4987	11.0686	11.0124	Rcan1	54720	regulator of calcineurin 1 [Source:MGI Symbol;Acc:MGI:1890564]
1140	ENSMUSG00000010080	10421.7	-0.496472	0.161585	-3.07251	0.00212264	0.0253392	13.0314	13.2695	12.8438	13.8492	13.4676	13.4056	Epn3	71889	epsin 3 [Source:MGI Symbol;Acc:MGI:1919139]
12257	ENSMUSG00000051022	1216.44	0.700661	0.228086	3.07192	0.00212689	0.0253715	10.6164	10.4203	10.7378	10.329	9.54221	9.28744	Hs3st1	15476	heparan sulfate (glucosamine) 3-O-sulfotransferase 1 [Source:MGI Symbol;Acc:MGI:1201606]
1568	ENSMUSG00000017446	499.344	-0.739074	0.24065	-3.07116	0.0021323	0.0254176	8.92907	7.73677	8.49706	9.40105	9.3839	9.21879	C1qtnf1	56745	C1q and tumor necrosis factor related protein 1 [Source:MGI Symbol;Acc:MGI:1919254]
9418	ENSMUSG00000038126	423.41	0.548997	0.178804	3.07038	0.00213787	0.0254471	8.97905	9.06325	8.94056	8.68054	8.34891	8.12525	Mphosph9	269702	M-phase phosphoprotein 9 [Source:MGI Symbol;Acc:MGI:2443138]
14634	ENSMUSG00000071226	344.173	-0.722842	0.235416	-3.07048	0.00213714	0.0254471	7.7316	8.20478	7.87022	9.23536	8.64973	8.34483	Cecr2	330409	CECR2, histone acetyl-lysine reader [Source:MGI Symbol;Acc:MGI:1923799]
3436	ENSMUSG00000022867	7877.75	-0.325433	0.106024	-3.06942	0.00214474	0.0255104	12.6891	12.9083	12.693	13.1308	13.0812	13.0906	Usp25	30940	ubiquitin specific peptidase 25 [Source:MGI Symbol;Acc:MGI:1353655]
10869	ENSMUSG00000042901	1363.18	0.39545	0.128858	3.06888	0.00214864	0.0255384	10.5672	10.4611	10.768	10.2201	10.1204	10.239	Aida	108909	axin interactor, dorsalization associated [Source:MGI Symbol;Acc:MGI:1919737]
12262	ENSMUSG00000051043	43.5321	-1.02733	0.334807	-3.06842	0.00215191	0.0255588	4.90655	1.64295	3.77	6.62654	6.2768	5.46241	Gprc5c	70355	G protein-coupled receptor, family C, group 5, member C [Source:MGI Symbol;Acc:MGI:1917605]
376	ENSMUSG00000002477	2314.18	0.362445	0.118193	3.06656	0.00216541	0.0256702	11.314	11.2697	11.4644	11.0497	10.8475	11.028	Snrpd1	20641	small nuclear ribonucleoprotein D1 [Source:MGI Symbol;Acc:MGI:98344]
9954	ENSMUSG00000039686	844.709	-0.395142	0.128855	-3.06658	0.00216526	0.0256702	9.49706	9.57587	9.43798	9.7747	9.95034	10.0078	Zer1	227693	zyg-11 related, cell cycle regulator [Source:MGI Symbol;Acc:MGI:2442511]
9571	ENSMUSG00000038530	90.6481	-0.790284	0.257717	-3.06648	0.00216597	0.0256702	5.82879	6.2549	5.76229	6.97022	6.60553	7.12558	Rgs4	19736	regulator of G-protein signaling 4 [Source:MGI Symbol;Acc:MGI:108409]
883	ENSMUSG00000006403	491.978	-0.679942	0.221795	-3.06564	0.00217205	0.0257237	8.69494	8.55351	8.23266	9.70291	9.13268	8.88323	Adamts4	240913	a disintegrin-like and metallopeptidase (reprolysin type) with thrombospondin type 1 motif, 4 [Source:MGI Symbol;Acc:MGI:1339949]
7621	ENSMUSG00000032301	5159.57	0.286499	0.0934854	3.06464	0.00217935	0.0257916	12.4289	12.4913	12.4951	12.0995	12.2097	12.2269	Psma4	26441	proteasome (prosome, macropain) subunit, alpha type 4 [Source:MGI Symbol;Acc:MGI:1347060]
6407	ENSMUSG00000029591	451.155	0.546485	0.178333	3.0644	0.00218106	0.0257933	9.00642	8.9686	9.26243	8.72834	8.2494	8.47207	Ung	22256	uracil DNA glycosylase [Source:MGI Symbol;Acc:MGI:109352]
5931	ENSMUSG00000028688	1080.21	0.404566	0.132057	3.06356	0.00218719	0.0258472	10.1055	10.2597	10.436	9.88749	9.82219	9.84837	Toe1	68276	target of EGR1, member 1 (nuclear) [Source:MGI Symbol;Acc:MGI:1915526]
1340	ENSMUSG00000014980	410.426	0.464364	0.151602	3.06304	0.00219101	0.0258738	8.88059	8.80361	9.0305	8.52685	8.32361	8.40188	Tsen15	66637	tRNA splicing endonuclease subunit 15 [Source:MGI Symbol;Acc:MGI:1913887]
1029	ENSMUSG00000008333	1931.48	0.338841	0.11069	3.06117	0.00220477	0.0260175	11.0864	11.0591	11.0937	10.8515	10.7127	10.6218	Snrpb2	20639	U2 small nuclear ribonucleoprotein B [Source:MGI Symbol;Acc:MGI:104805]
3802	ENSMUSG00000024222	1769.46	0.371935	0.121546	3.06004	0.00221309	0.026025	10.8332	11.1181	10.943	10.5353	10.6402	10.5765	Fkbp5	14229	FK506 binding protein 5 [Source:MGI Symbol;Acc:MGI:104670]
1973	ENSMUSG00000020024	1658.96	0.348973	0.114012	3.06084	0.00220717	0.026025	10.8791	10.8351	10.8822	10.3713	10.5247	10.6114	Cep83	77048	centrosomal protein 83 [Source:MGI Symbol;Acc:MGI:1924298]
11037	ENSMUSG00000043993	56.7584	-0.882022	0.288242	-3.06001	0.00221332	0.026025	5.14413	5.51046	4.76486	6.10936	6.22306	6.56493	2900052L18Rik	NA	RIKEN cDNA 2900052L18 gene [Source:MGI Symbol;Acc:MGI:1924085]
2904	ENSMUSG00000021838	171.902	-0.954059	0.31176	-3.06023	0.00221164	0.026025	6.80223	6.17237	6.68706	8.74273	7.69339	6.84906	Samd4	74480	sterile alpha motif domain containing 4 [Source:MGI Symbol;Acc:MGI:1921730]
18818	ENSMUSG00000110062	19.7447	-1.0216	0.333831	-3.06022	0.00221171	0.026025	2.67108	3.66411	3.19016	4.72873	5.31254	4.90879	B430319F04Rik	NA	RIKEN cDNA B430319F04 gene [Source:MGI Symbol;Acc:MGI:3588258]
5178	ENSMUSG00000027203	1459.75	0.518912	0.169668	3.05839	0.00222528	0.0261471	10.9133	10.5476	10.8071	10.448	9.91265	10.213	Dut	110074	deoxyuridine triphosphatase [Source:MGI Symbol;Acc:MGI:1346051]
13060	ENSMUSG00000056486	40.259	-0.939765	0.307307	-3.05806	0.00222775	0.0261574	4.68357	4.72664	4.25249	6.25704	5.62027	5.66244	Chn1	108699	chimerin 1 [Source:MGI Symbol;Acc:MGI:1915674]
11208	ENSMUSG00000044813	5249.71	-0.289866	0.0947966	-3.05776	0.00222996	0.0261646	12.1621	12.2806	12.1626	12.5276	12.4428	12.5239	Shb	230126	src homology 2 domain-containing transforming protein B [Source:MGI Symbol;Acc:MGI:98294]
6999	ENSMUSG00000030966	335.159	0.660909	0.216179	3.05723	0.00223391	0.0261737	8.9227	8.26077	8.88102	8.05375	8.12307	7.70709	Trim21	20821	tripartite motif-containing 21 [Source:MGI Symbol;Acc:MGI:106657]
12084	ENSMUSG00000049960	1206.22	0.366404	0.119842	3.0574	0.00223262	0.0261737	10.4635	10.304	10.4695	9.99511	10.135	9.97193	Mrps16	66242	mitochondrial ribosomal protein S16 [Source:MGI Symbol;Acc:MGI:1913492]
10586	ENSMUSG00000041886	2513.67	-0.370301	0.121143	-3.05673	0.00223763	0.0261986	11.0186	11.2585	10.9835	11.4017	11.5223	11.4978	Macc1	238455	metastasis associated in colon cancer 1 [Source:MGI Symbol;Acc:MGI:2685113]
12110	ENSMUSG00000050108	6540.39	-0.463064	0.151531	-3.0559	0.00224387	0.026253	12.3387	12.6772	12.1671	12.7671	12.9645	12.9578	Bpifc	270757	BPI fold containing family C [Source:MGI Symbol;Acc:MGI:3026884]
10275	ENSMUSG00000040703	1287.88	-0.731292	0.23933	-3.05558	0.00224623	0.0262619	9.56817	10.3657	9.3883	10.8034	10.2637	10.9427	Cyp2s1	74134	cytochrome P450, family 2, subfamily s, polypeptide 1 [Source:MGI Symbol;Acc:MGI:1921384]
9464	ENSMUSG00000038244	1112.43	-0.579087	0.18958	-3.05458	0.00225374	0.0263215	9.74828	9.83758	9.71871	10.7677	10.3424	9.99596	Mical2	320878	microtubule associated monooxygenase, calponin and LIM domain containing 2 [Source:MGI Symbol;Acc:MGI:2444947]
4999	ENSMUSG00000026811	108.958	-0.801423	0.262389	-3.05433	0.00225562	0.0263215	6.18875	6.03898	6.37806	7.42763	7.37813	6.63459	St6galnac6	50935	ST6 (alpha-N-acetyl-neuraminyl-2,3-beta-galactosyl-1,3)-N-acetylgalactosaminide alpha-2,6-sialyltransferase 6 [Source:MGI Symbol;Acc:MGI:1355316]
13460	ENSMUSG00000059708	159.031	-0.86869	0.284419	-3.05427	0.00225613	0.0263215	6.78828	6.46017	6.68706	6.86889	7.86107	8.27237	Akap17b	338351	A kinase (PRKA) anchor protein 17B [Source:MGI Symbol;Acc:MGI:2443758]
137	ENSMUSG00000000982	73.0349	1.02331	0.33509	3.05383	0.00225943	0.0263413	6.07845	7.91232	5.441	4.60814	5.27782	4.86309	Ccl3	20302	chemokine (C-C motif) ligand 3 [Source:MGI Symbol;Acc:MGI:98260]
5250	ENSMUSG00000027333	13461.7	0.482455	0.15801	3.05333	0.00226318	0.0263664	13.9171	14.1151	13.8013	13.1053	13.5853	13.5727	Smox	228608	spermine oxidase [Source:MGI Symbol;Acc:MGI:2445356]
8261	ENSMUSG00000034247	2233.23	-0.420662	0.137796	-3.0528	0.00226721	0.0263759	10.8212	11.0605	10.768	11.4827	11.3084	11.179	Plekhm1	353047	pleckstrin homology domain containing, family M (with RUN domain) member 1 [Source:MGI Symbol;Acc:MGI:2443207]
4411	ENSMUSG00000025494	308.331	-0.733227	0.240169	-3.05297	0.00226591	0.0263759	7.94151	7.92498	7.41588	8.50591	9.07065	8.20527	Sigirr	24058	single immunoglobulin and toll-interleukin 1 receptor (TIR) domain [Source:MGI Symbol;Acc:MGI:1344402]
6599	ENSMUSG00000030083	926.398	-0.530302	0.173756	-3.05199	0.00227329	0.0264281	9.46892	9.70625	9.44173	9.78517	10.1471	10.3539	Abtb1	80283	ankyrin repeat and BTB (POZ) domain containing 1 [Source:MGI Symbol;Acc:MGI:1933148]
10202	ENSMUSG00000040473	228.687	0.754301	0.247209	3.05126	0.0022788	0.026436	8.50333	7.53687	8.44193	7.20663	7.35333	7.41408	Cfap69	207686	cilia and flagella associated protein 69 [Source:MGI Symbol;Acc:MGI:2443778]
2448	ENSMUSG00000020893	2471.57	0.317235	0.103965	3.05136	0.00227807	0.026436	11.4342	11.4584	11.3823	11.0381	11.0527	11.2033	Per1	18626	period circadian clock 1 [Source:MGI Symbol;Acc:MGI:1098283]
12263	ENSMUSG00000051048	194.742	-0.819786	0.268655	-3.05144	0.00227745	0.026436	7.07924	6.52812	7.3213	8.42343	8.09343	7.41408	P4ha3	320452	procollagen-proline, 2-oxoglutarate 4-dioxygenase (proline 4-hydroxylase), alpha polypeptide III [Source:MGI Symbol;Acc:MGI:2444049]
268	ENSMUSG00000001827	43.686	-0.969775	0.317921	-3.05037	0.00228562	0.0264965	4.26715	1.04371	2.68214	3.98948	7.37813	5.86152	Folr1	14275	folate receptor 1 (adult) [Source:MGI Symbol;Acc:MGI:95568]
9313	ENSMUSG00000037833	49.4057	0.911946	0.299086	3.0491	0.00229525	0.0265706	6.45909	6.10722	5.78609	4.99234	5.16836	4.49477	Sh2d4b	328381	SH2 domain containing 4B [Source:MGI Symbol;Acc:MGI:1925182]
9172	ENSMUSG00000037370	191.253	-0.999588	0.327808	-3.04931	0.00229371	0.0265706	6.40527	5.17114	7.30491	8.94921	7.6668	7.46851	Enpp1	18605	ectonucleotide pyrophosphatase/phosphodiesterase 1 [Source:MGI Symbol;Acc:MGI:97370]
3174	ENSMUSG00000022378	2995.39	0.454767	0.149177	3.0485	0.00229984	0.026605	11.6797	11.7412	11.8783	11.5554	11.1465	11.125	Fam49b	223601	family with sequence similarity 49, member B [Source:MGI Symbol;Acc:MGI:1923520]
15405	ENSMUSG00000079071	16.6091	0.997135	0.327195	3.04752	0.00230737	0.0266733	5.05374	5.25374	4.25249	0	2.73754	2.91788	Gm14085	381417	predicted gene 14085 [Source:MGI Symbol;Acc:MGI:3702173]
14060	ENSMUSG00000064263	26.8316	-0.940246	0.308586	-3.04695	0.00231174	0.0267051	0	3.53795	0	5.64107	5.16836	6.07703	Platr26	NA	pluripotency associated transcript 26 [Source:MGI Symbol;Acc:MGI:2686477]
9679	ENSMUSG00000038831	143.81	0.642365	0.210853	3.0465	0.00231521	0.0267265	7.47719	7.63258	7.35352	6.97022	6.63326	6.70105	Ralgps1	241308	Ral GEF with PH domain and SH3 binding motif 1 [Source:MGI Symbol;Acc:MGI:1922008]
5206	ENSMUSG00000027254	102.851	-1.01744	0.334035	-3.04592	0.00231972	0.0267598	6.31086	3.24674	5.52828	7.77439	7.0063	7.13522	Map1a	17754	microtubule-associated protein 1 A [Source:MGI Symbol;Acc:MGI:1306776]
13951	ENSMUSG00000063531	439.499	-0.886416	0.29115	-3.04454	0.00233037	0.0268638	8.07389	8.28061	7.83642	8.13238	9.13268	9.95433	Sema3e	20349	sema domain, immunoglobulin domain (Ig), short basic domain, secreted, (semaphorin) 3E [Source:MGI Symbol;Acc:MGI:1340034]
1948	ENSMUSG00000019982	239.824	0.622433	0.204551	3.04292	0.00234294	0.0269897	8.22133	8.36664	8.04317	7.70992	7.17616	7.63413	Myb	17863	myeloblastosis oncogene [Source:MGI Symbol;Acc:MGI:97249]
12494	ENSMUSG00000052572	1075.46	-0.791938	0.260323	-3.04214	0.00234906	0.0270224	9.3903	9.90622	9.11046	9.68997	10.4881	10.9752	Dlg2	23859	discs, large homolog 2 (Drosophila) [Source:MGI Symbol;Acc:MGI:1344351]
16338	ENSMUSG00000086519	51.5574	-0.964366	0.316985	-3.04231	0.00234773	0.0270224	2.89586	1.64295	4.3831	7.70258	5.98556	3.61367	Gm13393	NA	predicted gene 13393 [Source:MGI Symbol;Acc:MGI:3649783]
12557	ENSMUSG00000053004	235.906	0.52877	0.173845	3.04161	0.00235313	0.0270503	8.23682	8.01653	8.17071	7.53903	7.49609	7.68756	Hrh1	15465	histamine receptor H1 [Source:MGI Symbol;Acc:MGI:107619]
9386	ENSMUSG00000038034	4106.74	0.405951	0.133528	3.04018	0.00236436	0.0271604	12.0928	12.2548	12.2473	11.9892	11.6273	11.6884	Igsf8	140559	immunoglobulin superfamily, member 8 [Source:MGI Symbol;Acc:MGI:2154090]
16522	ENSMUSG00000087364	18.025	-0.965462	0.317637	-3.03951	0.0023696	0.0272017	2.07774	1.64295	2.46338	2.65892	4.82791	6.05687	Gm13398	NA	predicted gene 13398 [Source:MGI Symbol;Acc:MGI:3652315]
8653	ENSMUSG00000035505	813.49	0.464769	0.152943	3.03884	0.00237491	0.0272435	9.93869	9.64636	10.0661	9.48692	9.41419	9.30464	Cox18	231430	cytochrome c oxidase assembly protein 18 [Source:MGI Symbol;Acc:MGI:2448532]
1947	ENSMUSG00000019979	1365.95	0.550094	0.181053	3.0383	0.00237917	0.0272734	10.6905	10.7594	10.5986	10.4589	9.92813	9.78697	Apaf1	11783	apoptotic peptidase activating factor 1 [Source:MGI Symbol;Acc:MGI:1306796]								0.0336783
4226	ENSMUSG00000025104	1001.5	0.426874	0.140553	3.0371	0.00238863	0.0273628	10.0699	10.361	10.0769	9.69738	9.63942	9.84102	Hdgfrp3	29877	hepatoma-derived growth factor, related protein 3 [Source:MGI Symbol;Acc:MGI:1352760]
9846	ENSMUSG00000039304	168.701	0.757303	0.249569	3.03445	0.00240978	0.0275859	7.58601	7.7931	7.9619	6.7168	7.34497	6.44596	Tnfsf10	22035	tumor necrosis factor (ligand) superfamily, member 10 [Source:MGI Symbol;Acc:MGI:107414]								1.69033
2676	ENSMUSG00000021366	2542.53	-0.306383	0.10098	-3.0341	0.00241252	0.027598	11.2164	11.0959	11.1273	11.4147	11.4339	11.531	Hivep1	110521	human immunodeficiency virus type I enhancer binding protein 1 [Source:MGI Symbol;Acc:MGI:96100]
12199	ENSMUSG00000050635	6133.77	0.979281	0.322795	3.03376	0.00241528	0.0276104	12.6093	13.9059	12.5032	11.7357	11.7292	11.3441	Sprr2f	20760	small proline-rich protein 2F [Source:MGI Symbol;Acc:MGI:1330349]
10895	ENSMUSG00000043068	1569.07	-0.513081	0.169167	-3.03298	0.00242153	0.0276627	10.2229	10.5547	10.1349	10.5871	11.0495	10.9212	Fam89a	69627	family with sequence similarity 89, member A [Source:MGI Symbol;Acc:MGI:1916877]
11422	ENSMUSG00000046157	2907.47	-0.507823	0.167597	-3.03002	0.00244536	0.0279154	11.1587	11.5071	10.8945	11.8323	11.5977	11.8157	Tmem229b	268567	transmembrane protein 229B [Source:MGI Symbol;Acc:MGI:2444389]
5227	ENSMUSG00000027298	6267.22	-0.290001	0.0957181	-3.02974	0.00244763	0.027922	12.498	12.4744	12.4007	12.6697	12.8134	12.7757	Tyro3	22174	TYRO3 protein tyrosine kinase 3 [Source:MGI Symbol;Acc:MGI:104294]
16497	ENSMUSG00000087263	27.5495	1.01641	0.335706	3.02769	0.00246431	0.0280846	4.49033	6.17237	5.37974	4.17072	3.09746	3.08646	Gm15726	NA	predicted gene 15726 [Source:MGI Symbol;Acc:MGI:3783169]
1628	ENSMUSG00000018012	536.481	0.55786	0.18426	3.02757	0.0024653	0.0280846	9.37871	9.16012	9.46956	8.45874	8.65988	9.02746	Rac3	170758	RAS-related C3 botulinum substrate 3 [Source:MGI Symbol;Acc:MGI:2180784]
10473	ENSMUSG00000041460	60.0471	-1.01298	0.334637	-3.0271	0.0024691	0.0281084	4.90655	3.39968	4.5592	4.33172	6.67388	7.49122	Cacna2d4	319734	calcium channel, voltage-dependent, alpha 2/delta subunit 4 [Source:MGI Symbol;Acc:MGI:2442632]
12139	ENSMUSG00000050295	327.254	-0.793653	0.262237	-3.02647	0.00247425	0.0281476	7.83699	7.03966	8.24559	9.01591	8.83725	8.36955	Foxc1	17300	forkhead box C1 [Source:MGI Symbol;Acc:MGI:1347466]
14958	ENSMUSG00000074155	5957.91	-0.795772	0.262992	-3.02584	0.0024794	0.0281867	11.5248	12.6643	11.3347	12.5284	13.0453	13.1942	Klk5	68668	kallikrein related-peptidase 5 [Source:MGI Symbol;Acc:MGI:1915918]
9234	ENSMUSG00000037577	5840.67	-0.492531	0.162833	-3.02476	0.00248833	0.0282687	12.2194	12.4069	12.0256	13.0073	12.7137	12.4844	Ephx3	71932	epoxide hydrolase 3 [Source:MGI Symbol;Acc:MGI:1919182]
13571	ENSMUSG00000060519	854.544	0.351127	0.116107	3.02416	0.00249327	0.0282976	9.9116	9.85257	9.96409	9.56797	9.59075	9.4852	Tor3a	30935	torsin family 3, member A [Source:MGI Symbol;Acc:MGI:1353652]
2886	ENSMUSG00000021803	2384.11	-0.397018	0.131288	-3.02403	0.00249431	0.0282976	10.9141	11.0655	11.0115	11.4611	11.5521	11.1993	Cdhr1	170677	cadherin-related family member 1 [Source:MGI Symbol;Acc:MGI:2157782]
6834	ENSMUSG00000030606	40.0226	1.00602	0.332745	3.0234	0.00249953	0.0283372	6.34937	5.57613	5.92122	2.65892	4.62189	4.66424	Hapln3	67666	hyaluronan and proteoglycan link protein 3 [Source:MGI Symbol;Acc:MGI:1914916]
13924	ENSMUSG00000063320	118.824	0.829975	0.274547	3.02307	0.00250224	0.0283483	6.95987	6.98025	7.86464	6.46231	6.3286	6.05687	1190007I07Rik	544717	RIKEN cDNA 1190007I07 gene [Source:MGI Symbol;Acc:MGI:3698433]
7539	ENSMUSG00000032118	24.8155	-1.01428	0.335554	-3.02272	0.00250516	0.0283619	3.55313	3.78013	2.20541	4.47654	5.20578	6.03643	Fez1	235180	fasciculation and elongation protein zeta 1 (zygin I) [Source:MGI Symbol;Acc:MGI:2670976]
4875	ENSMUSG00000026577	4090.51	-0.394122	0.130399	-3.02244	0.00250749	0.0283688	11.6716	11.9406	11.7093	12.3303	12.0459	12.1767	Blzf1	66352	basic leucine zipper nuclear factor 1 [Source:MGI Symbol;Acc:MGI:1201607]
8107	ENSMUSG00000033717	105.731	-0.871552	0.288432	-3.02169	0.00251364	0.0284188	6.07845	5.72832	6.29754	7.77439	6.86142	6.72679	Adra2a	11551	adrenergic receptor, alpha 2a [Source:MGI Symbol;Acc:MGI:87934]
1103	ENSMUSG00000009621	607.444	0.520565	0.172335	3.02066	0.00252222	0.0284954	9.38567	9.65208	9.45293	9.19929	8.88993	8.69388	Vav2	22325	vav 2 oncogene [Source:MGI Symbol;Acc:MGI:102718]
1165	ENSMUSG00000010608	9646.7	0.305708	0.101212	3.02046	0.00252388	0.0284954	13.3446	13.2918	13.5067	13.0904	13.0563	13.0663	Rbm25	67039	RNA binding motif protein 25 [Source:MGI Symbol;Acc:MGI:1914289]
18799	ENSMUSG00000109877	163.679	-0.876356	0.290392	-3.01784	0.00254586	0.0287239	0	2.39124	4.25249	8.00084	8.44201	8.48721	Gm45609	NA	predicted gene 45609 [Source:MGI Symbol;Acc:MGI:5791445]
3836	ENSMUSG00000024294	5226.51	0.444492	0.147367	3.01622	0.00255944	0.0288573	12.612	12.5247	12.5634	11.8204	12.0794	12.3485	Mib1	225164	mindbomb E3 ubiquitin protein ligase 1 [Source:MGI Symbol;Acc:MGI:2443157]
17703	ENSMUSG00000098678	1823.32	-0.369649	0.122602	-3.01503	0.0025695	0.0289509	10.5363	10.6416	10.7039	11.1402	10.8717	11.0117	Mroh6	223645	maestro heat-like repeat family member 6 [Source:MGI Symbol;Acc:MGI:5011755]
4241	ENSMUSG00000025147	2968.49	-0.389505	0.129207	-3.0146	0.00257323	0.028973	11.3512	11.447	11.144	11.6591	11.6453	11.8582	Mob2	101513	MOB kinase activator 2 [Source:MGI Symbol;Acc:MGI:1919891]
3319	ENSMUSG00000022641	1174.27	0.343393	0.113993	3.01242	0.00259176	0.0290939	10.4613	10.3482	10.2792	10.0583	9.98169	9.99198	Bbx	70508	bobby sox HMG box containing [Source:MGI Symbol;Acc:MGI:1917758]
5045	ENSMUSG00000026880	17413.7	0.332715	0.110451	3.01234	0.0025924	0.0290939	14.1487	14.3387	14.2534	13.8385	14.0345	13.8383	Stom	13830	stomatin [Source:MGI Symbol;Acc:MGI:95403]
3150	ENSMUSG00000022338	2141.59	0.330123	0.109571	3.01287	0.00258789	0.0290939	11.1402	11.2083	11.32	10.8564	10.8312	10.9658	Eny2	223527	enhancer of yellow 2 homolog (Drosophila) [Source:MGI Symbol;Acc:MGI:1919286]
5823	ENSMUSG00000028488	601.602	-0.504949	0.167629	-3.01229	0.00259281	0.0290939	8.91309	8.83749	9.06009	9.21227	9.49008	9.69703	Sh3gl2	20404	SH3-domain GRB2-like 2 [Source:MGI Symbol;Acc:MGI:700009]
15323	ENSMUSG00000078657	5757.58	-0.649388	0.215543	-3.01279	0.00258854	0.0290939	12.1849	12.1891	11.8308	12.2475	12.7446	13.267	Crnn	381457	cornulin [Source:MGI Symbol;Acc:MGI:2685861]
7659	ENSMUSG00000032366	6785.81	0.51992	0.172636	3.01165	0.00259832	0.0291161	13.0179	12.9236	13.0008	12.7896	12.2794	12.1064	Tpm1	22003	tropomyosin 1, alpha [Source:MGI Symbol;Acc:MGI:98809]
3465	ENSMUSG00000022935	51.9655	-1.00986	0.335305	-3.01176	0.0025974	0.0291161	3.55313	3.24674	5.21414	7.32614	5.85033	5.3674	Grik1	14805	glutamate receptor, ionotropic, kainate 1 [Source:MGI Symbol;Acc:MGI:95814]
10339	ENSMUSG00000040888	849.463	0.415841	0.138125	3.01061	0.00260728	0.0291965	9.97916	9.80028	10.0103	9.57804	9.57296	9.33216	Gfer	11692	growth factor, erv1 (S. cerevisiae)-like (augmenter of liver regeneration) [Source:MGI Symbol;Acc:MGI:107757]
597	ENSMUSG00000004098	1731.64	-0.779627	0.259045	-3.00962	0.00261576	0.0292716	10.3823	9.80885	10.3548	11.7918	10.9062	10.4411	Col5a3	53867	collagen, type V, alpha 3 [Source:MGI Symbol;Acc:MGI:1858212]
18107	ENSMUSG00000103588	1310.81	0.970886	0.322689	3.00873	0.00262339	0.029337	9.3169	12.3602	10.0587	8.47175	7.8552	8.3323	Gm18445	NA	predicted gene, 18445 [Source:MGI Symbol;Acc:MGI:5010630]
5983	ENSMUSG00000028796	4734.05	0.340379	0.113195	3.00702	0.00263819	0.0294825	12.3985	12.2576	12.4579	12.1286	11.9158	12.0179	Phc2	54383	polyhomeotic-like 2 (Drosophila) [Source:MGI Symbol;Acc:MGI:1860454]
9838	ENSMUSG00000039269	2052.09	-0.679374	0.226009	-3.00596	0.00264748	0.0295537	10.8914	10.0388	10.626	11.7487	11.1423	11.026	2300002M23Rik	69542	RIKEN cDNA 2300002M23 gene [Source:MGI Symbol;Acc:MGI:1916792]
5290	ENSMUSG00000027401	29275.9	-1.00659	0.334875	-3.00588	0.00264816	0.0295537	13.5548	13.149	13.2266	16.5419	14.9014	14.2093	Tgm3	21818	transglutaminase 3, E polypeptide [Source:MGI Symbol;Acc:MGI:98732]
12156	ENSMUSG00000050379	368.446	0.650871	0.21659	3.00508	0.00265513	0.0296115	9.05091	8.36199	9.03796	7.92082	8.32786	8.06597	2017-09-06	56526	septin 6 [Source:MGI Symbol;Acc:MGI:1888939]
3081	ENSMUSG00000022203	1379	-0.571178	0.190154	-3.00376	0.00266662	0.0297195	10.0597	10.2141	9.968	10.2506	10.7567	11.0189	Efs	13644	embryonal Fyn-associated substrate [Source:MGI Symbol;Acc:MGI:105311]
60	ENSMUSG00000000378	1338.17	0.354258	0.118003	3.00211	0.00268111	0.0298607	10.5611	10.5383	10.5749	10.3338	10.0982	10.1359	Ccm2	216527	cerebral cavernous malformation 2 [Source:MGI Symbol;Acc:MGI:2384924]
2802	ENSMUSG00000021638	1228.82	-0.501853	0.167194	-3.00162	0.00268549	0.0298893	9.99897	10.2218	9.63271	10.5518	10.572	10.3927	Ocln	18260	occludin [Source:MGI Symbol;Acc:MGI:106183]
8691	ENSMUSG00000035673	9962.46	0.283271	0.0944215	3.00007	0.00269917	0.0300212	13.4492	13.3428	13.4642	13.0636	13.1869	13.1388	Sbno2	216161	strawberry notch homolog 2 (Drosophila) [Source:MGI Symbol;Acc:MGI:2448490]
2637	ENSMUSG00000021268	1320.23	-0.649851	0.216668	-2.99929	0.00270606	0.0300775	10.2033	9.32201	10.1726	10.868	10.7184	10.4517	Meg3	NA	maternally expressed 3 [Source:MGI Symbol;Acc:MGI:1202886]
9416	ENSMUSG00000038121	1885.19	0.331616	0.110609	2.99809	0.00271679	0.0301763	11.1188	10.9786	11.0241	10.7321	10.596	10.7684	Fam210a	108654	family with sequence similarity 210, member A [Source:MGI Symbol;Acc:MGI:1914000]
15294	ENSMUSG00000078521	80.1807	0.909061	0.303238	2.99784	0.00271896	0.0301801	6.93476	6.74352	6.83132	5.81461	4.50668	6.01569	Aunip	69885	aurora kinase A and ninein interacting protein [Source:MGI Symbol;Acc:MGI:1917135]
5407	ENSMUSG00000027656	31.2699	-0.93219	0.311048	-2.99693	0.00272709	0.0302499	4.4197	4.0809	4.10888	5.54579	5.31254	5.68888	Wisp2	22403	WNT1 inducible signaling pathway protein 2 [Source:MGI Symbol;Acc:MGI:1328326]
10027	ENSMUSG00000039910	1356.93	-0.569278	0.189992	-2.99633	0.00273255	0.0302901	9.92281	10.3316	9.88914	10.2928	10.7955	10.898	Cited2	17684	Cbp/p300-interacting transactivator, with Glu/Asp-rich carboxy-terminal domain, 2 [Source:MGI Symbol;Acc:MGI:1306784]
8670	ENSMUSG00000035575	2946.37	0.432517	0.144508	2.99302	0.00276229	0.0305578	11.7375	11.6856	11.7795	11.0366	11.2391	11.5228	Utp6	216987	UTP6 small subunit processome component [Source:MGI Symbol;Acc:MGI:2445193]
8891	ENSMUSG00000036438	7124.96	0.280018	0.0935499	2.99325	0.00276024	0.0305578	12.9754	12.8527	12.9724	12.6354	12.6996	12.6105	Calm2	12314	calmodulin 2 [Source:MGI Symbol;Acc:MGI:103250]
5914	ENSMUSG00000028657	1606.32	-0.377581	0.126146	-2.99321	0.0027606	0.0305578	10.5258	10.4001	10.394	10.9982	10.7376	10.7482	Ppt1	19063	palmitoyl-protein thioesterase 1 [Source:MGI Symbol;Acc:MGI:1298204]
2454	ENSMUSG00000020900	144.851	-0.887829	0.296653	-2.99282	0.00276414	0.0305578	6.8832	6.0155	6.36231	8.28769	7.41853	6.98329	Myh10	77579	myosin, heavy polypeptide 10, non-muscle [Source:MGI Symbol;Acc:MGI:1930780]
16239	ENSMUSG00000086003	123.23	-0.710179	0.237315	-2.99256	0.00276648	0.0305632	6.31086	6.56093	6.56854	7.48011	6.9301	7.46086	B230206L02Rik	NA	RIKEN cDNA B230206L02 gene [Source:MGI Symbol;Acc:MGI:1924598]
6792	ENSMUSG00000030523	68.5638	-0.835095	0.279112	-2.99198	0.00277179	0.0306012	5.59239	5.69914	5.14219	6.8949	6.31154	6.38258	Trpm1	17364	transient receptor potential cation channel, subfamily M, member 1 [Source:MGI Symbol;Acc:MGI:1330305]
10839	ENSMUSG00000042751	236.992	-0.927579	0.310177	-2.99048	0.00278536	0.0307305	6.25109	7.91866	6.43939	7.88234	8.39419	8.81585	Nmnat2	226518	nicotinamide nucleotide adenylyltransferase 2 [Source:MGI Symbol;Acc:MGI:2444155]
9481	ENSMUSG00000038291	787.039	0.435816	0.145788	2.98938	0.00279545	0.0308211	9.90353	9.76375	9.82738	9.58604	9.23802	9.27659	Snx25	102141	sorting nexin 25 [Source:MGI Symbol;Acc:MGI:2142610]
5976	ENSMUSG00000028788	8517.78	0.280341	0.0937899	2.98904	0.00279859	0.0308351	13.1463	13.2052	13.2245	12.8171	12.9606	12.9373	Ptp4a2	19244	protein tyrosine phosphatase 4a2 [Source:MGI Symbol;Acc:MGI:1277117]
6085	ENSMUSG00000028976	225.127	0.550493	0.184197	2.98862	0.00280244	0.0308569	8.05071	8.24572	7.95667	7.40065	7.41853	7.64092	Slc2a5	56485	solute carrier family 2 (facilitated glucose transporter), member 5 [Source:MGI Symbol;Acc:MGI:1928369]
7785	ENSMUSG00000032583	2334.84	0.533905	0.178724	2.98731	0.00281442	0.030968	11.2938	11.8029	11.1737	10.7194	10.8564	11.0234	Mon1a	72825	MON1 homolog A, secretory traffciking associated [Source:MGI Symbol;Acc:MGI:1920075]
2769	ENSMUSG00000021573	218.219	0.725388	0.242843	2.98707	0.00281668	0.0309722	8.46439	7.53687	8.2669	7.11002	7.24966	7.47612	Tppp	72948	tubulin polymerization promoting protein [Source:MGI Symbol;Acc:MGI:1920198]
1659	ENSMUSG00000018347	893.921	-0.420432	0.140769	-2.98667	0.00282035	0.0309919	9.48197	9.74781	9.45849	10.1258	9.93232	9.96113	Zkscan6	52712	zinc finger with KRAB and SCAN domains 6 [Source:MGI Symbol;Acc:MGI:1289293]
3559	ENSMUSG00000023156	1241.83	0.315176	0.105545	2.98616	0.00282504	0.0310226	10.3706	10.4923	10.4303	10.1106	10.092	10.1238	Rpp14	67053	ribonuclease P 14 subunit [Source:MGI Symbol;Acc:MGI:1914303]
6519	ENSMUSG00000029817	6104.78	0.267458	0.089587	2.98546	0.00283152	0.0310672	12.6363	12.7566	12.7217	12.4099	12.4423	12.4476	Tra2a	101214	transformer 2 alpha homolog (Drosophila) [Source:MGI Symbol;Acc:MGI:1933972]
6252	ENSMUSG00000029287	568.527	-0.41444	0.138841	-2.985	0.00283575	0.0310672	9.00943	8.77593	8.96684	9.27303	9.36335	9.42159	Tgfbr3	21814	transforming growth factor, beta receptor III [Source:MGI Symbol;Acc:MGI:104637]
10469	ENSMUSG00000041445	471.046	-0.547431	0.183379	-2.98525	0.00283345	0.0310672	8.62604	8.30502	8.70177	9.39878	9.05536	8.95851	Mmrn2	105450	multimerin 2 [Source:MGI Symbol;Acc:MGI:2385618]
7731	ENSMUSG00000032489	378.676	-0.561178	0.188005	-2.98491	0.00283665	0.0310672	8.16307	8.45221	8.0481	8.57992	9.03211	8.87749	Kif9	16578	kinesin family member 9 [Source:MGI Symbol;Acc:MGI:1098237]
14993	ENSMUSG00000074277	2415.74	-0.393338	0.131814	-2.98404	0.00284467	0.0311343	10.9715	11.1782	10.8939	11.5716	11.394	11.3093	Phldb3	232970	pleckstrin homology like domain, family B, member 3 [Source:MGI Symbol;Acc:MGI:3642959]
9909	ENSMUSG00000039529	2219.8	0.356884	0.119683	2.98192	0.00286451	0.0313142	11.2505	11.3956	11.2159	11.0569	10.8446	10.8505	Atp8b1	54670	ATPase, class I, type 8B, member 1 [Source:MGI Symbol;Acc:MGI:1859665]
10859	ENSMUSG00000042828	343.615	-0.743353	0.249308	-2.98167	0.00286682	0.0313142	8.07389	8.04	7.59501	8.14868	8.83725	9.23009	Trim72	434246	tripartite motif-containing 72 [Source:MGI Symbol;Acc:MGI:3612190]
17814	ENSMUSG00000100188	10.7365	-0.919048	0.308217	-2.98182	0.00286537	0.0313142	1.05229	2.06508	0	3.07756	4.96516	4.5535	Gm29561	NA	predicted gene 29561 [Source:MGI Symbol;Acc:MGI:5580267]
9881	ENSMUSG00000039450	792.513	0.604255	0.20269	2.98118	0.00287144	0.0313438	10.2073	9.55362	9.9523	9.53527	9.21756	8.96393	Dcxr	67880	dicarbonyl L-xylulose reductase [Source:MGI Symbol;Acc:MGI:1915130]
5881	ENSMUSG00000028607	1294.81	-0.441603	0.148211	-2.97955	0.00288672	0.0314897	9.94184	10.3304	9.95886	10.6495	10.4681	10.537	Cpt2	12896	carnitine palmitoyltransferase 2 [Source:MGI Symbol;Acc:MGI:109176]
11662	ENSMUSG00000047497	282.47	-0.850347	0.285512	-2.97833	0.00289828	0.0315739	7.62577	6.74352	7.86464	9.18355	8.23136	8.1349	Adamts12	239337	a disintegrin-like and metallopeptidase (reprolysin type) with thrombospondin type 1 motif, 12 [Source:MGI Symbol;Acc:MGI:2146046]
7265	ENSMUSG00000031595	59.0605	-0.995536	0.33426	-2.97833	0.00289826	0.0315739	5.5267	3.07565	4.66569	7.01834	6.56291	5.81427	Pdgfrl	68797	platelet-derived growth factor receptor-like [Source:MGI Symbol;Acc:MGI:1916047]
12516	ENSMUSG00000052727	829.917	0.600688	0.201704	2.97807	0.00290069	0.0315793	10.0799	9.84093	10.0489	9.34555	8.84023	9.6757	Map1b	17755	microtubule-associated protein 1B [Source:MGI Symbol;Acc:MGI:1306778]
10772	ENSMUSG00000042524	6402.18	-0.456628	0.153381	-2.97709	0.00291003	0.03166	12.4283	12.4052	12.3125	12.5459	12.8818	13.1145	Sun2	223697	Sad1 and UNC84 domain containing 2 [Source:MGI Symbol;Acc:MGI:2443011]
13354	ENSMUSG00000058799	9781.22	0.303933	0.102105	2.97668	0.00291385	0.0316807	13.4266	13.326	13.4538	13.1105	12.9845	13.1745	Nap1l1	53605	nucleosome assembly protein 1-like 1 [Source:MGI Symbol;Acc:MGI:1855693]
2912	ENSMUSG00000021871	1563.92	0.431175	0.145011	2.9734	0.00294524	0.0320008	10.6933	11.0139	10.734	10.1981	10.3798	10.5076	Pnp	18950	purine-nucleoside phosphorylase [Source:MGI Symbol;Acc:MGI:97365]
7525	ENSMUSG00000032091	11794.4	-0.560672	0.188582	-2.9731	0.00294811	0.0320108	13.179	13.3572	13.0024	13.3031	13.9344	14.0563	Tmprss4	214523	transmembrane protease, serine 4 [Source:MGI Symbol;Acc:MGI:2384877]
3952	ENSMUSG00000024539	1600.2	0.299596	0.100866	2.97025	0.00297557	0.0322877	10.7348	10.851	10.7822	10.4698	10.4786	10.502	Ptpn2	19255	protein tyrosine phosphatase, non-receptor type 2 [Source:MGI Symbol;Acc:MGI:97806]
5854	ENSMUSG00000028557	14077.7	-0.51509	0.173491	-2.96898	0.00298789	0.0324	13.2798	13.8336	13.2388	14.1768	14.0311	13.8726	Rnf11	29864	ring finger protein 11 [Source:MGI Symbol;Acc:MGI:1352759]
3058	ENSMUSG00000022150	514.619	-0.580209	0.195619	-2.96601	0.00301692	0.0326933	8.71351	8.49103	8.74796	9.4146	9.5201	8.86885	Dab2	13132	disabled 2, mitogen-responsive phosphoprotein [Source:MGI Symbol;Acc:MGI:109175]
6606	ENSMUSG00000030093	54.464	0.991809	0.334498	2.96506	0.00302621	0.0327723	6.75997	5.54367	6.69965	5.1301	4.96516	2.91788	Wnt7a	22421	wingless-type MMTV integration site family, member 7A [Source:MGI Symbol;Acc:MGI:98961]
2952	ENSMUSG00000021950	21544.8	0.366612	0.123658	2.96472	0.00302963	0.0327878	14.5435	14.6012	14.5725	14.3985	14.1136	14.0407	Anxa8	11752	annexin A8 [Source:MGI Symbol;Acc:MGI:1201374]
7245	ENSMUSG00000031558	116.629	-0.989387	0.333777	-2.96422	0.00303456	0.0328195	5.68564	4.8905	6.26403	8.48893	6.9301	6.05687	Slit2	20563	slit homolog 2 (Drosophila) [Source:MGI Symbol;Acc:MGI:1315205]
4438	ENSMUSG00000025555	267.568	-0.820039	0.276674	-2.96391	0.00303755	0.0328303	7.63359	6.95579	7.66729	9.10773	8.1569	7.95597	Farp1	223254	FERM, RhoGEF (Arhgef) and pleckstrin domain protein 1 (chondrocyte-derived) [Source:MGI Symbol;Acc:MGI:2446173]
15920	ENSMUSG00000084159	324.067	0.475743	0.160548	2.96324	0.00304419	0.0328429	8.55367	8.71163	8.44941	8.01277	8.03226	8.15874	Gm12696	NA	predicted gene 12696 [Source:MGI Symbol;Acc:MGI:3649288]
4831	ENSMUSG00000026473	9431.54	-0.713942	0.240937	-2.96319	0.0030447	0.0328429	12.9985	12.1549	12.8776	13.0953	14.0755	13.3318	Glul	14645	glutamate-ammonia ligase (glutamine synthetase) [Source:MGI Symbol;Acc:MGI:95739]
15153	ENSMUSG00000075271	153.339	-0.840066	0.283484	-2.96336	0.00304297	0.0328429	6.20983	7.01619	6.54082	6.95794	7.8493	8.10084	Ttc30a1	78802	tetratricopeptide repeat domain 30A1 [Source:MGI Symbol;Acc:MGI:1926052]
7449	ENSMUSG00000031951	350.562	-0.721524	0.243546	-2.96258	0.00305068	0.0328858	7.87047	8.4078	7.48295	8.41896	9.07065	8.89747	Tmem231	234740	transmembrane protein 231 [Source:MGI Symbol;Acc:MGI:2685024]
9687	ENSMUSG00000038859	1001.13	0.385448	0.130122	2.96221	0.0030544	0.0329043	9.98222	10.2845	10.1827	9.79729	9.74008	9.72604	Baiap2l1	66898	BAI1-associated protein 2-like 1 [Source:MGI Symbol;Acc:MGI:1914148]
7953	ENSMUSG00000033149	1586.64	0.521109	0.175985	2.96109	0.00306549	0.0330021	10.7456	11.1319	10.747	10.6079	10.2186	10.0957	Phldb2	208177	pleckstrin homology like domain, family B, member 2 [Source:MGI Symbol;Acc:MGI:2444981]
2649	ENSMUSG00000021285	1544.99	-0.453336	0.153243	-2.95827	0.00309367	0.0332837	10.4042	10.4215	10.1658	10.6108	10.7527	11.0441	Ppp1r13b	21981	protein phosphatase 1, regulatory (inhibitor) subunit 13B [Source:MGI Symbol;Acc:MGI:1336199]
6896	ENSMUSG00000030726	1176.36	0.384048	0.129938	2.95564	0.00312026	0.0335479	10.2912	10.473	10.3911	10.1092	9.8297	10.0118	Pold3	67967	polymerase (DNA-directed), delta 3, accessory subunit [Source:MGI Symbol;Acc:MGI:1915217]
6086	ENSMUSG00000028977	7015.66	-0.355965	0.120446	-2.95538	0.0031228	0.0335512	12.535	12.7577	12.4303	12.8868	12.9905	12.9673	Casz1	69743	castor zinc finger 1 [Source:MGI Symbol;Acc:MGI:1196251]
9581	ENSMUSG00000038546	4085.76	-0.407611	0.13793	-2.9552	0.00312465	0.0335512	11.5966	11.9464	11.7389	12.3595	12.1016	12.1064	Ranbp9	56705	RAN binding protein 9 [Source:MGI Symbol;Acc:MGI:1928741]
15726	ENSMUSG00000082361	902.009	-0.712904	0.241277	-2.95472	0.00312955	0.0335819	9.10537	9.79512	8.97463	9.88263	10.6299	9.88742	Btc	12223	betacellulin, epidermal growth factor family member [Source:MGI Symbol;Acc:MGI:99439]
1117	ENSMUSG00000009741	3623.53	0.271227	0.0918071	2.95432	0.00313362	0.0336037	11.9137	11.9691	11.9818	11.639	11.7332	11.6623	Ubp1	22221	upstream binding protein 1 [Source:MGI Symbol;Acc:MGI:104889]
7562	ENSMUSG00000032186	103.168	-0.78411	0.265628	-2.9519	0.00315822	0.0338454	6.10119	5.96736	6.33029	7.08764	6.61947	7.48369	Tmod2	50876	tropomodulin 2 [Source:MGI Symbol;Acc:MGI:1355335]
51	ENSMUSG00000000320	1906.54	-0.446806	0.151446	-2.95027	0.00317492	0.0340022	10.7988	10.4447	10.6619	10.9188	11.3084	11.0888	Alox12	11684	arachidonate 12-lipoxygenase [Source:MGI Symbol;Acc:MGI:87998]
7969	ENSMUSG00000033207	28.7073	-0.98328	0.3334	-2.94926	0.00318541	0.0340924	3.903	3.88751	3.56513	6.04112	5.62027	4.43354	Mamdc2	71738	MAM domain containing 2 [Source:MGI Symbol;Acc:MGI:1918988]
5097	ENSMUSG00000026984	16502.4	-0.617411	0.209363	-2.94899	0.00318812	0.0340992	13.6124	13.8594	13.3522	13.8383	14.2146	14.7481	Il1f6	54448	interleukin 1 family, member 6 [Source:MGI Symbol;Acc:MGI:1859324]
1821	ENSMUSG00000019464	72.7304	-0.829737	0.281387	-2.94874	0.00319077	0.0341054	5.71543	5.57613	5.441	6.08697	6.98493	6.70105	Ptger1	19216	prostaglandin E receptor 1 (subtype EP1) [Source:MGI Symbol;Acc:MGI:97793]
17414	ENSMUSG00000097451	369.759	-0.677909	0.229943	-2.94816	0.00319676	0.0341473	8.24194	7.76521	8.21523	9.26059	8.82829	8.40587	Rian	NA	RNA imprinted and accumulated in nucleus [Source:MGI Symbol;Acc:MGI:1922995]
4023	ENSMUSG00000024697	143.349	-0.726204	0.246541	-2.94558	0.00322355	0.0343887	6.47659	6.75774	6.78482	7.74609	7.73877	7.0254	Gna14	14675	guanine nucleotide binding protein, alpha 14 [Source:MGI Symbol;Acc:MGI:95769]
1205	ENSMUSG00000012017	649.958	-0.789572	0.268041	-2.94572	0.00322207	0.0343887	9.25739	7.9623	8.81313	10.1008	9.82068	9.20969	Scarf2	224024	scavenger receptor class F, member 2 [Source:MGI Symbol;Acc:MGI:1858430]
7030	ENSMUSG00000031074	77.4843	-0.982871	0.333748	-2.94495	0.00323006	0.0344358	3.79553	5.36939	4.71613	8.0992	6.48896	4.66424	Fgf3	14174	fibroblast growth factor 3 [Source:MGI Symbol;Acc:MGI:95517]
14528	ENSMUSG00000070427	158.763	0.711027	0.241519	2.94398	0.00324024	0.034505	7.59405	7.48652	7.91409	6.95794	7.10862	6.36629	Il18bp	16068	interleukin 18 binding protein [Source:MGI Symbol;Acc:MGI:1333800]
11399	ENSMUSG00000045996	302.733	0.462141	0.156981	2.94393	0.00324075	0.034505	8.40164	8.57374	8.43065	7.97059	8.05294	7.91736	Polr2k	17749	polymerase (RNA) II (DNA directed) polypeptide K [Source:MGI Symbol;Acc:MGI:102725]
10826	ENSMUSG00000042712	1862.26	0.396975	0.134859	2.94363	0.00324383	0.0345155	11.1948	10.8267	11.1203	10.7167	10.6004	10.6054	Tceal9	22381	transcription elongation factor A like 9 [Source:MGI Symbol;Acc:MGI:109567]
12811	ENSMUSG00000054766	9873.41	0.321348	0.109202	2.9427	0.00325359	0.034597	13.4429	13.3245	13.5024	13.1971	12.9794	13.1001	Set	56086	SET nuclear oncogene [Source:MGI Symbol;Acc:MGI:1860267]
6004	ENSMUSG00000028841	860.534	0.460337	0.156456	2.94228	0.00325805	0.034622	9.82714	10.0286	10.0551	9.71938	9.30205	9.40573	Cnksr1	194231	connector enhancer of kinase suppressor of Ras 1 [Source:MGI Symbol;Acc:MGI:2670958]
13097	ENSMUSG00000056737	13908.2	0.328426	0.111646	2.94168	0.00326436	0.0346667	13.8627	13.9411	13.9629	13.5647	13.4468	13.7291	Capg	12332	capping protein (actin filament), gelsolin-like [Source:MGI Symbol;Acc:MGI:1098259]
5008	ENSMUSG00000026825	325.054	-0.822529	0.279711	-2.94064	0.00327537	0.0347612	8.10236	7.03966	7.83642	9.33609	8.57664	8.19608	Dnm1	13429	dynamin 1 [Source:MGI Symbol;Acc:MGI:107384]
2793	ENSMUSG00000021614	456.836	-0.878331	0.298788	-2.93965	0.00328588	0.0348503	8.24194	8.08016	8.00818	10.1489	8.91274	8.22347	Vcan	13003	versican [Source:MGI Symbol;Acc:MGI:102889]
4802	ENSMUSG00000026416	11.9564	0.927347	0.315554	2.93879	0.00329492	0.0349236	4.74263	4.0809	4.61343	0	0.959688	2.72696	Il20	58181	interleukin 20 [Source:MGI Symbol;Acc:MGI:1890473]
4845	ENSMUSG00000026496	2197.44	0.369844	0.125858	2.93859	0.0032971	0.0349242	11.4685	11.1602	11.1955	10.906	10.8497	10.9358	Parp1	11545	poly (ADP-ribose) polymerase family, member 1 [Source:MGI Symbol;Acc:MGI:1340806]
11155	ENSMUSG00000044551	1084.77	-0.768431	0.261604	-2.93738	0.00331	0.0350383	9.37638	9.98842	9.09862	9.65995	10.7312	10.7953	9930012K11Rik	268759	RIKEN cDNA 9930012K11 gene [Source:MGI Symbol;Acc:MGI:2145726]
9118	ENSMUSG00000037234	3745.72	-0.36242	0.123422	-2.93644	0.00332004	0.035122	11.6346	11.8364	11.5266	11.9861	12.0074	12.1421	Hook3	320191	hook microtubule tethering protein 3 [Source:MGI Symbol;Acc:MGI:2443554]
1677	ENSMUSG00000018427	845.455	-0.7988	0.272114	-2.93554	0.00332972	0.0352018	9.03623	9.6213	8.55363	9.29518	10.4071	10.4556	Ypel2	77864	yippee-like 2 (Drosophila) [Source:MGI Symbol;Acc:MGI:1925114]
6285	ENSMUSG00000029371	367.193	0.823905	0.28077	2.93444	0.00334146	0.0353032	9.1767	8.46526	9.13384	7.20663	7.55526	8.56777	Cxcl5	20311	chemokine (C-X-C motif) ligand 5 [Source:MGI Symbol;Acc:MGI:1096868]
9877	ENSMUSG00000039428	1983.23	-0.404978	0.138045	-2.93366	0.00334993	0.035358	10.6716	10.8584	10.6424	10.9322	11.2719	11.2243	Tmem135	72759	transmembrane protein 135 [Source:MGI Symbol;Acc:MGI:1920009]
17225	ENSMUSG00000097006	616.535	-0.536862	0.183007	-2.93356	0.00335095	0.035358	8.90018	9.12215	8.81023	9.17561	9.73369	9.62868	9530082P21Rik	NA	RIKEN cDNA 9530082P21 gene [Source:MGI Symbol;Acc:MGI:3603340]
9950	ENSMUSG00000039680	690.763	0.403416	0.137657	2.93057	0.00338335	0.035677	9.62813	9.66911	9.5894	9.36429	9.05279	9.19131	Mrps6	121022	mitochondrial ribosomal protein S6 [Source:MGI Symbol;Acc:MGI:2153111]
8931	ENSMUSG00000036591	2570.18	0.367861	0.125568	2.92958	0.00339418	0.0357682	11.5956	11.3784	11.5363	11.2669	10.9864	11.1079	Arhgap21	71435	Rho GTPase activating protein 21 [Source:MGI Symbol;Acc:MGI:1918685]
17611	ENSMUSG00000097937	19.4002	-0.975833	0.333161	-2.92902	0.00340037	0.0358106	3.55313	3.24674	3.03986	4.47654	5.16836	5.11784	Gm6967	NA	predicted gene 6967 [Source:MGI Symbol;Acc:MGI:3648147]
2614	ENSMUSG00000021236	2820.19	-0.489501	0.167162	-2.92831	0.00340813	0.0358693	11.2764	11.1008	11.1458	12.0374	11.4862	11.508	Entpd5	12499	ectonucleoside triphosphate diphosphohydrolase 5 [Source:MGI Symbol;Acc:MGI:1321385]
13486	ENSMUSG00000059890	5853.39	-0.288332	0.0985322	-2.92627	0.00343056	0.0360823	12.3137	12.4701	12.2909	12.6742	12.6432	12.6479	Ube4a	140630	ubiquitination factor E4A [Source:MGI Symbol;Acc:MGI:2154580]
1613	ENSMUSG00000017817	99.0121	-0.795424	0.271865	-2.92581	0.00343563	0.0361125	6.23061	5.72832	6.17668	7.46283	6.97413	6.60713	Jph2	59091	junctophilin 2 [Source:MGI Symbol;Acc:MGI:1891496]
9804	ENSMUSG00000039197	2235.21	0.306821	0.10491	2.92461	0.00344883	0.0362281	11.2931	11.3599	11.1675	10.9555	10.9462	10.9806	Adk	11534	adenosine kinase [Source:MGI Symbol;Acc:MGI:87930]
9515	ENSMUSG00000038375	2637.02	-0.542077	0.185412	-2.92364	0.00345966	0.0363187	10.9141	11.2913	10.8766	11.3213	11.9602	11.5356	Trp53inp2	68728	transformation related protein 53 inducible nuclear protein 2 [Source:MGI Symbol;Acc:MGI:1915978]
3491	ENSMUSG00000022986	257.331	0.866331	0.296402	2.92283	0.0034687	0.0363721	7.9603	9.13037	8.0481	7.809	7.28505	6.57913	Krt75	109052	keratin 75 [Source:MGI Symbol;Acc:MGI:1923500]
9920	ENSMUSG00000039578	1053.25	-0.653438	0.223567	-2.92278	0.00346917	0.0363721	9.78737	8.98078	9.92442	10.1915	10.2402	10.6312	Ccser1	232035	coiled-coil serine rich 1 [Source:MGI Symbol;Acc:MGI:3045354]
5074	ENSMUSG00000026942	1540.59	0.403917	0.138254	2.92156	0.0034828	0.0364917	10.9003	10.7831	10.6659	10.153	10.4399	10.4757	Traf2	22030	TNF receptor-associated factor 2 [Source:MGI Symbol;Acc:MGI:101835]							1.3231
10817	ENSMUSG00000042684	929.601	-0.692406	0.237034	-2.92113	0.00348764	0.0365192	9.05383	9.90622	9.06982	10.3397	10.435	9.77314	Npl	74091	N-acetylneuraminate pyruvate lyase [Source:MGI Symbol;Acc:MGI:1921341]
8800	ENSMUSG00000036103	392.849	-0.85415	0.29254	-2.91977	0.00350286	0.0366552	8.55779	6.67023	8.00818	9.27798	9.07571	8.86595	Colec12	140792	collectin sub-family member 12 [Source:MGI Symbol;Acc:MGI:2152907]
5329	ENSMUSG00000027487	656.881	-0.56718	0.194282	-2.91936	0.00350747	0.0366802	8.73549	9.1331	9.14308	9.67878	9.89701	9.27877	Cdk5rap1	66971	CDK5 regulatory subunit associated protein 1 [Source:MGI Symbol;Acc:MGI:1914221]
5479	ENSMUSG00000027833	37.7777	-0.964498	0.330402	-2.91916	0.00350972	0.0366804	4.00301	3.24674	4.98652	6.08697	6.00692	5.43143	Shox2	20429	short stature homeobox 2 [Source:MGI Symbol;Acc:MGI:1201673]
7647	ENSMUSG00000032344	649.254	0.398752	0.136667	2.91769	0.00352635	0.0368073	9.3995	9.51647	9.68271	9.14343	9.08578	9.13714	Mb21d1	214763	Mab-21 domain containing 1 [Source:MGI Symbol;Acc:MGI:2442261]
13900	ENSMUSG00000063160	487.603	-0.629037	0.215594	-2.9177	0.00352629	0.0368073	8.59432	8.8475	8.05301	8.98294	9.44971	9.26125	Numbl	18223	numb-like [Source:MGI Symbol;Acc:MGI:894702]
449	ENSMUSG00000002996	5403.3	-0.493753	0.169268	-2.91699	0.00353428	0.0368668	11.9407	12.4522	11.8669	12.4881	12.7248	12.6973	Hbp1	73389	high mobility group box transcription factor 1 [Source:MGI Symbol;Acc:MGI:894659]
2149	ENSMUSG00000020363	164.875	0.958408	0.3286	2.91664	0.00353828	0.0368851	6.62523	8.89973	7.41588	6.78792	6.45828	5.63551	Gfpt2	14584	glutamine fructose-6-phosphate transaminase 2 [Source:MGI Symbol;Acc:MGI:1338883]
12242	ENSMUSG00000050931	246.322	0.789828	0.270902	2.91555	0.00355058	0.0369899	7.79575	8.96554	8.0481	7.58768	7.0481	7.42985	Sgms2	74442	sphingomyelin synthase 2 [Source:MGI Symbol;Acc:MGI:1921692]
5167	ENSMUSG00000027186	1276.89	-0.763196	0.261786	-2.91534	0.00355302	0.0369919	10.1026	9.37602	9.75686	11.2444	10.7167	9.86005	Elf5	13711	E74-like factor 5 [Source:MGI Symbol;Acc:MGI:1335079]
18915	ENSMUSG00000110633	414.437	-0.873338	0.299629	-2.91474	0.00355991	0.0370401	5.82879	4.54176	6.00474	10.7948	8.88705	6.62093	Gm45896	NA	predicted gene 45896 [Source:MGI Symbol;Acc:MGI:5805011]
5800	ENSMUSG00000028454	1816.94	-0.366257	0.125715	-2.91338	0.00357541	0.037178	10.7165	10.6397	10.5147	10.8423	11.0863	11.0745	Pigo	56703	phosphatidylinositol glycan anchor biosynthesis, class O [Source:MGI Symbol;Acc:MGI:1861452]
3569	ENSMUSG00000023232	5186.9	0.414921	0.142444	2.91287	0.00358126	0.037191	12.4028	12.7475	12.4521	12.058	12.2799	11.9641	Serinc2	230779	serine incorporator 2 [Source:MGI Symbol;Acc:MGI:1919132]
5812	ENSMUSG00000028467	5380.85	-0.540182	0.185459	-2.91268	0.00358345	0.037191	11.8505	12.4931	11.7469	12.6826	12.637	12.6556	Gba2	230101	glucosidase beta 2 [Source:MGI Symbol;Acc:MGI:2654325]
7521	ENSMUSG00000032085	461.68	-0.892125	0.306267	-2.9129	0.00358091	0.037191	8.24705	7.82721	8.15252	10.1994	9.00583	8.08102	Tagln	21345	transgelin [Source:MGI Symbol;Acc:MGI:106012]
11128	ENSMUSG00000044393	1023.92	0.462217	0.15874	2.91178	0.00359378	0.0372747	9.98834	10.2647	10.395	9.74284	9.5495	9.89311	Dsg2	13511	desmoglein 2 [Source:MGI Symbol;Acc:MGI:1196466]
18110	ENSMUSG00000103622	38.0551	0.90164	0.309775	2.91063	0.00360702	0.0373884	5.65522	5.47646	6.1402	4.6697	4.67622	4.1588	Gm38391	NA	predicted gene, 38391 [Source:MGI Symbol;Acc:MGI:5613630]
4777	ENSMUSG00000026355	3182.31	0.440652	0.151407	2.91038	0.00360987	0.0373944	11.9193	11.7926	11.8362	11.5436	11.0533	11.508	Mcm6	17219	minichromosome maintenance complex component 6 [Source:MGI Symbol;Acc:MGI:1298227]
3487	ENSMUSG00000022974	3088.86	0.344207	0.118305	2.90949	0.00362022	0.0374781	11.5961	11.7943	11.8756	11.4579	11.425	11.3284	Paxbp1	67367	PAX3 and PAX7 binding protein 1 [Source:MGI Symbol;Acc:MGI:1914617]
3365	ENSMUSG00000022748	51842	0.554817	0.190758	2.90849	0.00363178	0.037574	16.2553	15.7827	15.701	15.323	14.9653	15.6159	Cmss1	66497	cms small ribosomal subunit 1 [Source:MGI Symbol;Acc:MGI:1913747]
14897	ENSMUSG00000073676	4830.42	0.359739	0.123752	2.90693	0.0036499	0.0377378	12.5156	12.2314	12.4749	11.9283	12.0494	12.1343	Hspe1	15528	heat shock protein 1 (chaperonin 10) [Source:MGI Symbol;Acc:MGI:104680]
8382	ENSMUSG00000034614	237.051	-0.754738	0.259699	-2.90621	0.0036584	0.037802	6.94737	7.60924	7.45353	7.6114	8.59438	8.4606	Pik3ip1	216505	phosphoinositide-3-kinase interacting protein 1 [Source:MGI Symbol;Acc:MGI:1917016]
4294	ENSMUSG00000025227	697.406	-0.631269	0.217317	-2.90484	0.00367446	0.037944	8.93858	9.06039	9.13384	9.19406	10.1638	9.76695	Mfsd13a	75146	major facilitator superfamily domain containing 13a [Source:MGI Symbol;Acc:MGI:1922396]
7314	ENSMUSG00000031697	1177.26	0.329147	0.113329	2.90436	0.00368009	0.0379783	10.3121	10.3304	10.4398	9.96012	10.0982	10.0078	Orc6	56452	origin recognition complex, subunit 6 [Source:MGI Symbol;Acc:MGI:1929285]
2177	ENSMUSG00000020412	3765.52	-0.261919	0.0902081	-2.9035	0.00369022	0.038059	11.7515	11.7327	11.7344	11.9521	12.0584	12.0061	Ascc2	75452	activating signal cointegrator 1 complex subunit 2 [Source:MGI Symbol;Acc:MGI:1922702]
10086	ENSMUSG00000040118	82.769	-0.819989	0.28249	-2.90272	0.00369933	0.0381291	5.4927	6.06209	5.68842	7.24758	6.36213	6.71398	Cacna2d1	12293	calcium channel, voltage-dependent, alpha2/delta subunit 1 [Source:MGI Symbol;Acc:MGI:88295]
11237	ENSMUSG00000045019	3177.88	-0.494927	0.170521	-2.90243	0.0037028	0.0381409	11.4246	11.4939	11.0817	11.5421	11.9977	12.0367	Acer1	171168	alkaline ceramidase 1 [Source:MGI Symbol;Acc:MGI:2181962]
3618	ENSMUSG00000023806	314.084	0.463582	0.159813	2.90079	0.00372229	0.0383177	8.56599	8.59766	8.40398	8.01277	8.13767	7.93955	Rsph3b	100037282	radial spoke 3B homolog (Chlamydomonas) [Source:MGI Symbol;Acc:MGI:3630308]
12042	ENSMUSG00000049709	5657.3	-0.579166	0.199679	-2.90049	0.00372584	0.0383302	11.9953	12.429	11.8387	12.3108	13.0149	12.84	Nlrp10	244202	NLR family, pyrin domain containing 10 [Source:MGI Symbol;Acc:MGI:2444084]
1749	ENSMUSG00000018861	599.208	-0.392994	0.135508	-2.90014	0.00372995	0.0383485	9.09973	8.88361	9.03796	9.39195	9.35921	9.50393	Fdxr	14149	ferredoxin reductase [Source:MGI Symbol;Acc:MGI:104724]
8311	ENSMUSG00000034379	100.676	-0.69438	0.239496	-2.89934	0.00373951	0.0384228	6.00798	6.44267	6.1402	6.88195	7.21337	6.92887	Wdr5b	69544	WD repeat domain 5B [Source:MGI Symbol;Acc:MGI:1916794]
6878	ENSMUSG00000030693	35073.9	-0.6739	0.232452	-2.89909	0.00374244	0.0384289	14.734	14.5404	14.6814	16.0445	15.1154	14.873	Klk10	69540	kallikrein related-peptidase 10 [Source:MGI Symbol;Acc:MGI:1916790]
9998	ENSMUSG00000039813	2185.62	0.31644	0.109173	2.89853	0.00374918	0.0384741	11.2537	11.2018	11.2865	11.0417	10.8812	10.838	Tbc1d2	381605	TBC1 domain family, member 2 [Source:MGI Symbol;Acc:MGI:2652885]
3978	ENSMUSG00000024597	2856.37	0.514172	0.177434	2.89782	0.00375765	0.038537	11.7547	11.5904	11.8391	11.5415	10.9977	10.9037	Slc12a2	20496	solute carrier family 12, member 2 [Source:MGI Symbol;Acc:MGI:101924]
18974	ENSMUSG00000111122	19.5923	-0.951387	0.32844	-2.89668	0.00377131	0.038653	2.67108	3.53795	0.928284	4.17072	5.09048	5.68888	AC153863.1	NA
16589	ENSMUSG00000087610	12.8614	0.964601	0.333062	2.89616	0.00377755	0.0386701	4.09653	4.47447	4.812	2.393	2.9287	1.52282	Gm16253	NA	predicted gene 16253 [Source:MGI Symbol;Acc:MGI:3826531]
11212	ENSMUSG00000044857	3389.06	0.280656	0.0969196	2.89576	0.00378239	0.0386701	11.9064	11.8029	11.8787	11.5328	11.6462	11.5483	Lemd2	224640	LEM domain containing 2 [Source:MGI Symbol;Acc:MGI:2385045]
17758	ENSMUSG00000099655	123.469	-0.701508	0.242239	-2.89593	0.00378038	0.0386701	6.18875	6.35184	6.84272	7.14294	7.4809	7.29865	2310034G01Rik	NA	RIKEN cDNA 2310034G01 gene [Source:MGI Symbol;Acc:MGI:1922829]
1405	ENSMUSG00000015568	140.165	-0.870846	0.300696	-2.8961	0.00377836	0.0386701	6.92204	5.44165	6.52676	8.07665	7.41853	7.21925	Lpl	16956	lipoprotein lipase [Source:MGI Symbol;Acc:MGI:96820]
6192	ENSMUSG00000029163	236.428	-0.768219	0.26539	-2.89468	0.00379547	0.0387797	7.69469	6.56093	7.526	8.46309	8.44201	7.89482	Emilin1	100952	elastin microfibril interfacer 1 [Source:MGI Symbol;Acc:MGI:1926189]
8490	ENSMUSG00000034940	4335.16	-0.337059	0.116462	-2.89415	0.00380182	0.0387965	11.8767	12.0396	11.7642	12.2482	12.1673	12.3173	Synrg	217030	synergin, gamma [Source:MGI Symbol;Acc:MGI:1354742]
9839	ENSMUSG00000039270	6156.83	-0.499929	0.17273	-2.89428	0.00380029	0.0387965	12.1097	12.6713	12.0102	12.8283	12.8183	12.8501	Megf9	230316	multiple EGF-like-domains 9 [Source:MGI Symbol;Acc:MGI:1918264]
12741	ENSMUSG00000054312	1775.1	0.291684	0.100799	2.89372	0.00380713	0.0388026	10.9092	10.9907	10.9068	10.5821	10.6487	10.6798	Mrps21	66292	mitochondrial ribosomal protein S21 [Source:MGI Symbol;Acc:MGI:1913542]
5120	ENSMUSG00000027048	245.961	-0.76103	0.262977	-2.8939	0.00380494	0.0388026	7.32125	7.74393	7.07302	8.79891	7.71301	8.31118	Abcb11	27413	ATP-binding cassette, sub-family B (MDR/TAP), member 11 [Source:MGI Symbol;Acc:MGI:1351619]
8995	ENSMUSG00000036853	12.6476	-0.954652	0.330011	-2.89279	0.00381838	0.0388931	1.65426	2.8815	1.89104	4.99234	3.73157	4.49477	Mcoln3	171166	mucolipin 3 [Source:MGI Symbol;Acc:MGI:1890500]
18210	ENSMUSG00000104665	99.2764	-0.867788	0.300033	-2.89231	0.00382423	0.0389286	6.33024	5.40597	5.92122	7.6952	6.86142	6.56493	Gm43366	NA	predicted gene 43366 [Source:MGI Symbol;Acc:MGI:5663503]
15435	ENSMUSG00000079293	202.283	0.857253	0.296499	2.89125	0.00383714	0.0390358	7.85717	8.78984	7.40054	6.33511	7.21337	7.201	Clec7a	56644	C-type lectin domain family 7, member a [Source:MGI Symbol;Acc:MGI:1861431]
8054	ENSMUSG00000033510	333.517	-0.929857	0.321693	-2.89051	0.0038462	0.0391038	7.68719	7.05125	7.64142	9.86629	8.51835	7.39815	Otud7a	170711	OTU domain containing 7A [Source:MGI Symbol;Acc:MGI:2158505]
5644	ENSMUSG00000028148	30124.8	-0.666856	0.230949	-2.88746	0.0038836	0.0394597	14.454	14.6533	14.1771	14.4435	15.354	15.6055	Them5	66198	thioesterase superfamily member 5 [Source:MGI Symbol;Acc:MGI:1913448]
11281	ENSMUSG00000045273	521.381	0.483739	0.167632	2.88573	0.00390512	0.0396539	9.2241	9.34574	9.21937	8.96157	8.46147	8.77633	Cenph	26886	centromere protein H [Source:MGI Symbol;Acc:MGI:1349448]
11526	ENSMUSG00000046743	143.97	-0.754829	0.261634	-2.88506	0.00391337	0.0397131	6.75997	6.21422	6.87637	7.95212	7.51111	7.12558	Fat4	329628	FAT atypical cadherin 4 [Source:MGI Symbol;Acc:MGI:3045256]
9024	ENSMUSG00000036932	1238.7	0.43896	0.152264	2.88288	0.00394055	0.0399599	10.5825	10.2485	10.6086	10.1503	10.0655	9.84396	Aifm1	26926	apoptosis-inducing factor, mitochondrion-associated 1 [Source:MGI Symbol;Acc:MGI:1349419]
7834	ENSMUSG00000032719	12.6095	-0.880427	0.305415	-2.88272	0.00394254	0.0399599	2.4047	0	0.928284	4.99234	5.09048	2.91788	Sbspon	226866	somatomedin B and thrombospondin, type 1 domain containing [Source:MGI Symbol;Acc:MGI:2684952]
9171	ENSMUSG00000037369	2162.37	0.430325	0.149389	2.88057	0.00396951	0.0401836	11.2474	11.5378	11.0353	10.8932	10.8206	10.7869	Kdm6a	22289	lysine (K)-specific demethylase 6A [Source:MGI Symbol;Acc:MGI:1095419]
16567	ENSMUSG00000087518	19.7144	-0.960123	0.333293	-2.88072	0.00396771	0.0401836	2.07774	3.39968	3.03986	3.78214	5.09048	5.74035	Gm13561	NA	predicted gene 13561 [Source:MGI Symbol;Acc:MGI:3651674]
14148	ENSMUSG00000066258	179.472	0.938671	0.325995	2.87941	0.00398425	0.0403081	8.49477	6.12926	8.53619	6.2966	6.42694	6.86074	Trim12a	76681	tripartite motif-containing 12A [Source:MGI Symbol;Acc:MGI:1923931]
11050	ENSMUSG00000044041	71827.4	-0.905715	0.314605	-2.87889	0.00399072	0.0403487	14.4306	11.8518	14.1313	18.022	16.506	14.7732	Krt13	16663	keratin 13 [Source:MGI Symbol;Acc:MGI:101925]
4839	ENSMUSG00000026489	277.977	-0.766562	0.266316	-2.87839	0.00399708	0.0403634	7.45969	7.98665	7.14842	7.82937	8.69649	8.84553	Coq8a	67426	coenzyme Q8A [Source:MGI Symbol;Acc:MGI:1914676]
11888	ENSMUSG00000048766	20.8858	-0.966276	0.33568	-2.87856	0.00399491	0.0403634	3.26161	3.53795	2.68214	4.60814	5.85033	4.43354	Skint10	230613	selection and upkeep of intraepithelial T cells 10 [Source:MGI Symbol;Acc:MGI:2685416]
18846	ENSMUSG00000110218	2366.08	-0.373689	0.129874	-2.87732	0.00401074	0.0404765	10.9213	10.8999	11.1675	11.2469	11.4487	11.4652	Gm20219	NA	predicted gene, 20219 [Source:MGI Symbol;Acc:MGI:5012404]
10358	ENSMUSG00000040978	2323.61	-0.532396	0.185065	-2.87681	0.00401721	0.0405169	10.9173	11.0719	10.5551	11.0727	11.6432	11.5528	Gm11992	626870	predicted gene 11992 [Source:MGI Symbol;Acc:MGI:3651127]
4535	ENSMUSG00000025867	65.3305	-0.770858	0.268095	-2.87532	0.00403624	0.0406839	5.65522	5.29333	5.52828	6.68734	6.41101	6.21077	Cplx2	12890	complexin 2 [Source:MGI Symbol;Acc:MGI:104726]
4750	ENSMUSG00000026281	1489.81	0.335218	0.116598	2.87499	0.00404039	0.0406889	10.6203	10.6748	10.8107	10.4169	10.2648	10.3906	Dtymk	21915	deoxythymidylate kinase [Source:MGI Symbol;Acc:MGI:108396]
13564	ENSMUSG00000060470	226.785	-0.72644	0.252689	-2.87484	0.00404228	0.0406889	7.62577	6.9309	7.35352	7.66529	8.56589	8.23697	Adgrg3	54672	adhesion G protein-coupled receptor G3 [Source:MGI Symbol;Acc:MGI:1859670]
2547	ENSMUSG00000021097	486.653	-0.753635	0.262162	-2.8747	0.00404416	0.0406889	8.54954	8.52469	8.05791	8.70647	9.01903	9.93651	Clmn	94040	calmin [Source:MGI Symbol;Acc:MGI:2136957]
10675	ENSMUSG00000042216	912.764	-0.684679	0.238287	-2.87334	0.00406162	0.0408396	9.3995	9.58985	9.1081	10.7357	9.87395	9.71643	Sgsm1	52850	small G protein signaling modulator 1 [Source:MGI Symbol;Acc:MGI:107320]
12745	ENSMUSG00000054342	666.786	0.791394	0.275482	2.87276	0.00406907	0.0408895	9.60245	9.57787	10.1453	9.51235	8.28916	8.17753	Kcnn4	16534	potassium intermediate/small conductance calcium-activated channel, subfamily N, member 4 [Source:MGI Symbol;Acc:MGI:1277957]
8238	ENSMUSG00000034171	726.956	-0.742408	0.258485	-2.87215	0.00407684	0.0409426	8.76071	9.48903	8.52562	9.35261	10.3571	9.78391	Faah	14073	fatty acid amide hydrolase [Source:MGI Symbol;Acc:MGI:109609]
4648	ENSMUSG00000026083	10330.3	0.275443	0.0959157	2.87172	0.0040824	0.0409484	13.4499	13.404	13.5478	13.1886	13.1236	13.247	Eif5b	226982	eukaryotic translation initiation factor 5B [Source:MGI Symbol;Acc:MGI:2441772]
10476	ENSMUSG00000041479	146.633	-0.758514	0.264115	-2.8719	0.00408007	0.0409484	6.98455	6.17237	6.7245	7.8627	7.71949	7.10609	Syt15	319508	synaptotagmin XV [Source:MGI Symbol;Acc:MGI:2442166]
16495	ENSMUSG00000087259	3519.62	0.38081	0.132656	2.87066	0.00409617	0.0410615	12.0463	11.7965	12.0427	11.3915	11.6034	11.6969	2610035D17Rik	NA	RIKEN cDNA 2610035D17 gene [Source:MGI Symbol;Acc:MGI:1919636]
14501	ENSMUSG00000070284	2024.01	0.358897	0.125049	2.87006	0.00410397	0.0410896	11.1271	11.2579	11.0823	10.947	10.6996	10.6962	Gmppb	331026	GDP-mannose pyrophosphorylase B [Source:MGI Symbol;Acc:MGI:2660880]
4571	ENSMUSG00000025931	468.367	-0.809174	0.281919	-2.87024	0.00410161	0.0410896	8.06235	8.73698	7.81344	8.36415	9.46329	9.75135	Paqr8	74229	progestin and adipoQ receptor family member VIII [Source:MGI Symbol;Acc:MGI:1921479]
16478	ENSMUSG00000087174	513.557	0.445366	0.155195	2.86971	0.00410843	0.0411093	9.02438	9.24334	9.3805	8.66173	8.74177	8.84847	5530601H04Rik	NA	RIKEN cDNA 5530601H04 gene [Source:MGI Symbol;Acc:MGI:1918695]
6493	ENSMUSG00000029759	512.793	-0.710997	0.247778	-2.8695	0.00411125	0.0411125	8.38783	8.65956	8.50066	8.63111	9.86959	9.34261	Pon3	269823	paraoxonase 3 [Source:MGI Symbol;Acc:MGI:106686]
9230	ENSMUSG00000037568	70.303	-0.840621	0.293002	-2.869	0.00411778	0.0411528	5.42219	5.36939	5.66293	7.14294	6.2768	6.21077	Vash2	226841	vasohibin 2 [Source:MGI Symbol;Acc:MGI:2444826]
672	ENSMUSG00000004798	917.528	-0.331066	0.115432	-2.86807	0.0041299	0.0412259	9.5844	9.73888	9.66034	9.98908	10.045	9.97597	Ulk2	29869	unc-51 like kinase 2 [Source:MGI Symbol;Acc:MGI:1352758]
10003	ENSMUSG00000039831	1220.46	-0.365589	0.127477	-2.86789	0.00413223	0.0412259	10.0349	10.1959	9.91231	10.5124	10.4061	10.3724	Arhgap29	214137	Rho GTPase activating protein 29 [Source:MGI Symbol;Acc:MGI:2443818]
6706	ENSMUSG00000030306	63.0797	-0.962805	0.335723	-2.86786	0.00413261	0.0412259	4.62199	2.06508	5.63699	6.62654	6.70034	6.688	Tmtc1	387314	transmembrane and tetratricopeptide repeat containing 1 [Source:MGI Symbol;Acc:MGI:3039590]
356	ENSMUSG00000002332	5135.94	-0.368078	0.128367	-2.86738	0.00413891	0.0412637	12.1164	12.2557	11.9834	12.6683	12.4221	12.4106	Dhrs1	52585	dehydrogenase/reductase (SDR family) member 1 [Source:MGI Symbol;Acc:MGI:1196314]
12549	ENSMUSG00000052942	289.152	0.593798	0.207102	2.86718	0.00414148	0.0412643	8.45117	8.38049	8.5811	8.13238	7.41853	7.80098	Glis3	226075	GLIS family zinc finger 3 [Source:MGI Symbol;Acc:MGI:2444289]
16875	ENSMUSG00000091811	1407.59	-0.364426	0.127151	-2.86609	0.00415577	0.0413817	10.2435	10.3304	10.1983	10.7913	10.6091	10.4945	Inafm1	66300	InaF motif containing 1 [Source:MGI Symbol;Acc:MGI:1913550]
5632	ENSMUSG00000028127	6039.49	-0.431033	0.1505	-2.86401	0.00418312	0.0416287	12.3176	12.4598	12.1515	12.4969	12.8197	12.956	Abcd3	19299	ATP-binding cassette, sub-family D (ALD), member 3 [Source:MGI Symbol;Acc:MGI:1349216]
13777	ENSMUSG00000062175	249.093	0.566906	0.198061	2.86228	0.00420609	0.0418321	8.36452	7.94376	8.38462	7.64244	7.76407	7.43766	Tgif2	228839	TGFB-induced factor homeobox 2 [Source:MGI Symbol;Acc:MGI:1915299]
9047	ENSMUSG00000036990	4440.39	0.273559	0.0955876	2.86186	0.00421159	0.0418336	12.2268	12.3026	12.2181	12.0399	11.9019	11.9661	Otud4	73945	OTU domain containing 4 [Source:MGI Symbol;Acc:MGI:1098801]
13967	ENSMUSG00000063651	61146.4	-0.465537	0.162679	-2.86169	0.00421387	0.0418336	15.6058	15.7828	15.4873	16.4323	16.026	15.8617	Cnfn	72383	cornifelin [Source:MGI Symbol;Acc:MGI:1919633]
8070	ENSMUSG00000033577	6026	-0.54485	0.190393	-2.86171	0.00421359	0.0418336	12.1076	12.5692	11.9293	12.518	12.8287	13.0754	Myo6	17920	myosin VI [Source:MGI Symbol;Acc:MGI:104785]
8425	ENSMUSG00000034758	208.637	-0.738383	0.258048	-2.86142	0.00421752	0.0418446	6.78828	7.25548	7.46094	7.48868	8.19926	8.42958	Tle6	114606	transducin-like enhancer of split 6 [Source:MGI Symbol;Acc:MGI:2149593]
12008	ENSMUSG00000049538	78.639	-0.954424	0.333593	-2.86104	0.00422253	0.041869	5.74462	4.32966	5.24882	7.71723	6.81374	5.43143	Adamts16	271127	a disintegrin-like and metallopeptidase (reprolysin type) with thrombospondin type 1 motif, 16 [Source:MGI Symbol;Acc:MGI:2429637]
3193	ENSMUSG00000022415	55.8404	-0.938791	0.328267	-2.85984	0.00423861	0.0420031	5.14413	3.98744	5.17861	6.81542	5.31254	6.66154	Syngr1	20972	synaptogyrin 1 [Source:MGI Symbol;Acc:MGI:1328323]
17241	ENSMUSG00000097039	466.561	0.516007	0.18046	2.8594	0.00424443	0.0420354	9.3314	8.94394	9.06253	8.37805	8.47303	8.80078	Pvt1	NA	plasmacytoma variant translocation 1 [Source:MGI Symbol;Acc:MGI:97824]
12776	ENSMUSG00000054555	851.771	-0.776628	0.271689	-2.85852	0.00425617	0.0421264	9.42452	8.68211	9.28767	10.7624	9.99377	9.31529	Adam12	11489	a disintegrin and metallopeptidase domain 12 (meltrin alpha) [Source:MGI Symbol;Acc:MGI:105378]
6513	ENSMUSG00000029802	1108.65	0.513314	0.179613	2.85789	0.00426468	0.0421852	10.4569	10.2179	10.4152	10.0684	9.8783	9.4117	Abcg2	26357	ATP-binding cassette, sub-family G (WHITE), member 2 [Source:MGI Symbol;Acc:MGI:1347061]
1504	ENSMUSG00000016526	362.502	0.690387	0.241594	2.85763	0.00426818	0.0421944	9.20059	8.27072	8.94321	8.33595	7.71301	8.01463	Dyrk3	226419	dual-specificity tyrosine-(Y)-phosphorylation regulated kinase 3 [Source:MGI Symbol;Acc:MGI:1330300]
15503	ENSMUSG00000079710	314.704	-0.531624	0.186085	-2.85689	0.00427816	0.0422677	7.70215	8.23559	7.96712	8.4456	8.61886	8.61679	Gm3448	100041586	predicted gene 3448 [Source:MGI Symbol;Acc:MGI:3809205]
3454	ENSMUSG00000022899	1782.6	-0.632829	0.221614	-2.85555	0.00429626	0.042421	10.5652	10.417	10.176	10.6657	11.629	10.8694	Slc15a2	57738	solute carrier family 15 (H+/peptide transporter), member 2 [Source:MGI Symbol;Acc:MGI:1890457]
4673	ENSMUSG00000026131	12530.2	0.328842	0.115185	2.8549	0.00430509	0.0424827	13.8831	13.7601	13.6672	13.5579	13.416	13.3171	Dst	13518	dystonin [Source:MGI Symbol;Acc:MGI:104627]
11959	ENSMUSG00000049191	25.588	-0.956423	0.335053	-2.85454	0.00430988	0.0425045	3.55313	3.07565	4.03132	4.40595	5.91953	5.3674	Rgag4	331474	retrotransposon gag domain containing 4 [Source:MGI Symbol;Acc:MGI:3045324]
12161	ENSMUSG00000050410	1153.72	0.362258	0.126915	2.85433	0.00431276	0.0425075	10.3612	10.3587	10.3266	10.0882	9.79175	10.0235	Tcf19	106795	transcription factor 19 [Source:MGI Symbol;Acc:MGI:103180]
14615	ENSMUSG00000071072	5587.31	0.272643	0.0955465	2.85351	0.00432398	0.0425925	12.4999	12.5981	12.6403	12.3008	12.2525	12.3521	Ptges3	56351	prostaglandin E synthase 3 (cytosolic) [Source:MGI Symbol;Acc:MGI:1929282]
4139	ENSMUSG00000024935	606.744	0.748553	0.262368	2.85307	0.00432992	0.0426112	9.81343	9.36677	9.69061	7.8561	9.28467	8.66087	Slc1a1	20510	solute carrier family 1 (neuronal/epithelial high affinity glutamate transporter, system Xag), member 1 [Source:MGI Symbol;Acc:MGI:105083]
6097	ENSMUSG00000028995	1589.31	0.461627	0.161805	2.85299	0.00433106	0.0426112	10.7636	10.9142	10.8973	10.6457	10.3298	10.0733	Fam126a	84652	family with sequence similarity 126, member A [Source:MGI Symbol;Acc:MGI:2149839]
12762	ENSMUSG00000054453	70.5659	0.843286	0.295622	2.85258	0.00433653	0.0426395	5.9837	6.75774	6.94142	5.73045	5.0499	5.60807	Sytl5	236643	synaptotagmin-like 5 [Source:MGI Symbol;Acc:MGI:2668451]
7091	ENSMUSG00000031226	1580.98	0.426308	0.149471	2.85212	0.00434291	0.0426768	11.0562	10.5608	10.8451	10.4325	10.355	10.3673	Pbdc1	67683	polysaccharide biosynthesis domain containing 1 [Source:MGI Symbol;Acc:MGI:1914933]
4813	ENSMUSG00000026434	6159.53	0.263512	0.0924143	2.85142	0.00435242	0.0427447	12.6361	12.7739	12.7372	12.4636	12.4143	12.4663	Nucks1	98415	nuclear casein kinase and cyclin-dependent kinase substrate 1 [Source:MGI Symbol;Acc:MGI:1934811]
5633	ENSMUSG00000028128	2151.02	0.767215	0.269103	2.85101	0.00435811	0.0427583	10.7293	12.217	11.0153	10.7375	10.3623	10.4096	F3	14066	coagulation factor III [Source:MGI Symbol;Acc:MGI:88381]
13442	ENSMUSG00000059518	856.794	0.366258	0.128496	2.85035	0.00436714	0.0427583	9.90838	9.84093	10.0116	9.51654	9.6581	9.4431	Znhit1	70103	zinc finger, HIT domain containing 1 [Source:MGI Symbol;Acc:MGI:1917353]
6187	ENSMUSG00000029153	855.506	0.344696	0.120943	2.85007	0.0043709	0.0427583	10.0005	9.89017	9.83311	9.58004	9.48248	9.59412	Ociad2	433904	OCIA domain containing 2 [Source:MGI Symbol;Acc:MGI:1916377]
10466	ENSMUSG00000041439	4974.16	-0.370615	0.130016	-2.85054	0.00436457	0.0427583	12.0627	12.1593	11.9985	12.2339	12.5327	12.5899	Mfsd6	98682	major facilitator superfamily domain containing 6 [Source:MGI Symbol;Acc:MGI:1922925]
6787	ENSMUSG00000030516	7733.7	-0.437195	0.153383	-2.85035	0.0043671	0.0427583	12.6455	12.7289	12.6254	13.4343	12.9158	12.9832	Tjp1	21872	tight junction protein 1 [Source:MGI Symbol;Acc:MGI:98759]
11085	ENSMUSG00000044217	4699.74	-0.519437	0.182259	-2.84999	0.004372	0.0427583	12.0482	11.8911	11.7077	12.6092	11.9977	12.6638	Aqp5	11830	aquaporin 5 [Source:MGI Symbol;Acc:MGI:106215]
10828	ENSMUSG00000042724	3903.27	-0.56134	0.196946	-2.85022	0.00436895	0.0427583	11.6228	11.7399	11.3769	12.6316	12.0212	11.8494	Map3k9	338372	mitogen-activated protein kinase kinase kinase 9 [Source:MGI Symbol;Acc:MGI:2449952]
14685	ENSMUSG00000071562	2490.34	0.83561	0.293344	2.84857	0.00439161	0.0429246	8.45559	13.4064	11.5675	8.14327	7.95746	7.43766	Stfa1	20861	stefin A1 [Source:MGI Symbol;Acc:MGI:106198]
18335	ENSMUSG00000105797	128.736	-0.599317	0.210419	-2.84821	0.00439657	0.0429475	6.52785	6.6244	6.77296	7.43651	7.20416	7.29865	Gm42649	NA	predicted gene 42649 [Source:MGI Symbol;Acc:MGI:5662786]
9935	ENSMUSG00000039633	749.68	0.426319	0.14969	2.84802	0.00439924	0.0429481	9.86085	9.61545	9.79108	9.16229	9.49764	9.24798	Lonrf1	244421	LON peptidase N-terminal domain and ring finger 1 [Source:MGI Symbol;Acc:MGI:3609241]
5744	ENSMUSG00000028358	46.1219	-0.915864	0.321746	-2.84655	0.00441964	0.0431217	5.18729	4.54176	4.18247	6.33511	5.31254	6.39869	Zfp618	72701	zinc finger protein 618 [Source:MGI Symbol;Acc:MGI:1919950]
17579	ENSMUSG00000097852	101.998	0.892576	0.313807	2.84435	0.00445027	0.0433948	6.99673	6.56093	7.76635	6.04112	6.34546	4.9531	4933405D12Rik	NA	RIKEN cDNA 4933405D12 gene [Source:MGI Symbol;Acc:MGI:1921307]
4877	ENSMUSG00000026579	68.8553	-0.924315	0.325042	-2.84368	0.00445958	0.0434598	4.09653	4.54176	4.25249	7.82261	6.98493	2.72696	F5	14067	coagulation factor V [Source:MGI Symbol;Acc:MGI:88382]
8299	ENSMUSG00000034341	2752.85	-0.305676	0.107508	-2.8433	0.00446488	0.0434856	11.3261	11.2472	11.2099	11.564	11.6773	11.4785	Wbp2	22378	WW domain binding protein 2 [Source:MGI Symbol;Acc:MGI:104709]
4851	ENSMUSG00000026510	1461.45	-0.394227	0.138666	-2.84299	0.0044692	0.0435019	10.2138	10.4997	10.1418	10.6863	10.6274	10.7976	Trp53bp2	209456	transformation related protein 53 binding protein 2 [Source:MGI Symbol;Acc:MGI:2138319]
14669	ENSMUSG00000071470	1005.88	0.541208	0.190431	2.84202	0.00448288	0.0435836	10.395	10.2345	10.0794	9.59201	9.27149	9.99198	Ccnb1ip1	239083	cyclin B1 interacting protein 1 [Source:MGI Symbol;Acc:MGI:2685134]
4160	ENSMUSG00000024966	6339.5	0.260491	0.0916568	2.84203	0.00448277	0.0435836	12.8008	12.732	12.7372	12.564	12.4523	12.4556	Stip1	20867	stress-induced phosphoprotein 1 [Source:MGI Symbol;Acc:MGI:109130]
11327	ENSMUSG00000045551	22.2667	0.937783	0.330131	2.84064	0.00450227	0.0436946	4.74263	5.99163	4.66569	3.40164	0.959688	3.49881	Fpr1	14293	formyl peptide receptor 1 [Source:MGI Symbol;Acc:MGI:107443]
9460	ENSMUSG00000038236	2012.85	-0.53317	0.187686	-2.84076	0.00450065	0.0436946	10.2371	10.8089	10.843	10.9655	11.2769	11.4328	Hoxa7	15404	homeobox A7 [Source:MGI Symbol;Acc:MGI:96179]
18640	ENSMUSG00000108600	51.6407	-0.936278	0.329596	-2.84069	0.00450164	0.0436946	2.89586	4.60606	4.25249	7.51407	6.06915	3.91183	Gm44671	NA	predicted gene 44671 [Source:MGI Symbol;Acc:MGI:5753247]
6478	ENSMUSG00000029716	33.0013	-0.925186	0.326077	-2.83732	0.00454937	0.0441257	4.00301	4.47447	4.03132	4.8926	6.12881	5.63551	Tfr2	50765	transferrin receptor 2 [Source:MGI Symbol;Acc:MGI:1354956]
14868	ENSMUSG00000073489	991.75	0.836392	0.294847	2.8367	0.00455828	0.0441602	10.8963	9.03725	10.6953	9.69553	9.06302	8.97471	Ifi204	15951	interferon activated gene 204 [Source:MGI Symbol;Acc:MGI:96429]
14274	ENSMUSG00000067629	206.941	-0.654415	0.230696	-2.8367	0.0045583	0.0441602	7.31153	6.74352	7.62831	7.98881	8.03226	8.06597	Syngap1	240057	synaptic Ras GTPase activating protein 1 homolog (rat) [Source:MGI Symbol;Acc:MGI:3039785]
14441	ENSMUSG00000069441	30144.5	-0.512157	0.180587	-2.83607	0.0045673	0.0442214	14.4425	14.9277	14.273	14.9613	15.0514	15.3507	Dsg1a	13510	desmoglein 1 alpha [Source:MGI Symbol;Acc:MGI:94930]
10286	ENSMUSG00000040722	156.466	-0.64042	0.225843	-2.83569	0.00457273	0.0442479	7.16809	6.59301	6.84272	7.76031	7.68679	7.38203	Scamp5	56807	secretory carrier membrane protein 5 [Source:MGI Symbol;Acc:MGI:1928948]
11105	ENSMUSG00000044313	2430.06	0.589932	0.208065	2.83533	0.00457786	0.0442715	11.7425	11.2778	11.5632	10.3266	10.9715	11.2039	Mab21l3	242125	mab-21-like 3 (C. elegans) [Source:MGI Symbol;Acc:MGI:2446273]
2102	ENSMUSG00000020272	508.655	-0.668754	0.235978	-2.83397	0.00459732	0.0443825	8.54954	8.76541	8.30447	8.65413	9.60832	9.54793	Stk10	20868	serine/threonine kinase 10 [Source:MGI Symbol;Acc:MGI:1099439]
16386	ENSMUSG00000086728	121.317	-0.733075	0.258653	-2.8342	0.00459408	0.0443825	6.56105	6.59301	6.06436	7.05341	7.07868	7.70061	Man2c1os	NA	mannosidase, alpha, class 2C, member 1, opposite strand [Source:MGI Symbol;Acc:MGI:1924044]
10642	ENSMUSG00000042104	69.2066	-0.851443	0.300442	-2.83397	0.00459743	0.0443825	5.4927	5.83947	4.812	6.7168	6.88467	6.07703	Uggt2	66435	UDP-glucose glycoprotein glucosyltransferase 2 [Source:MGI Symbol;Acc:MGI:1913685]
9709	ENSMUSG00000038932	37.6942	-0.903849	0.318976	-2.8336	0.0046027	0.0444073	4.85395	4.47447	3.86247	6.17451	5.70111	5.39977	Tcfl5	277353	transcription factor-like 5 (basic helix-loop-helix) [Source:MGI Symbol;Acc:MGI:2672878]
13490	ENSMUSG00000059900	12146.5	-0.39791	0.140439	-2.83334	0.00460643	0.0444173	13.268	13.5999	13.125	13.7578	13.7272	13.7995	Tmem40	94346	transmembrane protein 40 [Source:MGI Symbol;Acc:MGI:2137870]
1267	ENSMUSG00000013974	41.5131	0.936167	0.330509	2.8325	0.00461853	0.0445078	5.71543	6.51143	5.55623	3.40164	4.31454	5.07838	Mcemp1	69189	mast cell expressed membrane protein 1 [Source:MGI Symbol;Acc:MGI:1916439]
16355	ENSMUSG00000086596	25.5783	-0.928737	0.32792	-2.83221	0.00462279	0.0445228	3.55313	0	3.6712	5.89413	5.53464	4.81589	Susd5	382111	sushi domain containing 5 [Source:MGI Symbol;Acc:MGI:2685972]
16267	ENSMUSG00000086184	37.0116	-0.86623	0.306068	-2.83019	0.004652	0.0447779	4.90655	4.47447	4.10888	5.73045	5.75258	5.68888	Gm12764	NA	predicted gene 12764 [Source:MGI Symbol;Acc:MGI:3649980]
10774	ENSMUSG00000042532	50.5413	0.950146	0.335743	2.82998	0.00465512	0.0447817	6.92204	5.40597	6.31401	5.37151	4.09281	2.91788	Golga7b	71146	golgi autoantigen, golgin subfamily a, 7B [Source:MGI Symbol;Acc:MGI:1918396]
9320	ENSMUSG00000037855	479.274	0.796991	0.281781	2.82841	0.00467799	0.0449754	9.70253	8.71163	9.41335	8.89869	8.17588	7.49872	Zfp365	216049	zinc finger protein 365 [Source:MGI Symbol;Acc:MGI:2143676]
10370	ENSMUSG00000041037	3280.44	-0.537424	0.190071	-2.82749	0.00469148	0.0450788	11.4053	11.3593	11.3005	12.3717	11.7547	11.5848	Irgq	210146	immunity-related GTPase family, Q [Source:MGI Symbol;Acc:MGI:2667176]
14541	ENSMUSG00000070524	51.9314	-0.815928	0.288751	-2.82571	0.00471757	0.045303	5.45787	4.72664	5.02704	6.04112	6.06915	6.34982	Fcrlb	435653	Fc receptor-like B [Source:MGI Symbol;Acc:MGI:3576487]
11242	ENSMUSG00000045039	3911.5	-0.31134	0.110214	-2.82486	0.00473009	0.0453967	11.8251	11.6976	11.7691	12.2088	12.0603	11.9766	Megf8	269878	multiple EGF-like-domains 8 [Source:MGI Symbol;Acc:MGI:2446294]
734	ENSMUSG00000005320	24.1962	-0.938909	0.332465	-2.82408	0.00474166	0.0454812	2.89586	2.8815	3.6712	3.40164	5.94188	5.68888	Fgfr4	14186	fibroblast growth factor receptor 4 [Source:MGI Symbol;Acc:MGI:95525]
6527	ENSMUSG00000029832	2286.61	-0.548492	0.194236	-2.82384	0.0047452	0.0454887	10.6773	11.1795	10.542	11.1127	11.6555	11.4704	Nfe2l3	18025	nuclear factor, erythroid derived 2, like 3 [Source:MGI Symbol;Acc:MGI:1339958]
7156	ENSMUSG00000031382	25.5682	0.935039	0.331252	2.82275	0.00476143	0.0456131	5.42219	5.21303	5.28268	3.98948	4.17057	2.72696	Asb11	68854	ankyrin repeat and SOCS box-containing 11 [Source:MGI Symbol;Acc:MGI:1916104]
3313	ENSMUSG00000022629	4152.47	0.341158	0.120867	2.82259	0.00476372	0.0456131	12.3515	12.0648	12.1249	11.9176	11.7614	11.8153	Kif21a	16564	kinesin family member 21A [Source:MGI Symbol;Acc:MGI:109188]
16033	ENSMUSG00000085124	84.6242	-0.944977	0.334987	-2.82094	0.00478836	0.0458222	5.55992	4.32966	5.61057	8.05951	5.85033	6.1924	Gm12766	NA	predicted gene 12766 [Source:MGI Symbol;Acc:MGI:3652050]
6131	ENSMUSG00000029059	3720.53	-0.467234	0.165655	-2.82052	0.00479455	0.0458549	11.7663	11.543	11.443	11.7581	12.1301	12.3252	Fam213b	66469	family with sequence similarity 213, member B [Source:MGI Symbol;Acc:MGI:1913719]
4781	ENSMUSG00000026360	498.401	0.626022	0.222019	2.81968	0.00480714	0.0459486	8.97905	9.70258	9.03299	8.56785	8.80104	8.27237	Rgs2	19735	regulator of G-protein signaling 2 [Source:MGI Symbol;Acc:MGI:1098271]
431	ENSMUSG00000002871	1659.71	-0.464114	0.164737	-2.81731	0.00484279	0.0462625	10.3206	10.6851	10.2409	10.6854	11.0456	11.0143	Tpra1	24100	transmembrane protein, adipocyte asscociated 1 [Source:MGI Symbol;Acc:MGI:1345190]
12270	ENSMUSG00000051081	10.7086	-0.780303	0.277141	-2.81554	0.00486948	0.0464904	0	0	0	4.40595	1.9391	5.39977	Gm4847	226604	predicted gene 4847 [Source:MGI Symbol;Acc:MGI:3643320]
13906	ENSMUSG00000063200	2596.14	0.302982	0.107681	2.81371	0.0048973	0.0467289	11.5524	11.3973	11.5155	11.1354	11.124	11.2721	Nol7	70078	nucleolar protein 7 [Source:MGI Symbol;Acc:MGI:1917328]
12136	ENSMUSG00000050271	907.105	0.552643	0.196433	2.81339	0.00490216	0.0467481	10.1139	9.91735	10.2474	9.88263	9.31066	9.17737	Prag1	244418	PEAK1 related kinase activating pseudokinase 1 [Source:MGI Symbol;Acc:MGI:1196223]
10067	ENSMUSG00000040034	868.195	0.332999	0.118399	2.81251	0.00491564	0.0468495	9.85417	9.911	10.0052	9.64278	9.54586	9.55513	Nup43	69912	nucleoporin 43 [Source:MGI Symbol;Acc:MGI:1917162]
6672	ENSMUSG00000030231	2864.61	-0.342932	0.121951	-2.81205	0.00492266	0.0468662	11.1775	11.3275	11.3764	11.5182	11.6376	11.7854	Plekha5	109135	pleckstrin homology domain containing, family A member 5 [Source:MGI Symbol;Acc:MGI:1923802]
6224	ENSMUSG00000029209	882.16	-0.385679	0.137153	-2.81202	0.00492309	0.0468662	9.50774	9.60762	9.59615	9.88425	9.86082	10.1573	Gnpda2	67980	glucosamine-6-phosphate deaminase 2 [Source:MGI Symbol;Acc:MGI:1915230]
8609	ENSMUSG00000035342	1099.2	-0.416796	0.148263	-2.81118	0.00493596	0.0469615	9.94341	9.91735	9.73409	10.0684	10.3591	10.4623	Lzts2	226154	leucine zipper, putative tumor suppressor 2 [Source:MGI Symbol;Acc:MGI:2385095]
1696	ENSMUSG00000018543	11.3365	0.898783	0.319789	2.81055	0.00494575	0.0470275	5.14413	3.24674	4.18247	2.393	0.959688	1.9299	1700001P01Rik	72215	RIKEN cDNA 1700001P01 gene [Source:MGI Symbol;Acc:MGI:1919465]
9121	ENSMUSG00000037239	549.452	-0.844625	0.300575	-2.81003	0.00495375	0.0470764	8.30698	8.58575	8.30447	10.3989	9.24702	8.35724	Spred3	101809	sprouty-related, EVH1 domain containing 3 [Source:MGI Symbol;Acc:MGI:2142186]
3334	ENSMUSG00000022673	3651.06	0.461193	0.164168	2.80927	0.00496536	0.0471594	12.1227	12.0198	12.0346	11.9053	11.3324	11.3936	Mcm4	17217	minichromosome maintenance complex component 4 [Source:MGI Symbol;Acc:MGI:103199]
12586	ENSMUSG00000053178	127.887	-0.631969	0.224974	-2.80907	0.00496847	0.0471618	6.7742	6.33296	6.67437	7.15376	7.31104	7.49122	Mterf1b	208595	mitochondrial transcription termination factor 1b [Source:MGI Symbol;Acc:MGI:3704243]
445	ENSMUSG00000002981	5887.11	-0.294085	0.104712	-2.80852	0.00497703	0.0472158	12.4128	12.3269	12.3537	12.7926	12.5902	12.6079	Clptm1	56457	cleft lip and palate associated transmembrane protein 1 [Source:MGI Symbol;Acc:MGI:1927155]
17505	ENSMUSG00000097694	11.3142	0.85564	0.304759	2.80759	0.0049913	0.0473239	5.05374	2.6571	4.71613	2.06673	1.53096	0	G730013B05Rik	NA	RIKEN cDNA G730013B05 gene [Source:MGI Symbol;Acc:MGI:3588276]
1835	ENSMUSG00000019579	2021.61	0.271807	0.0968313	2.80701	0.00500034	0.0473822	11.1027	11.1359	11.1038	10.7783	10.8438	10.8852	Mydgf	28106	myeloid derived growth factor [Source:MGI Symbol;Acc:MGI:2156020]
16212	ENSMUSG00000085882	121.26	-0.893263	0.318473	-2.80483	0.00503424	0.047676	4.79936	6.9309	5.83255	7.27754	7.36991	7.68756	2610507I01Rik	NA	RIKEN cDNA 2610507I01 gene [Source:MGI Symbol;Acc:MGI:1919453]
10433	ENSMUSG00000041313	7415.17	0.507421	0.180927	2.80456	0.00503854	0.0476892	13.3416	12.7264	13.1809	12.8164	12.3707	12.4367	Slc7a1	11987	solute carrier family 7 (cationic amino acid transporter, y+ system), member 1 [Source:MGI Symbol;Acc:MGI:88117]
2022	ENSMUSG00000020121	138.291	-0.759962	0.271019	-2.80409	0.00504583	0.0477308	6.60945	6.08483	6.89838	7.68032	7.78894	6.96177	Srgap1	117600	SLIT-ROBO Rho GTPase activating protein 1 [Source:MGI Symbol;Acc:MGI:2152936]
11117	ENSMUSG00000044349	189.82	-0.803836	0.286707	-2.80368	0.00505231	0.0477646	7.12435	6.10722	7.35352	8.47607	7.65332	7.75167	Snhg11	319317	small nucleolar RNA host gene 11 [Source:MGI Symbol;Acc:MGI:2441845]
418	ENSMUSG00000002808	268.14	-0.737912	0.263359	-2.80193	0.00507984	0.0479973	7.92248	6.75774	7.71767	8.59587	8.07838	8.6305	Epdr1	105298	ependymin related protein 1 (zebrafish) [Source:MGI Symbol;Acc:MGI:2145369]
2426	ENSMUSG00000020863	6059.62	0.297281	0.106117	2.80144	0.00508748	0.0480419	12.6132	12.7461	12.7652	12.3017	12.4121	12.4938	Luc7l3	67684	LUC7-like 3 (S. cerevisiae) [Source:MGI Symbol;Acc:MGI:1914934]
11514	ENSMUSG00000046688	669.074	-0.551766	0.197035	-2.80035	0.00510478	0.0481776	9.13046	9.27582	8.6892	9.38509	9.63599	9.91147	Tifa	211550	TRAF-interacting protein with forkhead-associated domain [Source:MGI Symbol;Acc:MGI:2182965]
8815	ENSMUSG00000036158	310.288	-0.636435	0.227307	-2.79989	0.005112	0.0481948	8.11917	7.3144	8.0481	8.78159	8.62922	8.36546	Prickle1	106042	prickle planar cell polarity protein 1 [Source:MGI Symbol;Acc:MGI:1916034]
14284	ENSMUSG00000067818	264.028	-0.87915	0.313998	-2.79986	0.00511246	0.0481948	7.72429	6.51143	7.29665	9.24803	8.5034	7.31572	Myl9	98932	myosin, light polypeptide 9, regulatory [Source:MGI Symbol;Acc:MGI:2138915]
5808	ENSMUSG00000028463	330.855	0.642207	0.229402	2.79949	0.00511839	0.0482231	8.37855	9.15207	8.42687	7.73173	8.10833	8.00414	Car9	230099	carbonic anhydrase 9 [Source:MGI Symbol;Acc:MGI:2447188]
12766	ENSMUSG00000054474	72.958	-0.764288	0.273033	-2.79926	0.00512203	0.0482298	5.82879	5.86598	5.17861	6.80174	6.59147	6.39869	Thnsl2	232078	threonine synthase-like 2 (bacterial) [Source:MGI Symbol;Acc:MGI:3041254]
3031	ENSMUSG00000022103	30.4339	-0.938657	0.335425	-2.79841	0.00513546	0.0483286	3.903	2.06508	4.5592	5.61001	5.67466	5.52245	Gfra2	14586	glial cell line derived neurotrophic factor family receptor alpha 2 [Source:MGI Symbol;Acc:MGI:1195462]
14259	ENSMUSG00000067369	810.244	-0.407899	0.145822	-2.79724	0.00515419	0.0484771	9.45794	9.49752	9.34288	9.71025	9.78867	10.0632	Trmt2b	215201	TRM2 tRNA methyltransferase 2B [Source:MGI Symbol;Acc:MGI:2442530]
3936	ENSMUSG00000024513	6302.03	0.237444	0.0848932	2.79697	0.00515844	0.0484893	12.719	12.7446	12.7486	12.472	12.4738	12.5415	Mbd2	17191	methyl-CpG binding domain protein 2 [Source:MGI Symbol;Acc:MGI:1333813]
16433	ENSMUSG00000086962	51.6617	0.881293	0.315232	2.7957	0.00517881	0.0486252	6.49388	5.66936	6.37806	4.78545	5.4746	4.3027	Gm12248	NA	predicted gene 12248 [Source:MGI Symbol;Acc:MGI:3651124]
11169	ENSMUSG00000044628	945.525	-0.514774	0.184127	-2.79575	0.00517795	0.0486252	9.64951	9.58387	9.50047	10.505	9.98304	9.84396	Rnf208	68846	ring finger protein 208 [Source:MGI Symbol;Acc:MGI:1916096]
11987	ENSMUSG00000049404	416.733	-0.81919	0.293087	-2.79504	0.00518938	0.0486967	7.72429	8.79674	7.14842	8.63497	9.39001	9.32164	Rarres1	109222	retinoic acid receptor responder (tazarotene induced) 1 [Source:MGI Symbol;Acc:MGI:1924461]
10549	ENSMUSG00000041754	43.1676	0.892993	0.319618	2.79394	0.00520708	0.0488349	4.34544	7.42547	5.24882	2.65892	4.62189	1.9299	Trem3	58218	triggering receptor expressed on myeloid cells 3 [Source:MGI Symbol;Acc:MGI:1930003]
10517	ENSMUSG00000041649	216.797	-0.557772	0.199682	-2.7933	0.00521729	0.0489028	7.59405	7.5035	7.14842	8.08232	7.86107	8.16346	Klf8	245671	Kruppel-like factor 8 [Source:MGI Symbol;Acc:MGI:2442430]
2522	ENSMUSG00000021040	1193.75	0.337653	0.120936	2.79199	0.00523846	0.0490711	10.2537	10.3876	10.5067	10.0175	10.015	10.0795	Slirp	NA	SRA stem-loop interacting RNA binding protein [Source:MGI Symbol;Acc:MGI:1916394]
7409	ENSMUSG00000031877	11369.6	-0.36908	0.1322	-2.79182	0.00524121	0.0490711	13.3353	13.1979	13.2674	13.6629	13.4239	13.8407	Ces2g	72361	carboxylesterase 2G [Source:MGI Symbol;Acc:MGI:1919611]
18629	ENSMUSG00000108470	281.727	-0.866159	0.310332	-2.79108	0.00525328	0.0491562	7.24159	8.00465	6.55474	7.54725	8.77015	9.15621	Gm4598	NA	predicted gene 4598 [Source:MGI Symbol;Acc:MGI:3782781]
14320	ENSMUSG00000068220	1466.5	-0.486252	0.174372	-2.7886	0.00529367	0.0495059	10.4302	10.1153	10.1326	10.98	10.8267	10.4067	Lgals1	16852	lectin, galactose binding, soluble 1 [Source:MGI Symbol;Acc:MGI:96777]
4858	ENSMUSG00000026535	7189.96	0.935827	0.335714	2.78757	0.00531054	0.0496354	12.3073	14.3889	12.8527	11.7835	11.4126	11.5392	Ifi202b	26388	interferon activated gene 202B [Source:MGI Symbol;Acc:MGI:1347083]
4645	ENSMUSG00000026078	2489.98	0.264583	0.094936	2.78697	0.00532039	0.0496992	11.3677	11.4671	11.3969	11.1591	11.1584	11.1055	Pdcl3	68833	phosducin-like 3 [Source:MGI Symbol;Acc:MGI:1916083]
3747	ENSMUSG00000024120	3491.88	0.389842	0.139891	2.78676	0.00532383	0.0497032	12.0349	11.8145	12.0203	11.3492	11.527	11.7505	Lrpprc	72416	leucine-rich PPR-motif containing [Source:MGI Symbol;Acc:MGI:1919666]
3624	ENSMUSG00000023845	593.555	0.387993	0.139256	2.78619	0.00533309	0.0497614	9.42677	9.51647	9.25819	9.07398	8.93519	8.98275	Lnpep	240028	leucyl/cystinyl aminopeptidase [Source:MGI Symbol;Acc:MGI:2387123]
10129	ENSMUSG00000040260	248.061	-0.683547	0.24539	-2.78555	0.00534366	0.0498318	7.9603	6.8798	7.46094	8.35012	8.40629	8.15874	Daam2	76441	dishevelled associated activator of morphogenesis 2 [Source:MGI Symbol;Acc:MGI:1923691]
12335	ENSMUSG00000051483	1024.55	-0.38763	0.139202	-2.78465	0.00535856	0.0499424	9.75547	9.93936	9.64578	10.3302	10.129	10.1018	Cbr1	12408	carbonyl reductase 1 [Source:MGI Symbol;Acc:MGI:88284]
11545	ENSMUSG00000046818	543.587	0.746837	0.268239	2.78422	0.00536566	0.0499802	9.76973	9.12764	9.47323	9.05968	8.61191	7.64092	Ddit4l	73284	DNA-damage-inducible transcript 4-like [Source:MGI Symbol;Acc:MGI:1920534]
7595	ENSMUSG00000032254	1618.48	0.504216	0.181171	2.7831	0.00538422	0.0500471	10.9983	10.6037	11.0811	10.6187	10.0629	10.3519	Kif23	71819	kinesin family member 23 [Source:MGI Symbol;Acc:MGI:1919069]
1162	ENSMUSG00000010554	1812.19	0.356009	0.127926	2.78293	0.00538696	0.0500471	11.0714	11.0205	10.8952	10.4998	10.5729	10.793	Mettl16	67493	methyltransferase like 16 [Source:MGI Symbol;Acc:MGI:1914743]
8552	ENSMUSG00000035168	6026.86	-0.276515	0.0993609	-2.78293	0.005387	0.0500471	12.4619	12.4371	12.3248	12.7523	12.7092	12.6105	Tanc1	66860	tetratricopeptide repeat, ankyrin repeat and coiled-coil containing 1 [Source:MGI Symbol;Acc:MGI:1914110]
6798	ENSMUSG00000030533	8716.65	-0.309662	0.11128	-2.78271	0.00539063	0.0500471	12.8947	13.0512	12.8085	13.3272	13.1696	13.2195	Unc45a	101869	unc-45 myosin chaperone A [Source:MGI Symbol;Acc:MGI:2142246]
12799	ENSMUSG00000054702	1250.62	-0.400799	0.144033	-2.78269	0.00539109	0.0500471	9.96682	10.1841	10.0316	10.6628	10.2791	10.487	Ap1s3	252903	adaptor-related protein complex AP-1, sigma 3 [Source:MGI Symbol;Acc:MGI:1891304]
689	ENSMUSG00000004929	10876.7	-0.404219	0.145242	-2.78308	0.00538462	0.0500471	13.3483	13.1901	12.9813	13.4147	13.5832	13.7948	Thop1	50492	thimet oligopeptidase 1 [Source:MGI Symbol;Acc:MGI:1354165]
11884	ENSMUSG00000048756	4075.01	-0.407997	0.146705	-2.78108	0.00541787	0.0502673	11.787	11.919	11.5581	12.3963	12.0488	12.1054	Foxo3	56484	forkhead box O3 [Source:MGI Symbol;Acc:MGI:1890081]
10708	ENSMUSG00000042340	137.043	0.665933	0.239506	2.78044	0.00542845	0.0503088	7.5368	7.68562	7.0437	6.46231	6.86142	6.64813	Ctf1	13019	cardiotrophin 1 [Source:MGI Symbol;Acc:MGI:105115]
8289	ENSMUSG00000034320	2533.5	-0.43539	0.156589	-2.78047	0.00542805	0.0503088	10.9876	11.2428	10.9243	11.3846	11.7735	11.3637	Slc26a2	13521	solute carrier family 26 (sulfate transporter), member 2 [Source:MGI Symbol;Acc:MGI:892977]
12920	ENSMUSG00000055538	843.053	-0.521154	0.187467	-2.77997	0.00543641	0.0503541	9.39721	9.20493	9.59615	10.2418	10.0124	9.6115	Zcchc24	71918	zinc finger, CCHC domain containing 24 [Source:MGI Symbol;Acc:MGI:1919168]
14727	ENSMUSG00000071858	21447	-0.932514	0.335508	-2.77941	0.00544572	0.050412	12.707	13.9663	12.4618	15.6491	14.8462	14.2523	Gm94	225443	predicted gene 94 [Source:MGI Symbol;Acc:MGI:2684940]
13255	ENSMUSG00000058017	351.757	-0.926559	0.333393	-2.77918	0.00544971	0.0504206	7.415	6.68519	6.80826	7.4097	8.80714	10.1202	Serpinb3d	394252	serine (or cysteine) peptidase inhibitor, clade B (ovalbumin), member 3D [Source:MGI Symbol;Acc:MGI:2683295]
4025	ENSMUSG00000024713	90.6592	-0.78369	0.282173	-2.77734	0.0054806	0.0506779	5.65522	5.78497	6.26403	7.40065	6.57726	6.688	Pcsk5	18552	proprotein convertase subtilisin/kexin type 5 [Source:MGI Symbol;Acc:MGI:97515]
9381	ENSMUSG00000038023	6085.93	-0.305518	0.11002	-2.77692	0.00548763	0.0507144	12.417	12.462	12.3362	12.5714	12.7909	12.7869	Atp6v0a2	21871	ATPase, H+ transporting, lysosomal V0 subunit A2 [Source:MGI Symbol;Acc:MGI:104855]
4649	ENSMUSG00000026085	70.3601	-0.902999	0.325222	-2.77656	0.00549375	0.0507424	4.00301	3.24674	5.24882	4.40595	5.67466	8.19147	Lyg1	69541	lysozyme G-like 1 [Source:MGI Symbol;Acc:MGI:1916791]
11830	ENSMUSG00000048442	639.436	-0.617982	0.22262	-2.77595	0.00550409	0.0508094	8.81331	9.31	8.55709	9.20969	9.75751	9.8513	Smim5	66528	small integral membrane protein 5 [Source:MGI Symbol;Acc:MGI:1913778]
797	ENSMUSG00000005800	15.7994	0.920659	0.331784	2.77488	0.00552226	0.0509485	4.90655	4.99024	4.31927	3.24868	2.9287	0.953647	Mmp8	17394	matrix metallopeptidase 8 [Source:MGI Symbol;Acc:MGI:1202395]
630	ENSMUSG00000004451	3363.19	0.264251	0.0952392	2.7746	0.00552696	0.0509605	11.8538	11.8242	11.8553	11.6534	11.5553	11.5127	Ralb	64143	v-ral simian leukemia viral oncogene B [Source:MGI Symbol;Acc:MGI:1927244]
4539	ENSMUSG00000025871	4975.82	-0.310324	0.111851	-2.77444	0.00552975	0.0509605	12.0893	12.2473	11.9895	12.3603	12.4704	12.462	4833439L19Rik	97820	RIKEN cDNA 4833439L19 gene [Source:MGI Symbol;Acc:MGI:1921162]
1704	ENSMUSG00000018569	157.34	0.922867	0.33274	2.77354	0.00554506	0.0510729	7.99107	7.79998	7.91409	4.40595	5.56376	7.34926	Cldn7	53624	claudin 7 [Source:MGI Symbol;Acc:MGI:1859285]
14544	ENSMUSG00000070547	81.6867	-0.891821	0.321574	-2.7733	0.00554913	0.0510818	5.82879	4.60606	5.83255	6.04112	7.51856	6.76457	Mrgprb1	233231	MAS-related GPR, member B1 [Source:MGI Symbol;Acc:MGI:3033115]
2502	ENSMUSG00000021000	5441.13	-0.298984	0.10785	-2.77224	0.00556726	0.0511972	12.1481	12.3842	12.2018	12.5323	12.5288	12.6036	Ctage5	338320	melanoma inhibitory activity 2 [Source:MGI Symbol;Acc:MGI:2159614]
14205	ENSMUSG00000066838	1541.41	-0.533357	0.192395	-2.7722	0.00556789	0.0511972	10.0771	10.5527	10.1267	11.1922	10.5977	10.701	Zfp772	232855	zinc finger protein 772 [Source:MGI Symbol;Acc:MGI:2385265]
1603	ENSMUSG00000017756	968.6	0.39941	0.144114	2.7715	0.00557992	0.0512274	10.2826	9.91259	10.1279	9.78864	9.59075	9.70353	Slc12a7	20499	solute carrier family 12, member 7 [Source:MGI Symbol;Acc:MGI:1342283]
3689	ENSMUSG00000024014	5682.25	-0.330078	0.119099	-2.77146	0.00558052	0.0512274	12.2582	12.4639	12.1345	12.6558	12.5955	12.6468	Pim1	18712	proviral integration site 1 [Source:MGI Symbol;Acc:MGI:97584]
8122	ENSMUSG00000033765	263520	-0.63914	0.230613	-2.77148	0.00558013	0.0512274	17.3764	18.0958	17.1134	17.8895	18.3964	18.614	Calm4	80796	calmodulin 4 [Source:MGI Symbol;Acc:MGI:1931464]
3737	ENSMUSG00000024097	6092.74	0.270001	0.0975427	2.76803	0.00563965	0.0517414	12.6865	12.6224	12.7988	12.4428	12.3886	12.4536	Srsf7	225027	serine/arginine-rich splicing factor 7 [Source:MGI Symbol;Acc:MGI:1926232]
17045	ENSMUSG00000094441	172.41	-0.530888	0.191806	-2.76783	0.00564302	0.0517434	7.14639	7.25548	6.94142	7.74609	7.64653	7.70061	Zfp955a	77652	zinc finger protein 955A [Source:MGI Symbol;Acc:MGI:4834570]
6656	ENSMUSG00000030204	2737.56	0.270304	0.0977515	2.76522	0.00568845	0.0521309	11.5394	11.5275	11.5842	11.3545	11.218	11.2479	Ddx47	67755	DEAD (Asp-Glu-Ala-Asp) box polypeptide 47 [Source:MGI Symbol;Acc:MGI:1915005]
3506	ENSMUSG00000023013	18.1238	-0.912327	0.329977	-2.76482	0.00569544	0.0521659	1.05229	2.8815	3.45063	5.44377	4.01062	5.11784	Aqp2	11827	aquaporin 2 [Source:MGI Symbol;Acc:MGI:1096865]
10538	ENSMUSG00000041720	2757.09	-0.293521	0.106192	-2.76406	0.00570877	0.0522589	11.2839	11.2962	11.2328	11.4497	11.6034	11.6552	Pi4ka	224020	phosphatidylinositol 4-kinase, catalytic, alpha polypeptide [Source:MGI Symbol;Acc:MGI:2448506]
8895	ENSMUSG00000036452	308.267	0.592075	0.214248	2.76351	0.00571836	0.0523176	8.62995	8.27567	8.75702	7.48868	8.05294	8.086	Arhgap26	71302	Rho GTPase activating protein 26 [Source:MGI Symbol;Acc:MGI:1918552]
5528	ENSMUSG00000027939	148.519	0.767206	0.277662	2.76309	0.00572566	0.0523552	7.15728	7.68562	7.94085	7.03012	5.96389	6.77695	Nup210l	77595	nucleoporin 210-like [Source:MGI Symbol;Acc:MGI:1924845]
4064	ENSMUSG00000024790	830.435	0.406048	0.14704	2.76148	0.00575393	0.0525846	10.0871	9.89179	9.68588	9.50392	9.50704	9.39574	Sac3d1	66406	SAC3 domain containing 1 [Source:MGI Symbol;Acc:MGI:1913656]
11285	ENSMUSG00000045288	46.4212	-0.926279	0.335531	-2.76063	0.00576892	0.0526922	5.14413	3.39968	3.77	6.92044	6.29427	4.66424	Ush1g	16470	USH1 protein network component sans [Source:MGI Symbol;Acc:MGI:2450757]
5161	ENSMUSG00000027175	572.285	0.475874	0.172404	2.76023	0.00577614	0.0527289	9.4992	9.3363	9.34689	9.03065	9.02689	8.54624	Tcp11l1	320554	t-complex 11 like 1 [Source:MGI Symbol;Acc:MGI:2444263]
7310	ENSMUSG00000031683	1903.29	0.291435	0.105604	2.7597	0.00578538	0.052784	11.1034	10.9664	11.0371	10.7474	10.6656	10.7976	Lsm6	78651	LSM6 homolog, U6 small nuclear RNA and mRNA degradation associated [Source:MGI Symbol;Acc:MGI:1925901]
129	ENSMUSG00000000915	15285.9	-0.294482	0.106732	-2.75909	0.00579627	0.052854	13.6778	13.8799	13.6543	14.0863	13.9839	14.0576	Hip1r	29816	huntingtin interacting protein 1 related [Source:MGI Symbol;Acc:MGI:1352504]
2303	ENSMUSG00000020649	4180.19	0.455813	0.165335	2.7569	0.00583523	0.0531798	12.2941	12.1871	12.2749	12.1082	11.5158	11.5993	Rrm2	20135	ribonucleotide reductase M2 [Source:MGI Symbol;Acc:MGI:98181]
13348	ENSMUSG00000058755	65.3823	0.925453	0.335741	2.75645	0.00584322	0.0532232	5.05374	7.77922	5.89956	4.6697	4.44543	5.26568	Osm	18413	oncostatin M [Source:MGI Symbol;Acc:MGI:104749]
11385	ENSMUSG00000045932	146.373	0.848282	0.307914	2.75493	0.00587041	0.0533232	7.83699	6.37047	8.25415	6.53027	6.45828	6.44596	Ifit2	15958	interferon-induced protein with tetratricopeptide repeats 2 [Source:MGI Symbol;Acc:MGI:99449]
13524	ENSMUSG00000060152	1046.15	0.362728	0.131652	2.7552	0.00586558	0.0533232	10.2486	10.059	10.3062	9.91317	9.86521	9.70838	Pop5	117109	processing of precursor 5, ribonuclease P/MRP family (S. cerevisiae) [Source:MGI Symbol;Acc:MGI:2151221]
9788	ENSMUSG00000039159	6305.14	-0.434281	0.157609	-2.75544	0.00586136	0.0533232	12.2178	12.6472	12.2115	12.6277	12.9267	12.9295	Ube2h	22214	ubiquitin-conjugating enzyme E2H [Source:MGI Symbol;Acc:MGI:104632]
2633	ENSMUSG00000021263	4613.83	-0.586819	0.212986	-2.7552	0.00586561	0.0533232	11.6174	12.3116	11.287	12.5085	12.4	12.4851	Degs2	70059	delta(4)-desaturase, sphingolipid 2 [Source:MGI Symbol;Acc:MGI:1917309]
1985	ENSMUSG00000020062	2202.14	-0.643115	0.233429	-2.75508	0.00586782	0.0533232	10.5342	11.0042	10.4482	10.7121	11.7364	11.6418	Slc5a8	216225	solute carrier family 5 (iodide transporter), member 8 [Source:MGI Symbol;Acc:MGI:2384916]
18437	ENSMUSG00000106799	51.2074	-0.904747	0.32845	-2.7546	0.00587638	0.053348	4.90655	4.25141	5.06645	7.04181	5.72707	5.52245	Gm20756	NA	predicted gene, 20756 [Source:MGI Symbol;Acc:MGI:5434112]
5449	ENSMUSG00000027763	9076.33	0.251944	0.0914932	2.75369	0.00589276	0.0534671	13.2958	13.2004	13.3134	13.0575	12.9587	13.0241	Mbnl1	56758	muscleblind-like 1 (Drosophila) [Source:MGI Symbol;Acc:MGI:1928482]
9514	ENSMUSG00000038374	3083.42	0.317661	0.115413	2.75239	0.00591628	0.0536462	11.7703	11.583	11.8679	11.4403	11.3813	11.4313	Rbm8a	60365	RNA binding motif protein 8a [Source:MGI Symbol;Acc:MGI:1913129]
5465	ENSMUSG00000027806	6630.98	-0.506596	0.184067	-2.75223	0.00591901	0.0536462	12.1444	12.7933	12.1397	13.0985	12.8298	12.8923	Tsc22d2	72033	TSC22 domain family, member 2 [Source:MGI Symbol;Acc:MGI:1919283]
6106	ENSMUSG00000029009	726.091	0.472189	0.171604	2.75163	0.00593002	0.0537163	9.53305	9.95949	9.68746	9.1298	9.07824	9.45278	Mthfr	17769	5,10-methylenetetrahydrofolate reductase [Source:MGI Symbol;Acc:MGI:106639]
6676	ENSMUSG00000030246	230.423	-0.815686	0.29654	-2.75068	0.00594716	0.053842	7.46846	6.19345	7.5678	8.531	8.59438	7.58571	Ldhb	16832	lactate dehydrogenase B [Source:MGI Symbol;Acc:MGI:96763]
11225	ENSMUSG00000044948	5806.44	-0.378532	0.137642	-2.75012	0.00595726	0.0539037	12.3672	12.311	12.193	12.9152	12.5006	12.6161	Cfap43	414801	cilia and flagella associated protein 43 [Source:MGI Symbol;Acc:MGI:1289258]
6182	ENSMUSG00000029146	3536.48	0.27046	0.098357	2.74978	0.00596355	0.0539275	11.9834	11.8902	11.8846	11.6652	11.6976	11.5649	Snx17	266781	sorting nexin 17 [Source:MGI Symbol;Acc:MGI:2387801]
6638	ENSMUSG00000030161	2190.59	-0.51374	0.186841	-2.74962	0.00596644	0.0539275	10.7555	10.9687	10.626	10.8875	11.5163	11.5568	Gabarapl1	57436	gamma-aminobutyric acid (GABA) A receptor-associated protein-like 1 [Source:MGI Symbol;Acc:MGI:1914980]
16829	ENSMUSG00000091412	31.3474	0.912956	0.332095	2.74908	0.00597624	0.0539568	4.09653	6.6244	5.4107	2.88337	4.38147	2.91788	Gm2895	NA	predicted gene 2895 [Source:MGI Symbol;Acc:MGI:3781073]
2638	ENSMUSG00000021270	8862.36	0.410657	0.149376	2.74914	0.00597518	0.0539568	13.2738	13.3569	13.3102	13.1744	12.7398	12.6758	Hsp90aa1	15519	heat shock protein 90, alpha (cytosolic), class A member 1 [Source:MGI Symbol;Acc:MGI:96250]
1720	ENSMUSG00000018672	405.83	-0.700974	0.255053	-2.74834	0.00598973	0.0540488	8.07963	8.46526	7.95667	8.44999	9.58543	8.81585	Copz2	56358	coatomer protein complex, subunit zeta 2 [Source:MGI Symbol;Acc:MGI:1929008]
9615	ENSMUSG00000038644	1254.03	0.403978	0.14709	2.74647	0.00602409	0.0542993	10.5174	10.4655	10.4877	10.2227	9.78095	10.1549	Pold1	18971	polymerase (DNA directed), delta 1, catalytic subunit [Source:MGI Symbol;Acc:MGI:97741]
11874	ENSMUSG00000048706	1476.54	-0.675737	0.246028	-2.74659	0.00602186	0.0542993	9.78386	10.4091	9.94835	10.0868	11.252	11.0428	Lurap1l	52829	leucine rich adaptor protein 1-like [Source:MGI Symbol;Acc:MGI:106510]
1658	ENSMUSG00000018341	86.1319	-0.824665	0.300457	-2.7447	0.00605655	0.054562	5.9837	5.03763	6.0837	6.73131	7.36991	6.44596	Il12rb2	16162	interleukin 12 receptor, beta 2 [Source:MGI Symbol;Acc:MGI:1270861]
10262	ENSMUSG00000040666	42.0906	0.837631	0.30528	2.74382	0.00607294	0.0546303	6.05534	5.54367	6.02489	5.1301	4.38147	4.60993	Sh3bgr	50795	SH3-binding domain glutamic acid-rich protein [Source:MGI Symbol;Acc:MGI:1354740]
8228	ENSMUSG00000034156	104.017	0.668309	0.243557	2.74395	0.0060705	0.0546303	7.16809	6.86674	7.11122	6.01764	6.14816	6.57913	Tspoap1	207777	TSPO associated protein 1 [Source:MGI Symbol;Acc:MGI:2450877]
13409	ENSMUSG00000059278	992.459	0.330267	0.12037	2.74375	0.00607409	0.0546303	10.2255	10.0004	10.1162	9.74104	9.79789	9.78697	Naa38	78304	N(alpha)-acetyltransferase 38, NatC auxiliary subunit [Source:MGI Symbol;Acc:MGI:1925554]
14676	ENSMUSG00000071531	14.6837	-0.883283	0.322008	-2.74305	0.00608716	0.0547179	2.4047	3.07565	0	4.72873	5.0499	4.3027	Gprin2	432839	G protein regulated inducer of neurite outgrowth 2 [Source:MGI Symbol;Acc:MGI:2444560]
8134	ENSMUSG00000033799	1377.05	0.275035	0.10028	2.74267	0.00609425	0.0547518	10.5498	10.5779	10.5585	10.3219	10.2514	10.2689	Fam208b	105203	family with sequence similarity 208, member B [Source:MGI Symbol;Acc:MGI:2145274]
5723	ENSMUSG00000028322	999.44	0.368412	0.134495	2.73923	0.00615837	0.0552976	10.1416	9.97935	10.2979	9.78517	9.68153	9.81575	Exosc3	66362	exosome component 3 [Source:MGI Symbol;Acc:MGI:1913612]
13531	ENSMUSG00000060201	1346.44	-0.818343	0.298807	-2.7387	0.00616829	0.0553565	6.51097	8.77593	5.78609	12.3147	10.6487	9.64396	Spink7	408198	serine peptidase inhibitor, Kazal type 7 (putative) [Source:MGI Symbol;Acc:MGI:3644691]
17502	ENSMUSG00000097676	217.789	0.688704	0.251581	2.7375	0.00619077	0.0555279	8.03898	7.77223	8.47892	7.73893	6.99566	7.05619	Gm26612	NA	predicted gene, 26612 [Source:MGI Symbol;Acc:MGI:5477106]
10436	ENSMUSG00000041324	465.806	0.911202	0.332924	2.73697	0.00620083	0.0555879	8.21613	10.368	9.3883	8.23775	6.73914	6.688	Inhba	16323	inhibin beta-A [Source:MGI Symbol;Acc:MGI:96570]
12302	ENSMUSG00000051285	3451.23	-0.322314	0.117834	-2.73533	0.00623174	0.0558182	11.4581	11.7123	11.5503	11.8482	11.8622	12.014	Pcmtd1	319263	protein-L-isoaspartate (D-aspartate) O-methyltransferase domain containing 1 [Source:MGI Symbol;Acc:MGI:2441773]
6339	ENSMUSG00000029456	425.545	-0.505178	0.1847	-2.73514	0.00623546	0.0558182	8.22651	8.62119	8.43442	8.69171	9.12293	9.10068	Acad10	71985	acyl-Coenzyme A dehydrogenase family, member 10 [Source:MGI Symbol;Acc:MGI:1919235]
2456	ENSMUSG00000020902	169.556	-0.840175	0.307186	-2.73507	0.00623671	0.0558182	7.09065	6.03898	6.77296	8.42343	8.00068	6.81346	Ntn1	18208	netrin 1 [Source:MGI Symbol;Acc:MGI:105088]
4807	ENSMUSG00000026425	2247.54	-0.273231	0.0999841	-2.73275	0.00628082	0.0561519	10.9891	10.9794	10.9963	11.2676	11.188	11.3435	Srgap2	14270	SLIT-ROBO Rho GTPase activating protein 2 [Source:MGI Symbol;Acc:MGI:109605]
7148	ENSMUSG00000031372	15941.1	-0.657205	0.240486	-2.73281	0.00627959	0.0561519	13.2966	13.9749	13.1565	14.8044	14.0665	13.8327	Trex2	24102	three prime repair exonuclease 2 [Source:MGI Symbol;Acc:MGI:1346343]
1229	ENSMUSG00000013150	1723.84	-0.405676	0.148467	-2.73244	0.00628678	0.0561565	10.481	10.6767	10.3969	10.758	10.9041	11.1591	Gfod2	70575	glucose-fructose oxidoreductase domain containing 2 [Source:MGI Symbol;Acc:MGI:1917825]
2991	ENSMUSG00000022018	144.074	-0.727478	0.266245	-2.73236	0.00628816	0.0561565	5.90833	7.11892	6.71213	7.56356	7.548	7.57157	Rgcc	66214	regulator of cell cycle [Source:MGI Symbol;Acc:MGI:1913464]
17304	ENSMUSG00000097178	1812.43	-0.346176	0.126718	-2.73187	0.00629755	0.0562098	10.6045	10.4665	10.8085	11.019	10.9897	10.9705	2310002F09Rik	NA	RIKEN cDNA 2310002F09 gene [Source:MGI Symbol;Acc:MGI:1916779]
14956	ENSMUSG00000074141	177.218	0.596553	0.218395	2.73153	0.00630413	0.056238	7.76759	7.79998	7.76035	6.86889	7.45783	6.89521	Il4i1	14204	interleukin 4 induced 1 [Source:MGI Symbol;Acc:MGI:109552]
7588	ENSMUSG00000032244	4564.15	0.317572	0.116302	2.73057	0.00632245	0.0563709	12.3904	12.3224	12.2148	12.0146	11.8337	12.0897	Fem1b	14155	feminization 1 homolog b (C. elegans) [Source:MGI Symbol;Acc:MGI:1335087]
2055	ENSMUSG00000020180	3480.05	0.372252	0.136408	2.72897	0.00635332	0.0566154	12.0653	11.7127	12.0362	11.5761	11.4339	11.6548	Snrpd3	NA	small nuclear ribonucleoprotein D3 [Source:MGI Symbol;Acc:MGI:1914582]
13764	ENSMUSG00000062082	28.6814	-0.901524	0.330474	-2.72797	0.00637254	0.056756	4.09653	3.39968	4.25249	5.17325	6.00692	4.9531	Cd200r4	239849	CD200 receptor 4 [Source:MGI Symbol;Acc:MGI:3036289]
13750	ENSMUSG00000062006	17548.1	0.485247	0.177925	2.72725	0.00638647	0.0568492	14.523	14.0207	14.4227	13.4565	13.9238	14.0003	Rpl34	68436	ribosomal protein L34 [Source:MGI Symbol;Acc:MGI:1915686]
14392	ENSMUSG00000068889	7404.45	-0.529005	0.194199	-2.72403	0.00644904	0.0573752	12.3878	12.9408	12.1578	12.8811	13.1872	13.2542	Lce1e	68694	late cornified envelope 1E [Source:MGI Symbol;Acc:MGI:1915944]
1800	ENSMUSG00000019256	1683.68	-0.520279	0.191054	-2.7232	0.00646527	0.0574885	10.3023	10.5269	10.3765	10.7712	11.3843	10.6615	Ahr	11622	aryl-hydrocarbon receptor [Source:MGI Symbol;Acc:MGI:105043]
21	ENSMUSG00000000154	752.473	-0.390948	0.143588	-2.72271	0.00647486	0.0575116	9.26748	9.51018	9.21937	9.78517	9.8297	9.62012	Slc22a18	18400	solute carrier family 22 (organic cation transporter), member 18 [Source:MGI Symbol;Acc:MGI:1336884]
7862	ENSMUSG00000032807	16078.3	-0.609606	0.223894	-2.72275	0.0064741	0.0575116	13.7038	13.5421	13.4906	14.8553	13.9168	13.8323	Alox12b	11686	arachidonate 12-lipoxygenase, 12R type [Source:MGI Symbol;Acc:MGI:1274782]
9201	ENSMUSG00000037466	612.87	0.545041	0.200218	2.72223	0.00648421	0.0575635	9.66485	9.30032	9.60454	9.30733	8.6899	8.70039	4930427A07Rik	104732	RIKEN cDNA 4930427A07 gene [Source:MGI Symbol;Acc:MGI:2144738]
10211	ENSMUSG00000040511	641.832	0.436273	0.160297	2.72165	0.00649569	0.0576343	9.47328	9.56378	9.58432	9.24297	9.16628	8.78554	Pvr	52118	poliovirus receptor [Source:MGI Symbol;Acc:MGI:107741]
1640	ENSMUSG00000018169	111.651	-0.610081	0.224243	-2.72063	0.00651579	0.0577816	6.33024	6.47746	6.46911	7.18571	7.25859	6.89521	Mfng	17305	MFNG O-fucosylpeptide 3-beta-N-acetylglucosaminyltransferase [Source:MGI Symbol;Acc:MGI:1095404]
12849	ENSMUSG00000055022	460.95	0.792449	0.291298	2.7204	0.00652023	0.0577897	9.51623	8.01061	9.78371	8.51432	8.03746	8.086	Cntn1	12805	contactin 1 [Source:MGI Symbol;Acc:MGI:105980]
10796	ENSMUSG00000042616	101.898	0.639945	0.235376	2.71882	0.00655151	0.0580357	6.78828	7.05125	7.15758	6.33511	6.3949	6.05687	Oscp1	230751	organic solute carrier partner 1 [Source:MGI Symbol;Acc:MGI:1916308]
5613	ENSMUSG00000028088	270.108	-0.658875	0.242447	-2.7176	0.00657572	0.0582189	7.70957	7.84064	7.3375	7.82261	8.71607	8.56777	Fmo5	14263	flavin containing monooxygenase 5 [Source:MGI Symbol;Acc:MGI:1310004]
3568	ENSMUSG00000023224	575.549	-0.679753	0.250182	-2.71703	0.00658706	0.0582878	9.07121	7.88018	8.90839	9.31939	9.77318	9.43336	Serping1	12258	serine (or cysteine) peptidase inhibitor, clade G, member 1 [Source:MGI Symbol;Acc:MGI:894696]
1939	ENSMUSG00000019961	9811.19	0.29909	0.110106	2.71638	0.00659999	0.0583591	13.4052	13.4552	13.3558	13.1233	12.9456	13.2135	Tmpo	21917	thymopoietin [Source:MGI Symbol;Acc:MGI:106920]
1036	ENSMUSG00000008435	2912.22	-0.486605	0.179145	-2.71627	0.00660221	0.0583591	11.1409	11.4415	11.0513	11.3903	11.7555	12.028	Rdh13	108841	retinol dehydrogenase 13 (all-trans and 9-cis) [Source:MGI Symbol;Acc:MGI:1918732]
16979	ENSMUSG00000092837	72.1363	0.701731	0.258363	2.71607	0.00660622	0.0583632	6.44137	6.77183	6.4243	5.51258	5.70111	5.88458	Rpph1	NA	ribonuclease P RNA component H1 [Source:MGI Symbol;Acc:MGI:1934664]
1257	ENSMUSG00000013766	1618.2	-0.438846	0.161625	-2.71522	0.00662325	0.0584509	10.3788	10.5729	10.257	10.567	10.9997	11.0169	Ly6g6e	70274	lymphocyte antigen 6 complex, locus G6E [Source:MGI Symbol;Acc:MGI:1917524]
2337	ENSMUSG00000020701	79.6114	-0.83122	0.306132	-2.71524	0.00662286	0.0584509	6.18875	5.08352	5.4107	6.27696	6.67388	7.27267	Tmem132e	270893	transmembrane protein 132E [Source:MGI Symbol;Acc:MGI:2685490]
3535	ENSMUSG00000023067	14507.5	0.388829	0.143277	2.71383	0.00665101	0.0586466	14.106	13.9852	13.9471	13.8565	13.5435	13.3765	Cdkn1a	12575	cyclin-dependent kinase inhibitor 1A (P21) [Source:MGI Symbol;Acc:MGI:104556]							1.30933
11090	ENSMUSG00000044244	5703.59	-0.461381	0.170016	-2.71375	0.00665256	0.0586466	12.0638	12.4671	12.0571	12.4034	12.7454	12.9179	Il20rb	213208	interleukin 20 receptor beta [Source:MGI Symbol;Acc:MGI:2143266]
756	ENSMUSG00000005481	6253.23	0.312826	0.11534	2.7122	0.00668377	0.0588902	12.8518	12.6443	12.7849	12.5392	12.3068	12.4654	Ddx39	68278	DEAD (Asp-Glu-Ala-Asp) box polypeptide 39 [Source:MGI Symbol;Acc:MGI:1915528]
5464	ENSMUSG00000027805	193.489	-0.599272	0.22099	-2.71177	0.0066926	0.0589364	6.94737	7.48652	7.18469	8.14868	7.86693	7.6544	Pfn2	18645	profilin 2 [Source:MGI Symbol;Acc:MGI:97550]
13182	ENSMUSG00000057406	2763.06	0.415324	0.153216	2.71071	0.00671394	0.0590301	11.614	11.583	11.7069	11.1664	10.914	11.457	Nsd2	107823	nuclear receptor binding SET domain protein 2 [Source:MGI Symbol;Acc:MGI:1276574]
8241	ENSMUSG00000034177	1065.13	0.381822	0.140857	2.71071	0.00671401	0.0590301	10.3683	10.1029	10.2495	9.86793	9.67153	9.97731	Rnf43	207742	ring finger protein 43 [Source:MGI Symbol;Acc:MGI:2442609]
6357	ENSMUSG00000029482	5067.28	-0.253374	0.0934776	-2.71053	0.00671759	0.0590301	12.2407	12.1726	12.1005	12.3918	12.4469	12.4524	Aacs	78894	acetoacetyl-CoA synthetase [Source:MGI Symbol;Acc:MGI:1926144]
4621	ENSMUSG00000026031	4007.67	-0.365187	0.134714	-2.71083	0.00671144	0.0590301	11.6877	11.9684	11.6173	12.0823	12.075	12.2743	Cflar	12633	CASP8 and FADD-like apoptosis regulator [Source:MGI Symbol;Acc:MGI:1336166]							1.28805
3974	ENSMUSG00000024590	3277.39	0.437141	0.161299	2.71012	0.00672591	0.0590716	12.0438	11.699	11.9149	11.6414	11.1253	11.4685	Lmnb1	16906	lamin B1 [Source:MGI Symbol;Acc:MGI:96795]
3376	ENSMUSG00000022765	2203.82	-0.409028	0.15096	-2.70951	0.00673827	0.0591486	10.8873	11.1078	10.5808	11.3165	11.2559	11.3446	Snap29	67474	synaptosomal-associated protein 29 [Source:MGI Symbol;Acc:MGI:1914724]
15381	ENSMUSG00000078956	182.249	0.730468	0.269693	2.70852	0.00675841	0.0592938	7.7533	8.19436	7.70524	7.55543	6.73914	6.44596	Gm14221	NA	predicted gene 14221 [Source:MGI Symbol;Acc:MGI:3650696]
12705	ENSMUSG00000054072	109.021	0.905274	0.33426	2.70829	0.00676308	0.0593031	7.9352	4.40388	8.0481	4.47654	5.34644	6.05687	Iigp1	60440	interferon inducible GTPase 1 [Source:MGI Symbol;Acc:MGI:1926259]
7864	ENSMUSG00000032815	606.307	0.665518	0.245813	2.70741	0.00678098	0.0594238	9.85082	9.3875	9.48237	9.36429	8.28042	8.51333	Fanca	14087	Fanconi anemia, complementation group A [Source:MGI Symbol;Acc:MGI:1341823]
4836	ENSMUSG00000026482	221.52	-0.598694	0.221144	-2.70726	0.00678406	0.0594238	7.57792	7.19406	7.45353	8.37805	8.13282	7.70709	Rgl1	19731	ral guanine nucleotide dissociation stimulator,-like 1 [Source:MGI Symbol;Acc:MGI:107484]
9506	ENSMUSG00000038354	6907.74	-0.372163	0.13757	-2.70526	0.0068251	0.0597514	12.5506	12.7555	12.2976	12.9085	12.9982	12.8982	Ankrd35	213121	ankyrin repeat domain 35 [Source:MGI Symbol;Acc:MGI:2442590]
16914	ENSMUSG00000092216	219.138	0.612401	0.226431	2.70458	0.00683904	0.0598098	8.38783	7.67066	8.12478	7.4097	7.15718	7.57157	Gm19345	100502736	predicted gene, 19345 [Source:MGI Symbol;Acc:MGI:5011530]
2118	ENSMUSG00000020303	546.356	0.558298	0.206417	2.70471	0.00683645	0.0598098	9.7338	9.03433	9.26667	8.47607	8.90138	8.83964	Stc2	20856	stanniocalcin 2 [Source:MGI Symbol;Acc:MGI:1316731]
10501	ENSMUSG00000041598	3540.53	0.253287	0.0936806	2.70373	0.00685656	0.0599311	11.936	11.9296	11.8745	11.5846	11.6951	11.683	Cdc42ep4	56699	CDC42 effector protein (Rho GTPase binding) 4 [Source:MGI Symbol;Acc:MGI:1929760]
3907	ENSMUSG00000024440	112.348	-0.731988	0.270773	-2.70332	0.00686503	0.0599733	6.57736	6.49454	5.66293	7.4715	6.94123	7.16378	Pcdh12	53601	protocadherin 12 [Source:MGI Symbol;Acc:MGI:1855700]
17321	ENSMUSG00000097215	313.653	-0.604693	0.223729	-2.70279	0.00687598	0.0600371	8.19514	7.75815	7.73612	8.19652	8.5802	8.93385	Gm26550	NA	predicted gene, 26550 [Source:MGI Symbol;Acc:MGI:5477044]
13417	ENSMUSG00000059327	166.604	0.540354	0.199969	2.70219	0.00688841	0.0601137	7.55339	7.58552	7.81344	7.12108	6.88467	7.16378	Eda	13607	ectodysplasin-A [Source:MGI Symbol;Acc:MGI:1195272]
723	ENSMUSG00000005198	5324.84	-0.41766	0.154575	-2.70199	0.00689267	0.060119	12.2217	12.0323	12.1615	12.8786	12.3856	12.4323	Polr2a	20020	polymerase (RNA) II (DNA directed) polypeptide A [Source:MGI Symbol;Acc:MGI:98086]
17582	ENSMUSG00000097861	432.837	0.753882	0.279109	2.70103	0.00691256	0.0602486	10.0728	5.03763	10.4759	4.33172	3.62512	5.19365	Gm26858	NA	predicted gene, 26858 [Source:MGI Symbol;Acc:MGI:5477352]
[truncated: 17,182 more rows]
