# Supplementary material for: C/EBPβ deletion in oncogenic Ras skin tumors is a synthetic lethal event
Source: Cell Death Dis. 2018 Oct 15;9(11):1054. doi: 10.1038/s41419-018-1103-y (PMC6189130; doi:10.1038/s41419-018-1103-y)
Supplement: Supplementary file 2 — Supplemental Table 2 [file 41419_2018_1103_MOESM2_ESM.xlsx]

## Sheet: GSEA IKObeta vs Cre
ENRICHED IN IKOβ (UPREGULATED IN REGRESSING TUMOR)
NAME	SIZE	ES	NES	NOM p-val	FDR q-val	FWER p-val	RANK AT MAX	LEADING EDGE
HALLMARK_INTERFERON_GAMMA_RESPONSE%MSIGDB_C2%HALLMARK_INTERFERON_GAMMA_RESPONSE	57	0.709813	6.19607	0	0	0	428	tags=93%, list=24%, signal=119%
HALLMARK_INTERFERON_ALPHA_RESPONSE%MSIGDB_C2%HALLMARK_INTERFERON_ALPHA_RESPONSE	41	0.727367	5.31065	0	0	0	338	tags=90%, list=19%, signal=109%
HALLMARK_INFLAMMATORY_RESPONSE%MSIGDB_C2%HALLMARK_INFLAMMATORY_RESPONSE	43	0.559705	4.35172	0	0	0	431	tags=79%, list=24%, signal=102%
INTERFERON SIGNALING%REACTOME%R-HSA-913531.1	31	0.616808	4.11243	0	0	0	410	tags=84%, list=23%, signal=107%
HALLMARK_TNFA_SIGNALING_VIA_NFKB%MSIGDB_C2%HALLMARK_TNFA_SIGNALING_VIA_NFKB	44	0.522015	4.06489	0	0	0	545	tags=82%, list=31%, signal=115%
CYTOKINE SIGNALING IN IMMUNE SYSTEM%REACTOME DATABASE ID RELEASE 59%1280215	101	0.348432	3.96288	0	0	0	433	tags=57%, list=25%, signal=72%
GENE EXPRESSION%REACTOME DATABASE ID RELEASE 59%74160	86	0.355939	3.71784	0	0	0	859	tags=83%, list=49%, signal=153%
INTERFERON ALPHA BETA SIGNALING%REACTOME%R-HSA-909733.1	16	0.711214	3.47435	0	0	0	410	tags=94%, list=23%, signal=121%
HALLMARK_E2F_TARGETS%MSIGDB_C2%HALLMARK_E2F_TARGETS	19	0.645678	3.35096	0	0	0	637	tags=100%, list=36%, signal=155%
IMMUNE SYSTEM%REACTOME DATABASE ID RELEASE 59%168256	234	0.203717	3.32134	0	0	0	585	tags=51%, list=33%, signal=66%
CELL CYCLE%REACTOME DATABASE ID RELEASE 59%1640170	33	0.477172	3.27248	0	0	0	724	tags=88%, list=41%, signal=146%
INTERFERON GAMMA SIGNALING%REACTOME%R-HSA-877300.1	18	0.645817	3.2721	0	0	0	538	tags=94%, list=30%, signal=134%
CELL CYCLE, MITOTIC%REACTOME%R-HSA-69278.1	28	0.490095	3.06666	0	0	0	724	tags=89%, list=41%, signal=149%
CELL CYCLE CHECKPOINTS%REACTOME DATABASE ID RELEASE 59%69620	16	0.643429	3.03893	0	0	0	639	tags=100%, list=36%, signal=155%
EGFR1%IOB%EGFR1	68	0.318108	3.02726	0	0	0	1095	tags=93%, list=62%, signal=234%
G2 M CHECKPOINTS%REACTOME DATABASE ID RELEASE 59%69481	15	0.643061	3.02369	0	0	0	639	tags=100%, list=36%, signal=155%
DNA REPAIR%REACTOME DATABASE ID RELEASE 59%73894	15	0.633924	2.99712	0	0	0	655	tags=100%, list=37%, signal=158%
SYNTHESIS OF DNA%REACTOME DATABASE ID RELEASE 59%69239	15	0.643061	2.99596	0	0	0	639	tags=100%, list=36%, signal=155%
EGFR1%NETPATH%EGFR1	67	0.317158	2.97523	0	0	0	1068	tags=91%, list=60%, signal=222%
S PHASE%REACTOME DATABASE ID RELEASE 59%69242	15	0.643061	2.96664	0	0	0	639	tags=100%, list=36%, signal=155%
DNA REPLICATION%REACTOME DATABASE ID RELEASE 59%69306	17	0.584401	2.89912	0	6.51118e-05	0.001	639	tags=94%, list=36%, signal=146%
HALLMARK_MYC_TARGETS_V1%MSIGDB_C2%HALLMARK_MYC_TARGETS_V1	17	0.584401	2.86535	0	6.21521e-05	0.001	639	tags=94%, list=36%, signal=146%
HALLMARK_HYPOXIA%MSIGDB_C2%HALLMARK_HYPOXIA	42	0.371451	2.8301	0	5.94499e-05	0.001	578	tags=69%, list=33%, signal=100%
HALLMARK_GLYCOLYSIS%MSIGDB_C2%HALLMARK_GLYCOLYSIS	25	0.477197	2.79643	0	5.69728e-05	0.001	581	tags=80%, list=33%, signal=118%
INFECTIOUS DISEASE%REACTOME DATABASE ID RELEASE 59%5663205	23	0.464142	2.69898	0	0.000163376	0.003	956	tags=100%, list=54%, signal=215%
HALLMARK_DNA_REPAIR%MSIGDB_C2%HALLMARK_DNA_REPAIR	15	0.562688	2.65505	0	0.000157092	0.003	662	tags=93%, list=37%, signal=148%
GENERIC TRANSCRIPTION PATHWAY%REACTOME DATABASE ID RELEASE 59%212436	50	0.301562	2.48976	0	0.000745224	0.015	859	tags=78%, list=49%, signal=148%
TRANSCRIPTIONAL REGULATION BY TP53%REACTOME%R-HSA-3700989.5	31	0.363224	2.38662	0.00378072	0.00164229	0.034	793	tags=81%, list=45%, signal=144%
SIGNALING BY INTERLEUKINS%REACTOME DATABASE ID RELEASE 59%449147	69	0.241962	2.33584	0	0.00232945	0.049	433	tags=48%, list=25%, signal=61%
GLUCOCORTICOID RECEPTOR REGULATORY NETWORK%PATHWAY INTERACTION DATABASE NCI-NATURE CURATED DATA%GLUCOCORTICOID RECEPTOR REGULATORY NETWORK	16	0.4615	2.28174	0.00195695	0.00363265	0.078	847	tags=94%, list=48%, signal=179%
ANTIGEN PROCESSING: UBIQUITINATION & PROTEASOME DEGRADATION%REACTOME DATABASE ID RELEASE 59%983168	30	0.350461	2.22078	0	0.00547721	0.119	980	tags=90%, list=55%, signal=199%
PID_REG_GR_PATHWAY%MSIGDB_C2%PID_REG_GR_PATHWAY	16	0.4615	2.21866	0	0.00543559	0.121	847	tags=94%, list=48%, signal=179%
CLASS I MHC MEDIATED ANTIGEN PROCESSING & PRESENTATION%REACTOME%R-HSA-983169.3	36	0.311978	2.20614	0	0.00571934	0.129	980	tags=86%, list=55%, signal=190%
RIG-I MDA5 MEDIATED INDUCTION OF IFN-ALPHA BETA PATHWAYS%REACTOME%R-HSA-168928.1	16	0.456071	2.19925	0	0.00591541	0.137	415	tags=69%, list=23%, signal=89%
UB-SPECIFIC PROCESSING PROTEASES%REACTOME%R-HSA-5689880.2	17	0.447886	2.18882	0	0.00614639	0.146	670	tags=82%, list=38%, signal=131%
HIV INFECTION%REACTOME%R-HSA-162906.1	15	0.462022	2.16398	0	0.00689104	0.167	956	tags=100%, list=54%, signal=216%
C-TYPE LECTIN RECEPTORS (CLRS)%REACTOME DATABASE ID RELEASE 59%5621481	15	0.441348	2.03475	0.00965251	0.015561	0.338	639	tags=80%, list=36%, signal=124%
APOPTOSIS SIGNALING PATHWAY%PANTHER PATHWAY%P00006	17	0.398009	2.03311	0.006	0.0152242	0.339	965	tags=94%, list=55%, signal=206%
HALLMARK_P53_PATHWAY%MSIGDB_C2%HALLMARK_P53_PATHWAY	37	0.284651	2.01981	0.0120724	0.0161476	0.362	891	tags=78%, list=50%, signal=155%
HALLMARK_IL6_JAK_STAT3_SIGNALING%MSIGDB_C2%HALLMARK_IL6_JAK_STAT3_SIGNALING	17	0.407931	2.01268	0.00622407	0.0163593	0.373	636	tags=76%, list=36%, signal=118%
HALLMARK_MTORC1_SIGNALING%MSIGDB_C2%HALLMARK_MTORC1_SIGNALING	24	0.341609	1.99835	0.00767754	0.0173803	0.4	802	tags=79%, list=45%, signal=143%
SIGNALING BY MET%REACTOME%R-HSA-6806834.2	17	0.387213	1.95817	0.00816326	0.021357	0.473	880	tags=88%, list=50%, signal=174%
DEUBIQUITINATION%REACTOME%R-HSA-5688426.3	26	0.319982	1.95578	0.0118812	0.0212151	0.48	529	tags=62%, list=30%, signal=87%
TNFALPHA%IOB%TNFALPHA	23	0.350919	1.94106	0.00642398	0.0227724	0.511	923	tags=87%, list=52%, signal=180%
PROGRAMMED CELL DEATH%REACTOME%R-HSA-5357801.1	17	0.390643	1.91878	0.00793651	0.0252567	0.552	874	tags=88%, list=49%, signal=173%
APOPTOSIS%REACTOME DATABASE ID RELEASE 59%109581	17	0.390643	1.88626	0.00792079	0.0303135	0.637	874	tags=88%, list=49%, signal=173%
BCR%NETPATH%BCR	16	0.375	1.80613	0.0266393	0.0461251	0.802	888	tags=88%, list=50%, signal=174%
HALLMARK_ALLOGRAFT_REJECTION%MSIGDB_C2%HALLMARK_ALLOGRAFT_REJECTION	27	0.290695	1.77098	0.0121212	0.0538226	0.857	540	tags=59%, list=31%, signal=84%
ORGANELLE BIOGENESIS AND MAINTENANCE%REACTOME DATABASE ID RELEASE 59%1852241	16	0.367786	1.76523	0.022449	0.0540305	0.871	1011	tags=94%, list=57%, signal=217%
METABOLISM OF PROTEINS%REACTOME%R-HSA-392499.3	113	0.145009	1.76517	0.0133843	0.0529781	0.872	697	tags=53%, list=39%, signal=82%
NABA_SECRETED_FACTORS%MSIGDB_C2%NABA_SECRETED_FACTORS	50	0.212937	1.74583	0.0192308	0.058046	0.9	340	tags=40%, list=19%, signal=48%
ADAPTIVE IMMUNE SYSTEM%REACTOME%R-HSA-1280218.3	77	0.171438	1.71303	0.0273438	0.0675778	0.939	925	tags=69%, list=52%, signal=138%
PDGFR-BETA SIGNALING PATHWAY%PATHWAY INTERACTION DATABASE NCI-NATURE CURATED DATA%PDGFR-BETA SIGNALING PATHWAY	20	0.30819	1.68891	0.0325203	0.0746059	0.952	962	tags=85%, list=54%, signal=185%
TNFALPHA%NETPATH%TNFALPHA	30	0.255338	1.66283	0.0375494	0.0831321	0.967	1204	tags=93%, list=68%, signal=288%
INNATE IMMUNE SYSTEM%REACTOME%R-HSA-168249.5	145	0.122976	1.6623	0.0436508	0.0817183	0.968	774	tags=55%, list=44%, signal=90%
PID_PDGFRB_PATHWAY%MSIGDB_C2%PID_PDGFRB_PATHWAY	20	0.30819	1.65518	0.0427184	0.0828134	0.972	962	tags=85%, list=54%, signal=185%
DIRECT P53 EFFECTORS%PATHWAY INTERACTION DATABASE NCI-NATURE CURATED DATA%DIRECT P53 EFFECTORS	25	0.274279	1.64307	0.0348162	0.086665	0.982	793	tags=72%, list=45%, signal=129%
HALLMARK_UV_RESPONSE_UP%MSIGDB_C2%HALLMARK_UV_RESPONSE_UP	22	0.29436	1.63208	0.0342742	0.0890037	0.985	770	tags=73%, list=44%, signal=127%
TCR%NETPATH%TCR	24	0.273058	1.61823	0.0314961	0.0934159	0.986	995	tags=83%, list=56%, signal=188%
ENRICHED IN CRE (DOWN-REGULATED IN REGRESSING TUMOR)
NAME	SIZE	ES	NES	NOM p-val	FDR q-val	FWER p-val	RANK AT MAX	LEADING EDGE
NABA_MATRISOME%MSIGDB_C2%NABA_MATRISOME	173	-0.304439	-4.4016	0	0	0	741	tags=69%, list=42%, signal=108%
NABA_CORE_MATRISOME%MSIGDB_C2%NABA_CORE_MATRISOME	61	-0.438527	-4.05134	0	0	0	614	tags=77%, list=35%, signal=114%
NABA_ECM_REGULATORS%MSIGDB_C2%NABA_ECM_REGULATORS	45	-0.42944	-3.36884	0	0	0	557	tags=73%, list=32%, signal=104%
EXTRACELLULAR MATRIX ORGANIZATION%REACTOME DATABASE ID RELEASE 59%1474244	68	-0.346117	-3.30464	0	0	0	556	tags=65%, list=31%, signal=91%
HALLMARK_EPITHELIAL_MESENCHYMAL_TRANSITION%MSIGDB_C2%HALLMARK_EPITHELIAL_MESENCHYMAL_TRANSITION	67	-0.320803	-3.01486	0	0	0	563	tags=63%, list=32%, signal=89%
METABOLISM OF LIPIDS AND LIPOPROTEINS%REACTOME%R-HSA-556833.3	102	-0.260582	-2.99734	0	0	0	1091	tags=86%, list=62%, signal=213%
NABA_ECM_GLYCOPROTEINS%MSIGDB_C2%NABA_ECM_GLYCOPROTEINS	41	-0.395023	-2.92084	0	0	0	741	tags=80%, list=42%, signal=135%
HALLMARK_MYOGENESIS%MSIGDB_C2%HALLMARK_MYOGENESIS	20	-0.494101	-2.67152	0	0.00023904	0.003	816	tags=95%, list=46%, signal=175%
DISEASES OF GLYCOSYLATION%REACTOME%R-HSA-3781865.1	17	-0.531934	-2.61003	0	0.000529042	0.007	525	tags=82%, list=30%, signal=116%
NABA_MATRISOME_ASSOCIATED%MSIGDB_C2%NABA_MATRISOME_ASSOCIATED	112	-0.212807	-2.60599	0	0.000476138	0.007	737	tags=62%, list=42%, signal=99%
ASSEMBLY OF COLLAGEN FIBRILS AND OTHER MULTIMERIC STRUCTURES%REACTOME DATABASE ID RELEASE 59%2022090	20	-0.466667	-2.49281	0.0020284	0.00100137	0.016	599	tags=80%, list=34%, signal=120%
PID_AVB3_INTEGRIN_PATHWAY%MSIGDB_C2%PID_AVB3_INTEGRIN_PATHWAY	15	-0.522178	-2.43611	0	0.00159693	0.029	264	tags=67%, list=15%, signal=78%
COLLAGEN FORMATION%REACTOME DATABASE ID RELEASE 59%1474290	27	-0.370754	-2.27691	0	0.00443399	0.081	599	tags=70%, list=34%, signal=105%
COLLAGEN BIOSYNTHESIS AND MODIFYING ENZYMES%REACTOME DATABASE ID RELEASE 59%1650814	18	-0.443682	-2.2643	0	0.00438649	0.087	599	tags=78%, list=34%, signal=117%
BIOLOGICAL OXIDATIONS%REACTOME%R-HSA-211859.1	19	-0.415027	-2.23532	0.0021645	0.00517228	0.111	949	tags=95%, list=54%, signal=203%
BETA1 INTEGRIN CELL SURFACE INTERACTIONS%PATHWAY INTERACTION DATABASE NCI-NATURE CURATED DATA%BETA1 INTEGRIN CELL SURFACE INTERACTIONS	22	-0.38996	-2.15371	0.00212766	0.00882426	0.196	525	tags=68%, list=30%, signal=96%
PID_INTEGRIN1_PATHWAY%MSIGDB_C2%PID_INTEGRIN1_PATHWAY	22	-0.38996	-2.13913	0	0.00941216	0.218	525	tags=68%, list=30%, signal=96%
ELASTIC FIBRE FORMATION%REACTOME DATABASE ID RELEASE 59%1566948	15	-0.454064	-2.12991	0.00180832	0.00931223	0.226	501	tags=73%, list=28%, signal=102%
MEMBRANE TRAFFICKING%REACTOME DATABASE ID RELEASE 59%199991	43	-0.268636	-2.04723	0.00591716	0.0144096	0.346	1222	tags=95%, list=69%, signal=302%
VESICLE-MEDIATED TRANSPORT%REACTOME%R-HSA-5653656.1	54	-0.222828	-1.92562	0.00801603	0.0273739	0.567	1222	tags=91%, list=69%, signal=286%
HALLMARK_KRAS_SIGNALING_DN%MSIGDB_C2%HALLMARK_KRAS_SIGNALING_DN	19	-0.357364	-1.85774	0.0117878	0.0376259	0.706	585	tags=68%, list=33%, signal=101%
SPHINGOLIPID METABOLISM%REACTOME DATABASE ID RELEASE 59%428157	22	-0.307027	-1.75106	0.0255906	0.0616681	0.883	1071	tags=91%, list=61%, signal=228%
