# Supplementary material for: C/EBPβ deletion in oncogenic Ras skin tumors is a synthetic lethal event
Source: Cell Death Dis. 2018 Oct 15;9(11):1054. doi: 10.1038/s41419-018-1103-y (PMC6189130; doi:10.1038/s41419-018-1103-y)
Supplement: Supplementary file 3 — Supplemental Table 3 [file 41419_2018_1103_MOESM3_ESM.xlsx]

## Sheet: Table S2-Interferon Signaling m
Molecular Signature Database (MSigDB) gene lists combined
[1] "INTERFERON-GAMMA SIGNALING PATHWAY%PANTHER PATHWAY%P00035"
[2] "INTERFERON GAMMA SIGNALING%REACTOME%R-HSA-877300.1"
[3] "INTERFERON SIGNALING%REACTOME%R-HSA-913531.1"
[4] "INTERFERON ALPHA BETA SIGNALING%REACTOME%R-HSA-909733.1"
Also included are 9 additional OAS genes which were identified in RNAseq data: Oas1c, Oasl2, Oas1b, Oas2, Oasl1, Oas1a, Oas1f, Oas1g, Oas1e
** = padj < 0.1	external_gene_name	Description	log2FoldChange	stat	IKOβ1	IKOβ2	IKOβ3	Cre1	Cre2	Cre3	padj
** Oas1f_2'-5' oligoadenylate synt	Oas1f	2'-5' oligoadenylate synthetase 1F [Source:MGI Symbol;Acc:MGI:2180855]	-1.42	-5.03483	7.97268	9.07749	7.74221	10.473	10.5117	9.54973	0
** Cish_cytokine inducible SH2-co	Cish	cytokine inducible SH2-containing protein [Source:MGI Symbol;Acc:MGI:103159]	-0.62	-4.30302	9.92122	9.97783	9.81875	10.311	10.7004	10.6337	0.0005
** Trim62_tripartite motif-containi	Trim62	tripartite motif-containing 62 [Source:MGI Symbol;Acc:MGI:1914775]	-0.61	-3.87718	10.2396	10.6368	10.2452	10.8373	11.1338	11.103	0.0024
** Mapk13_mitogen-activated protein	Mapk13	mitogen-activated protein kinase 13 [Source:MGI Symbol;Acc:MGI:1346864]	-0.43	-3.86016	13.431	13.5649	13.3563	13.8035	14.0024	13.863	0.0026
** Mapk3_mitogen-activated protein	Mapk3	mitogen-activated protein kinase 3 [Source:MGI Symbol;Acc:MGI:1346859]	-0.49	-3.38231	12.2525	12.7118	12.2862	12.9967	12.9628	12.8955	0.0109
** Mapk14_mitogen-activated protein	Mapk14	mitogen-activated protein kinase 14 [Source:MGI Symbol;Acc:MGI:1346865]	-0.23	-2.57349	13.502	13.5436	13.4986	13.8366	13.722	13.6964	0.0774
** Camk2a_calcium/calmodulin-depend	Camk2a	calcium/calmodulin-dependent protein kinase II alpha [Source:MGI Symbol;Acc:MGI:88256]	-0.84	-2.50306	4.26715	3.53795	4.44422	4.84002	6.3286	5.19365	0.0901
** Trim2_tripartite motif-containi	Trim2	tripartite motif-containing 2 [Source:MGI Symbol;Acc:MGI:1933163]	-0.34	-2.45513	9.84241	9.81566	9.74476	10.0882	10.3654	10.0065	0.0988
Trim68_tripartite motif-containi	Trim68	tripartite motif-containing 68 [Source:MGI Symbol;Acc:MGI:2142077]	-0.34	-2.3224	9.15512	9.4214	9.52012	9.70107	9.6782	9.79916	0.1255
Ubc_ubiquitin C [Source:MGI S	Ubc	ubiquitin C [Source:MGI Symbol;Acc:MGI:98889]	-0.27	-2.12417	9.74106	9.82919	9.75987	10.1915	9.99244	9.96248	0.1756
Pias1_protein inhibitor of acti	Pias1	protein inhibitor of activated STAT 1 [Source:MGI Symbol;Acc:MGI:1913125]	-0.24	-2.05535	10.9435	11.0783	10.943	11.0932	11.2785	11.3357	0.1949
Eif4g1_eukaryotic translation in	Eif4g1	eukaryotic translation initiation factor 4, gamma 1 [Source:MGI Symbol;Acc:MGI:2384784]	-0.19	-1.97095	15.1027	15.0342	14.9976	15.3263	15.1499	15.2363	0.2212
Ncam1_neural cell adhesion mole	Ncam1	neural cell adhesion molecule 1 [Source:MGI Symbol;Acc:MGI:97281]	-0.43	-1.95832	6.90921	6.78577	6.92006	7.50566	7.49609	7.03573	0.2258
Ciita_class II transactivator [	Ciita	class II transactivator [Source:MGI Symbol;Acc:MGI:108445]	-0.41	-1.79521	8.94802	9.00781	8.6114	8.81602	9.79175	9.24353	0.2826
Pias3_protein inhibitor of acti	Pias3	protein inhibitor of activated STAT 3 [Source:MGI Symbol;Acc:MGI:1913126]	-0.21	-1.70775	10.1498	10.1359	9.91905	10.2392	10.3828	10.2557	0.3201
Plcg1_phospholipase C, gamma 1	Plcg1	phospholipase C, gamma 1 [Source:MGI Symbol;Acc:MGI:97615]	-0.16	-1.51343	12.711	12.6075	12.5626	12.6922	12.7859	12.8909	0.3987
Socs2_suppressor of cytokine si	Socs2	suppressor of cytokine signaling 2 [Source:MGI Symbol;Acc:MGI:1201787]	-0.31	-1.32036	7.28197	7.01619	7.03379	7.63474	7.71301	6.99393	0.4849
Nup62_nucleoporin 62 [Source:MG	Nup62	nucleoporin 62 [Source:MGI Symbol;Acc:MGI:1351500]	-0.41	-1.25589	4.09653	3.98744	4.44422	5.03974	4.96516	4.43354	0.5146
Eif4g3_eukaryotic translation in	Eif4g3	eukaryotic translation initiation factor 4 gamma, 3 [Source:MGI Symbol;Acc:MGI:1923935]	-0.11	-1.07301	12.4113	12.2968	12.4146	12.5574	12.4721	12.4165	0.5975
Trim46_tripartite motif-containi	Trim46	tripartite motif-containing 46 [Source:MGI Symbol;Acc:MGI:2673000]	-0.29	-1.02065	6.07845	5.75692	6.04476	6.391	6.71339	5.76541	0.6192
Ifi30_interferon gamma inducibl	Ifi30	interferon gamma inducible protein 30 [Source:MGI Symbol;Acc:MGI:2137648]	-0.15	-1.00376	11.2268	11.2044	11.1278	11.0634	11.6143	11.3215	0.6277
H2-Q10_histocompatibility 2, Q r	H2-Q10	histocompatibility 2, Q region locus 10 [Source:MGI Symbol;Acc:MGI:95929]	-0.31	-0.928404	5.22919	7.84064	5.55623	7.09887	7.59811	7.06631	0.663
H2-Q1_histocompatibility 2, Q r	H2-Q1	histocompatibility 2, Q region locus 1 [Source:MGI Symbol;Acc:MGI:95928]	-0.21	-0.868095	1.65426	6.52812	0.928284	6.37261	6.84964	6.09691	0.691
Egr1_early growth response 1 [	Egr1	early growth response 1 [Source:MGI Symbol;Acc:MGI:95295]	-0.24	-0.856077	11.2014	10.9952	11.0476	12.1023	11.2603	10.2356	0.6969
Eif4e_eukaryotic translation in	Eif4e	eukaryotic translation initiation factor 4E [Source:MGI Symbol;Acc:MGI:95305]	-0.1	-0.761779	12.2096	12.3799	12.1866	12.5361	12.2694	12.2589	0.7371
Mid1_midline 1 [Source:MGI Sym	Mid1	midline 1 [Source:MGI Symbol;Acc:MGI:1100537]	-0.15	-0.742362	9.90029	10.1181	9.46588	10.3086	9.92953	9.75761	0.7468
Socs6_suppressor of cytokine si	Socs6	suppressor of cytokine signaling 6 [Source:MGI Symbol;Acc:MGI:1924885]	-0.09	-0.700983	10.9891	10.9441	10.9873	11.25	10.9372	10.9873	0.766
Mapk15_mitogen-activated protein	Mapk15	mitogen-activated protein kinase 15 [Source:MGI Symbol;Acc:MGI:2652894]	-0.17	-0.692722	7.59405	7.1516	7.58147	7.70992	8.02181	7.11587	0.7698
Nup214_nucleoporin 214 [Source:M	Nup214	nucleoporin 214 [Source:MGI Symbol;Acc:MGI:1095411]	-0.08	-0.658157	11.6424	11.48	11.6086	11.8498	11.5297	11.5984	0.7856
Nedd4_neural precursor cell exp	Nedd4	neural precursor cell expressed, developmentally down-regulated 4 [Source:MGI Symbol;Acc:MGI:97297]	-0.1	-0.652969	13.9532	13.6721	13.8469	14.1697	13.8794	13.7037	0.788
Arih1_ariadne RBR E3 ubiquitin	Arih1	ariadne RBR E3 ubiquitin protein ligase 1 [Source:MGI Symbol;Acc:MGI:1344363]	-0.06	-0.614422	12.7378	12.8931	12.7341	12.8262	12.8532	12.8721	0.8032
Ip6k2_inositol hexaphosphate ki	Ip6k2	inositol hexaphosphate kinase 2 [Source:MGI Symbol;Acc:MGI:1923750]	-0.07	-0.594621	10.8808	11.0146	10.9555	10.854	11.0686	11.1418	0.811
Eif4g2_eukaryotic translation in	Eif4g2	eukaryotic translation initiation factor 4, gamma 2 [Source:MGI Symbol;Acc:MGI:109207]	-0.07	-0.558484	15.7321	15.9113	15.6898	16.0075	15.754	15.7767	0.824
Ube2n_ubiquitin-conjugating enz	Ube2n	ubiquitin-conjugating enzyme E2N [Source:MGI Symbol;Acc:MGI:1934835]	-0.06	-0.52823	11.8659	11.9783	11.7902	12.0083	11.9147	11.8848	0.835
Coasy_Coenzyme A synthase [Sour	Coasy	Coenzyme A synthase [Source:MGI Symbol;Acc:MGI:1918993]	-0.08	-0.516984	10.511	10.3304	10.3637	10.2214	10.5376	10.659	0.8401
Camk2b_calcium/calmodulin-depend	Camk2b	calcium/calmodulin-dependent protein kinase II, beta [Source:MGI Symbol;Acc:MGI:88257]	-0.17	-0.500965	5.77322	7.38022	4.66569	6.06423	6.57726	7.16378	0.8461
Kpna1_karyopherin (importin) al	Kpna1	karyopherin (importin) alpha 1 [Source:MGI Symbol;Acc:MGI:103560]	-0.05	-0.498057	11.7151	11.8102	11.7575	11.9025	11.7805	11.7497	0.8467
H2-Aa_histocompatibility 2, cla	H2-Aa	histocompatibility 2, class II antigen A, alpha [Source:MGI Symbol;Acc:MGI:95895]	-0.11	-0.440073	12.5214	13.1048	12.3258	12.2396	13.2961	12.7101	0.8658
Kpna7_karyopherin alpha 7 (impo	Kpna7	karyopherin alpha 7 (importin alpha 8) [Source:MGI Symbol;Acc:MGI:2141165]	-0.1	-0.404441	1.65426	0	3.6712	3.98948	2.51714	1.52282	1
H2-M5_histocompatibility 2, M r	H2-M5	histocompatibility 2, M region locus 5 [Source:MGI Symbol;Acc:MGI:95917]	-0.08	-0.231657	8.37389	9.72628	8.0481	7.57164	9.92533	8.9003	0.9344
Trim26_tripartite motif-containi	Trim26	tripartite motif-containing 26 [Source:MGI Symbol;Acc:MGI:1337056]	-0.02	-0.209604	10.306	10.3933	10.2644	10.3886	10.3424	10.3035	0.9416
Ptpn11_protein tyrosine phosphat	Ptpn11	protein tyrosine phosphatase, non-receptor type 11 [Source:MGI Symbol;Acc:MGI:99511]	-0.02	-0.158104	12.8251	12.7293	12.597	12.8542	12.7	12.6544	0.957
Mapk12_mitogen-activated protein	Mapk12	mitogen-activated protein kinase 12 [Source:MGI Symbol;Acc:MGI:1353438]	-0.02	-0.112046	7.36889	7.67066	7.76635	7.7245	7.37813	7.78269	0.9692
Ifngr2_interferon gamma receptor	Ifngr2	interferon gamma receptor 2 [Source:MGI Symbol;Acc:MGI:107654]	-0.01	-0.0564508	10.6582	10.8886	10.591	10.2033	10.9524	10.9184	0.986
Nupl2_nucleoporin like 2 [Sourc	Nupl2	nucleoporin like 2 [Source:MGI Symbol;Acc:MGI:2387631]	-0.01	-0.0436925	8.95428	9.04016	8.77498	9.0365	8.88128	8.87749	0.9894
Irf3_interferon regulatory fac	Irf3	interferon regulatory factor 3 [Source:MGI Symbol;Acc:MGI:1859179]	0	-0.00422382	11.3249	11.4442	11.4528	11.5014	11.4026	11.3178	0.9989
Ptpn6_protein tyrosine phosphat	Ptpn6	protein tyrosine phosphatase, non-receptor type 6 [Source:MGI Symbol;Acc:MGI:96055]	0	0.00465935	9.94656	9.72808	9.73562	9.44132	10.1471	9.74033	0.9987
Trim10_tripartite motif-containi	Trim10	tripartite motif-containing 10 [Source:MGI Symbol;Acc:MGI:1338757]	0	0.00876469	3.67942	3.24674	0.928284	1.04483	3.51017	3.37401	1
Socs5_suppressor of cytokine si	Socs5	suppressor of cytokine signaling 5 [Source:MGI Symbol;Acc:MGI:2385459]	0	0.0113452	11.6702	11.6364	11.7825	12.0656	11.5626	11.3668	0.9972
Kpna4_karyopherin (importin) al	Kpna4	karyopherin (importin) alpha 4 [Source:MGI Symbol;Acc:MGI:1100848]	0	0.0204181	12.7574	12.919	12.7213	12.8768	12.7849	12.7333	0.994
Ifitm2_interferon induced transm	Ifitm2	interferon induced transmembrane protein 2 [Source:MGI Symbol;Acc:MGI:1933382]	0.01	0.0750192	8.26227	7.81366	8.19759	7.90811	8.27603	8.05584	0.9803
Nup88_nucleoporin 88 [Source:MG	Nup88	nucleoporin 88 [Source:MGI Symbol;Acc:MGI:104900]	0.01	0.102485	11.1795	11.1709	11.3281	11.3141	11.1459	11.1848	0.972
Nup133_nucleoporin 133 [Source:M	Nup133	nucleoporin 133 [Source:MGI Symbol;Acc:MGI:2442620]	0.02	0.11146	10.8263	10.4091	10.8571	10.9392	10.4535	10.638	0.9694
Nup35_nucleoporin 35 [Source:MG	Nup35	nucleoporin 35 [Source:MGI Symbol;Acc:MGI:1916732]	0.02	0.16129	9.18205	9.48262	9.39992	9.40558	9.2335	9.36532	0.9561
H2-M3_histocompatibility 2, M r	H2-M3	histocompatibility 2, M region locus 3 [Source:MGI Symbol;Acc:MGI:95915]	0.04	0.176555	7.26192	6.9434	7.18469	6.64198	7.45005	7.046	0.9517
Nup188_nucleoporin 188 [Source:M	Nup188	nucleoporin 188 [Source:MGI Symbol;Acc:MGI:2446190]	0.03	0.179615	11.7348	11.3773	11.5816	11.7254	11.3524	11.531	0.9504
Mapk8_mitogen-activated protein	Mapk8	mitogen-activated protein kinase 8 [Source:MGI Symbol;Acc:MGI:1346861]	0.03	0.271963	10.0597	10.1015	10.2771	10.0896	10.2002	10.0505	0.9239
Trim25_tripartite motif-containi	Trim25	tripartite motif-containing 25 [Source:MGI Symbol;Acc:MGI:102749]	0.04	0.310884	12.2848	12.1639	12.2271	12.0068	12.1847	12.3477	0.9099
Mapk1_mitogen-activated protein	Mapk1	mitogen-activated protein kinase 1 [Source:MGI Symbol;Acc:MGI:1346858]	0.03	0.313361	13.1784	13.2804	13.1151	13.2314	13.107	13.1425	0.9088
Pom121_nuclear pore membrane pro	Pom121	nuclear pore membrane protein 121 [Source:MGI Symbol;Acc:MGI:2137624]	0.05	0.377133	11.589	11.2858	11.4845	11.5961	11.3555	11.2311	0.8889
Nup205_nucleoporin 205 [Source:M	Nup205	nucleoporin 205 [Source:MGI Symbol;Acc:MGI:2141625]	0.06	0.429262	12.1895	12.0949	12.2233	12.3682	11.8382	12.0508	0.8681
Pias4_protein inhibitor of acti	Pias4	protein inhibitor of activated STAT 4 [Source:MGI Symbol;Acc:MGI:2136940]	0.05	0.454248	10.8642	10.8633	10.7858	10.8406	10.7909	10.7419	0.8603
Fcgr1_Fc receptor, IgG, high af	Fcgr1	Fc receptor, IgG, high affinity I [Source:MGI Symbol;Acc:MGI:95498]	0.16	0.475257	5.8823	4.32966	5.80951	5.64107	5.50493	3.91183	0.8528
Irf5_interferon regulatory fac	Irf5	interferon regulatory factor 5 [Source:MGI Symbol;Acc:MGI:1350924]	0.07	0.487203	9.75547	9.86576	9.91231	9.58404	9.89558	9.82918	0.8493
Mapk9_mitogen-activated protein	Mapk9	mitogen-activated protein kinase 9 [Source:MGI Symbol;Acc:MGI:1346862]	0.08	0.487345	10.1687	10.2906	10.4904	10.4838	10.0333	10.1656	0.8493
Trim35_tripartite motif-containi	Trim35	tripartite motif-containing 35 [Source:MGI Symbol;Acc:MGI:1914104]	0.08	0.526183	10.6418	10.3703	10.3892	10.5931	10.3477	10.1982	0.836
Socs7_suppressor of cytokine si	Socs7	suppressor of cytokine signaling 7 [Source:MGI Symbol;Acc:MGI:2651588]	0.07	0.540397	10.7082	10.4719	10.7046	10.6476	10.4051	10.6114	0.8312
Ube2e1_ubiquitin-conjugating enz	Ube2e1	ubiquitin-conjugating enzyme E2E 1 [Source:MGI Symbol;Acc:MGI:107411]	0.06	0.549602	11.8759	11.9245	11.863	11.6737	11.879	11.9132	0.8279
Trim6_tripartite motif-containi	Trim6	tripartite motif-containing 6 [Source:MGI Symbol;Acc:MGI:2137352]	0.17	0.551026	5.95901	6.63984	5.92122	6.49669	5.87377	5.33428	0.8273
Tyk2_tyrosine kinase 2 [Source	Tyk2	tyrosine kinase 2 [Source:MGI Symbol;Acc:MGI:1929470]	0.06	0.561504	10.6951	10.6368	10.6227	10.567	10.5907	10.6261	0.823
Ifnar1_interferon (alpha and bet	Ifnar1	interferon (alpha and beta) receptor 1 [Source:MGI Symbol;Acc:MGI:107658]	0.06	0.564056	10.8169	10.7603	10.7132	10.6079	10.7208	10.7708	0.8224
Rnasel_ribonuclease L (2', 5'-ol	Rnasel	ribonuclease L (2', 5'-oligoisoadenylate synthetase-dependent) [Source:MGI Symbol;Acc:MGI:1098272]	0.13	0.592604	9.50987	10.2709	9.54997	9.44573	9.93371	9.6011	0.8116
Irf2_interferon regulatory fac	Irf2	interferon regulatory factor 2 [Source:MGI Symbol;Acc:MGI:96591]	0.07	0.606313	10.1416	10.2857	10.2697	10.1408	10.2402	10.1018	0.8065
Eif4a1_eukaryotic translation in	Eif4a1	eukaryotic translation initiation factor 4A1 [Source:MGI Symbol;Acc:MGI:95303]	0.06	0.641175	15.0647	15.0363	15.1042	15.064	14.9457	15.024	0.7921
Ndc1_NDC1 transmembrane nucleo	Ndc1	NDC1 transmembrane nucleoporin [Source:MGI Symbol;Acc:MGI:1920037]	0.14	0.665928	10.9149	10.5959	10.9738	11.1624	10.2791	10.4225	0.7827
Trim45_tripartite motif-containi	Trim45	tripartite motif-containing 45 [Source:MGI Symbol;Acc:MGI:1918187]	0.16	0.768175	7.99714	7.77223	7.6927	7.31655	7.61211	7.9285	0.7348
Prkcd_protein kinase C, delta [	Prkcd	protein kinase C, delta [Source:MGI Symbol;Acc:MGI:97598]	0.08	0.791353	12.1536	12.2648	12.0717	12.0684	12.1554	12.0107	0.726
Camk2g_calcium/calmodulin-depend	Camk2g	calcium/calmodulin-dependent protein kinase II gamma [Source:MGI Symbol;Acc:MGI:88259]	0.11	0.890004	10.8667	10.8351	10.8165	10.7048	10.5942	10.8766	0.6823
Vcam1_vascular cell adhesion mo	Vcam1	vascular cell adhesion molecule 1 [Source:MGI Symbol;Acc:MGI:98926]	0.28	0.905479	6.65628	7.86712	6.56854	7.24758	6.57726	6.29923	0.6754
Eif4a2_eukaryotic translation in	Eif4a2	eukaryotic translation initiation factor 4A2 [Source:MGI Symbol;Acc:MGI:106906]	0.11	0.944898	13.4158	13.7157	13.6805	13.4445	13.4673	13.5672	0.6543
Socs4_suppressor of cytokine si	Socs4	suppressor of cytokine signaling 4 [Source:MGI Symbol;Acc:MGI:1914546]	0.12	0.966817	11.1835	11.4827	11.2654	11.183	11.1234	11.2666	0.6444
Nup155_nucleoporin 155 [Source:M	Nup155	nucleoporin 155 [Source:MGI Symbol;Acc:MGI:2181182]	0.13	0.971996	11.162	11.0945	11.3954	11.2304	10.9337	11.0732	0.6423
Tpr_translocated promoter reg	Tpr	translocated promoter region, nuclear basket protein [Source:MGI Symbol;Acc:MGI:1922066]	0.11	0.987664	12.8951	12.7961	12.821	12.8629	12.5697	12.7183	0.6352
Trim3_tripartite motif-containi	Trim3	tripartite motif-containing 3 [Source:MGI Symbol;Acc:MGI:1860040]	0.14	1.0174	9.9132	9.76199	10.0391	9.84976	9.66651	9.78237	0.6208
Irf4_interferon regulatory fac	Irf4	interferon regulatory factor 4 [Source:MGI Symbol;Acc:MGI:1096873]	0.32	1.02231	5.26991	5.99163	6.21226	5.25585	5.85033	5.07838	0.6184
Pin1_protein (peptidyl-prolyl	Pin1	protein (peptidyl-prolyl cis/trans isomerase) NIMA-interacting 1 [Source:MGI Symbol;Acc:MGI:1346036]	0.13	1.05449	11.0356	10.7647	10.9956	10.902	10.707	10.7793	0.6056
Trim17_tripartite motif-containi	Trim17	tripartite motif-containing 17 [Source:MGI Symbol;Acc:MGI:1861440]	0.36	1.0707	5.45787	4.0809	5.37974	4.78545	3.92347	4.60993	0.5986
Isg20_interferon-stimulated pro	Isg20	interferon-stimulated protein [Source:MGI Symbol;Acc:MGI:1928895]	0.22	1.09291	7.37823	7.23529	7.30491	7.20663	7.06856	6.90651	0.5878
Ptafr_platelet-activating facto	Ptafr	platelet-activating factor receptor [Source:MGI Symbol;Acc:MGI:106066]	0.37	1.17197	6.8832	7.17298	6.31401	6.19559	6.94123	5.30039	0.5529
Nup160_nucleoporin 160 [Source:M	Nup160	nucleoporin 160 [Source:MGI Symbol;Acc:MGI:1926227]	0.17	1.19926	10.9419	10.9245	10.9988	11.0175	10.5977	10.6847	0.5408
Trim8_tripartite motif-containi	Trim8	tripartite motif-containing 8 [Source:MGI Symbol;Acc:MGI:1933302]	0.12	1.22042	12.286	12.1566	12.2994	12.0883	12.1673	12.1289	0.5309
Trim14_tripartite motif-containi	Trim14	tripartite motif-containing 14 [Source:MGI Symbol;Acc:MGI:1921985]	0.35	1.23014	7.86384	7.60924	7.83642	6.31598	7.34497	7.87769	0.5269
Ranbp2_RAN binding protein 2 [So	Ranbp2	RAN binding protein 2 [Source:MGI Symbol;Acc:MGI:894323]	0.14	1.23744	12.6098	12.8693	12.6875	12.5844	12.5093	12.6493	0.5233
Nup153_nucleoporin 153 [Source:M	Nup153	nucleoporin 153 [Source:MGI Symbol;Acc:MGI:2385621]	0.15	1.25017	12.123	12.0537	12.0975	12.1148	11.8085	11.8716	0.5165
Pias2_protein inhibitor of acti	Pias2	protein inhibitor of activated STAT 2 [Source:MGI Symbol;Acc:MGI:1096566]	0.16	1.27203	10.7302	10.8318	10.9535	10.8059	10.5942	10.6295	0.5076
Jak1_Janus kinase 1 [Source:MG	Jak1	Janus kinase 1 [Source:MGI Symbol;Acc:MGI:96628]	0.13	1.3041	13.3504	13.4324	13.2346	13.2066	13.1803	13.2434	0.4924
Jak2_Janus kinase 2 [Source:MG	Jak2	Janus kinase 2 [Source:MGI Symbol;Acc:MGI:96629]	0.16	1.33151	11.054	11.2974	11.2516	11.019	11.1404	10.9461	0.4797
Kpnb1_karyopherin (importin) be	Kpnb1	karyopherin (importin) beta 1 [Source:MGI Symbol;Acc:MGI:107532]	0.17	1.33916	14.1741	14.0047	14.0854	14.0952	13.7051	13.9007	0.4765
Ppm1b_protein phosphatase 1B, m	Ppm1b	protein phosphatase 1B, magnesium dependent, beta isoform [Source:MGI Symbol;Acc:MGI:101841]	0.14	1.34766	11.4896	11.5368	11.4322	11.3171	11.2774	11.4357	0.4727
Nup50_nucleoporin 50 [Source:MG	Nup50	nucleoporin 50 [Source:MGI Symbol;Acc:MGI:1351502]	0.15	1.39807	11.9975	11.968	11.9003	11.9251	11.7348	11.7434	0.4501
Nup93_nucleoporin 93 [Source:MG	Nup93	nucleoporin 93 [Source:MGI Symbol;Acc:MGI:1919055]	0.19	1.43538	11.7457	11.5181	11.7275	11.6323	11.2987	11.4561	0.4329
Uba7_ubiquitin-like modifier a	Uba7	ubiquitin-like modifier activating enzyme 7 [Source:MGI Symbol;Acc:MGI:1349462]	0.41	1.48912	8.39705	7.67066	8.32493	6.92044	8.12795	7.66775	0.4095
Ifitm3_interferon induced transm	Ifitm3	interferon induced transmembrane protein 3 [Source:MGI Symbol;Acc:MGI:1913391]	0.35	1.49042	13.7843	13.297	13.8814	12.5464	13.4249	13.6386	0.4091
Oasl1_2'-5' oligoadenylate synt	Oasl1	2'-5' oligoadenylate synthetase-like 1 [Source:MGI Symbol;Acc:MGI:2180849]	0.5	1.51408	8.35034	8.18912	8.59801	8.04796	6.90756	4.71658	0.3985
Nup37_nucleoporin 37 [Source:MG	Nup37	nucleoporin 37 [Source:MGI Symbol;Acc:MGI:1919964]	0.23	1.51702	9.97146	9.93936	9.85859	9.79038	9.38798	9.81575	0.397
Aaas_achalasia, adrenocortical	Aaas	achalasia, adrenocortical insufficiency, alacrimia [Source:MGI Symbol;Acc:MGI:2443767]	0.27	1.59618	11.7077	11.3593	11.5151	11.5482	11.132	10.9913	0.3641
Nup107_nucleoporin 107 [Source:M	Nup107	nucleoporin 107 [Source:MGI Symbol;Acc:MGI:2143854]	0.23	1.63639	10.8824	10.8401	10.9899	10.8948	10.4948	10.5622	0.3462
Camk2d_calcium/calmodulin-depend	Camk2d	calcium/calmodulin-dependent protein kinase II, delta [Source:MGI Symbol;Acc:MGI:1341265]	0.22	1.6525	11.8543	11.8683	11.9834	11.8515	11.6906	11.4575	0.3407
Nup54_nucleoporin 54 [Source:MG	Nup54	nucleoporin 54 [Source:MGI Symbol;Acc:MGI:1920460]	0.23	1.69957	11.0282	10.9079	11.0222	10.7598	10.5385	10.9219	0.3231
Eif4a3_eukaryotic translation in	Eif4a3	eukaryotic translation initiation factor 4A3 [Source:MGI Symbol;Acc:MGI:1923731]	0.2	1.73912	12.1451	11.9119	12.1394	11.9381	11.8431	11.8134	0.3068
Ifngr1_interferon gamma receptor	Ifngr1	interferon gamma receptor 1 [Source:MGI Symbol;Acc:MGI:107655]	0.2	1.77139	11.6933	11.4601	11.5354	11.3731	11.4046	11.3173	0.2928
Samhd1_SAM domain and HD domain,	Samhd1	SAM domain and HD domain, 1 [Source:MGI Symbol;Acc:MGI:1927468]	0.3	1.80781	12.6893	12.7481	12.723	12.7373	12.2944	12.1119	0.278
Irf6_interferon regulatory fac	Irf6	interferon regulatory factor 6 [Source:MGI Symbol;Acc:MGI:1859211]	0.3	1.85478	11.6578	12.124	11.5735	11.4337	11.5715	11.4541	0.2613
Kpna3_karyopherin (importin) al	Kpna3	karyopherin (importin) alpha 3 [Source:MGI Symbol;Acc:MGI:1100863]	0.21	1.86297	12.0021	12.1683	11.9873	11.959	11.7582	11.7777	0.2577
Nup210_nucleoporin 210 [Source:M	Nup210	nucleoporin 210 [Source:MGI Symbol;Acc:MGI:1859555]	0.47	1.8718	9.19267	8.01653	8.96162	8.37343	8.23589	8.12525	0.2549
Nup85_nucleoporin 85 [Source:MG	Nup85	nucleoporin 85 [Source:MGI Symbol;Acc:MGI:3046173]	0.24	1.88091	11.6721	11.5507	11.705	11.5801	11.2813	11.3157	0.2516
Flnb_filamin, beta [Source:MGI	Flnb	filamin, beta [Source:MGI Symbol;Acc:MGI:2446089]	0.29	2.00627	13.543	13.4995	13.5571	13.4793	13.2004	12.9577	0.21
Ifi27_interferon, alpha-inducib	Ifi27	interferon, alpha-inducible protein 27 [Source:MGI Symbol;Acc:MGI:1277180]	0.45	2.09396	10.4459	10.6645	10.4731	9.38279	10.3849	10.1165	0.1841
Gbp5_guanylate binding protein	Gbp5	guanylate binding protein 5 [Source:MGI Symbol;Acc:MGI:2429943]	0.77	2.33148	6.52785	5.94268	6.28088	3.53993	5.67466	5.07838	0.1237
Oas1c_2'-5' oligoadenylate synt	Oas1c	2'-5' oligoadenylate synthetase 1C [Source:MGI Symbol;Acc:MGI:2149633]	0.56	2.41018	8.28231	8.31948	8.15709	6.97022	7.82546	7.84279	0.1075
** H2-Eb1_histocompatibility 2, cla	H2-Eb1	histocompatibility 2, class II antigen E beta [Source:MGI Symbol;Acc:MGI:95901]	0.61	2.45781	12.4308	11.6373	12.1815	10.6704	11.8973	11.3279	0.0984
** Rae1_ribonucleic acid export 1	Rae1	ribonucleic acid export 1 [Source:MGI Symbol;Acc:MGI:1913929]	0.29	2.5756	11.3128	11.1008	11.3092	11.0071	10.9168	10.9009	0.0772
** Socs1_suppressor of cytokine si	Socs1	suppressor of cytokine signaling 1 [Source:MGI Symbol;Acc:MGI:1354910]	0.51	2.57944	9.60444	9.23827	9.45107	9.03358	9.07824	8.44129	0.0766
** Adar_adenosine deaminase, RNA-	Adar	adenosine deaminase, RNA-specific [Source:MGI Symbol;Acc:MGI:1889575]	0.47	2.59657	11.6773	11.049	11.7228	11.1224	10.9579	10.9309	0.0741
** Pml_promyelocytic leukemia [S	Pml	promyelocytic leukemia [Source:MGI Symbol;Acc:MGI:104662]	0.5	2.61456	11.241	10.6233	11.3382	10.7536	10.4211	10.4527	0.0714
** Ifit2_interferon-induced protei	Ifit2	interferon-induced protein with tetratricopeptide repeats 2 [Source:MGI Symbol;Acc:MGI:99449]	0.85	2.75493	7.83699	6.37047	8.25415	6.53027	6.45828	6.44596	0.0533
** Nup43_nucleoporin 43 [Source:MG	Nup43	nucleoporin 43 [Source:MGI Symbol;Acc:MGI:1917162]	0.33	2.81251	9.85417	9.911	10.0052	9.64278	9.54586	9.55513	0.0468
** Trim21_tripartite motif-containi	Trim21	tripartite motif-containing 21 [Source:MGI Symbol;Acc:MGI:106657]	0.66	3.05723	8.9227	8.26077	8.88102	8.05375	8.12307	7.70709	0.0262
** Psmb8_proteasome (prosome, macr	Psmb8	proteasome (prosome, macropain) subunit, beta type 8 (large multifunctional peptidase 7) [Source:MGI Symbol;Acc:MGI:1346527]	0.81	3.33391	10.8152	10.7227	10.7093	8.97382	10.2998	9.82621	0.0126
** Oas1e_2'-5' oligoadenylate synt	Oas1e	2'-5' oligoadenylate synthetase 1E [Source:MGI Symbol;Acc:MGI:2180856]	0.98	3.36845	5.90833	6.03898	6.04476	4.99234	4.67622	4.49477	0.0113
** Irf1_interferon regulatory fac	Irf1	interferon regulatory factor 1 [Source:MGI Symbol;Acc:MGI:96590]	0.53	3.52929	10.3291	10.4281	10.4322	9.56797	10.0203	9.90303	0.0072
** B2m_beta-2 microglobulin [Sou	B2m	beta-2 microglobulin [Source:MGI Symbol;Acc:MGI:88127]	0.82	3.6268	14.5133	14.2022	14.5431	12.8882	14.0178	13.3349	0.0054
** Cd44_CD44 antigen [Source:MGI	Cd44	CD44 antigen [Source:MGI Symbol;Acc:MGI:88338]	0.4	3.70152	14.9329	15.1	15.1617	14.7452	14.5753	14.6305	0.0043
** Ifi35_interferon-induced protei	Ifi35	interferon-induced protein 35 [Source:MGI Symbol;Acc:MGI:1917360]	0.76	3.70188	10.9998	10.2685	11.0513	9.80073	10.1745	9.91568	0.0043
** Trim12c_tripartite motif-containi	Trim12c	tripartite motif-containing 12C [Source:MGI Symbol;Acc:MGI:4821183]	0.78	3.71786	8.69494	8.56164	8.88928	7.40065	8.13767	7.88913	0.004
** Eif2ak2_eukaryotic translation in	Eif2ak2	eukaryotic translation initiation factor 2-alpha kinase 2 [Source:MGI Symbol;Acc:MGI:1353449]	0.78	3.81938	11.0721	10.448	11.3794	10.1704	10.1567	10.1298	0.0029
** Oas3_2'-5' oligoadenylate synt	Oas3	2'-5' oligoadenylate synthetase 3 [Source:MGI Symbol;Acc:MGI:2180850]	1.32	3.95394	9.64564	7.5035	9.57922	4.6697	6.08931	6.39869	0.0019
** Oas2_2'-5' oligoadenylate synt	Oas2	2'-5' oligoadenylate synthetase 2 [Source:MGI Symbol;Acc:MGI:2180852]	1.32	4.01898	10.6923	8.30986	11.0328	5.7871	7.28505	6.31629	0.0015
Rsad2_radical S-adenosyl methio	Rsad2	radical S-adenosyl methionine domain containing 2 [Source:MGI Symbol;Acc:MGI:1929628]	1.29	4.10907	9.77328	6.72916	9.76587	3.78214	2.9287	1.9299	1
** Stat1_signal transducer and act	Stat1	signal transducer and activator of transcription 1 [Source:MGI Symbol;Acc:MGI:103063]	0.69	4.12452	9.84746	9.82413	10.2127	9.17826	9.42811	9.08085	0.001
** Ube2l6_ubiquitin-conjugating enz	Ube2l6	ubiquitin-conjugating enzyme E2L 6 [Source:MGI Symbol;Acc:MGI:1914500]	1.09	4.20221	8.64164	7.58552	8.67334	6.99448	7.02735	7.1448	0.0008
** Stat2_signal transducer and act	Stat2	signal transducer and activator of transcription 2 [Source:MGI Symbol;Acc:MGI:103039]	0.98	4.25694	10.7645	9.92525	10.9594	9.26059	9.72888	9.4117	0.0006
** Gbp7_guanylate binding protein	Gbp7	guanylate binding protein 7 [Source:MGI Symbol;Acc:MGI:2444421]	1.13	4.38467	8.76784	7.91232	9.06982	7.00646	7.36991	7.42985	0.0004
** Irf9_interferon regulatory fac	Irf9	interferon regulatory factor 9 [Source:MGI Symbol;Acc:MGI:107587]	0.85	4.40107	11.3846	10.9158	11.4279	9.97848	10.6222	10.3184	0.0004
** Gbp3_guanylate binding protein	Gbp3	guanylate binding protein 3 [Source:MGI Symbol;Acc:MGI:1926263]	1.39	4.48937	8.73185	6.91829	8.88102	6.21637	6.41101	6.53609	0.0003
** Ptpn1_protein tyrosine phosphat	Ptpn1	protein tyrosine phosphatase, non-receptor type 1 [Source:MGI Symbol;Acc:MGI:97805]	0.4	4.51518	13.4502	13.4072	13.3768	13.0304	13.0456	12.9476	0.0002
** Socs3_suppressor of cytokine si	Socs3	suppressor of cytokine signaling 3 [Source:MGI Symbol;Acc:MGI:1201791]	0.57	4.51739	11.7022	11.6043	11.8045	11.1942	11.2077	10.9372	0.0002
** Irf7_interferon regulatory fac	Irf7	interferon regulatory factor 7 [Source:MGI Symbol;Acc:MGI:1859212]	1.52	4.52429	10.162	8.16798	10.3256	6.35398	7.09871	6.03643	0.0002
** Mapk11_mitogen-activated protein	Mapk11	mitogen-activated protein kinase 11 [Source:MGI Symbol;Acc:MGI:1338024]	0.82	4.59347	8.61027	8.93145	8.6114	7.73893	7.76407	8.0094	0.0002
** Ddx58_DEAD (Asp-Glu-Ala-Asp) bo	Ddx58	DEAD (Asp-Glu-Ala-Asp) box polypeptide 58 [Source:MGI Symbol;Acc:MGI:2442858]	1.18	4.7428	10.1443	9.27829	10.4491	8.26294	8.87839	8.65082	0.0001
** Isg15_ISG15 ubiquitin-like modi	Isg15	ISG15 ubiquitin-like modifier [Source:MGI Symbol;Acc:MGI:1855694]	1.58	4.76697	10.6015	8.19958	10.7844	5.21514	6.22306	6.31629	0.0001
** Icam1_intercellular adhesion mo	Icam1	intercellular adhesion molecule 1 [Source:MGI Symbol;Acc:MGI:96392]	0.55	4.78245	10.7936	10.8691	10.8815	10.2681	10.4001	10.1796	0.0001
** Oasl2_2'-5' oligoadenylate synt	Oasl2	2'-5' oligoadenylate synthetase-like 2 [Source:MGI Symbol;Acc:MGI:1344390]	1.63	4.91512	11.0963	8.35733	11.2241	6.35398	5.82651	5.83809	0
** Gbp2_guanylate binding protein	Gbp2	guanylate binding protein 2 [Source:MGI Symbol;Acc:MGI:102772]	1.46	5.24282	9.19796	8.50374	9.56208	6.46231	7.63286	7.49122	0
** Bst2_bone marrow stromal cell	Bst2	bone marrow stromal cell antigen 2 [Source:MGI Symbol;Acc:MGI:1916800]	1.62	5.34769	10.0785	8.28552	10.176	7.12108	7.86107	7.28138	0
** Oas1b_2'-5' oligoadenylate synt	Oas1b	2'-5' oligoadenylate synthetase 1B [Source:MGI Symbol;Acc:MGI:97430]	1.42	5.40591	8.97905	8.10262	9.32064	7.03012	6.91887	7.40614	0
** Ifit3b_interferon-induced protei	Ifit3b	interferon-induced protein with tetratricopeptide repeats 3B [Source:MGI Symbol;Acc:MGI:3698419]	2.1	6.26141	7.13541	4.72664	6.92006	1.64443	0.959688	0	0
** Mt2_metallothionein 2 [Source	Mt2	metallothionein 2 [Source:MGI Symbol;Acc:MGI:97172]	0.76	7.20269	13.6291	13.6531	13.6535	12.9418	12.7157	12.9356	0
** Oas1g_2'-5' oligoadenylate synt	Oas1g	2'-5' oligoadenylate synthetase 1G [Source:MGI Symbol;Acc:MGI:97429]	2.35	7.60919	9.79262	8.02243	9.9654	5.61001	6.4737	6.01569	0
** Oas1a_2'-5' oligoadenylate synt	Oas1a	2'-5' oligoadenylate synthetase 1A [Source:MGI Symbol;Acc:MGI:2180860]	2.36	8.00386	10.3194	8.84083	10.4685	6.21637	7.21337	6.89521	0
** Usp18_ubiquitin specific peptid	Usp18	ubiquitin specific peptidase 18 [Source:MGI Symbol;Acc:MGI:1344364]	2.73	8.83122	9.58036	7.91232	9.85297	5.51258	4.82791	5.58009	0
