# Supplementary material for: C/EBPβ deletion in oncogenic Ras skin tumors is a synthetic lethal event
Source: Cell Death Dis. 2018 Oct 15;9(11):1054. doi: 10.1038/s41419-018-1103-y (PMC6189130; doi:10.1038/s41419-018-1103-y)
Supplement: Supplementary file 4 — Supplemental Table 4 [file 41419_2018_1103_MOESM4_ESM.xlsx]

## Sheet: Hallmark P53 Pathwaymouse_genel
Molecular Signature Database (MSigDB) gene list:
"HALLMARK_P53_PATHWAY%MSIGDB_C2%HALLMARK_P53_PATHWAY"
** = padj < 0.1	external_gene_name	Description	log2FoldChange	stat	IKOβ1	IKOβ2	IKOβ3	Cre1	Cre2	Cre3	padj
** Ctsd_cathepsin D [Source:MGI S	Ctsd	cathepsin D [Source:MGI Symbol;Acc:MGI:88562]	-1.12	-7.31588	13.5917	13.6504	13.3502	14.9706	14.6784	14.4759	0
** Slc7a11_solute carrier family 7 (	Slc7a11	solute carrier family 7 (cationic amino acid transporter, y+ system), member 11 [Source:MGI Symbol;Acc:MGI:1347355]	-1.36	-6.95315	12.2751	11.6985	12.1298	13.8532	13.1457	13.5844	0
** Cyfip2_cytoplasmic FMR1 interact	Cyfip2	cytoplasmic FMR1 interacting protein 2 [Source:MGI Symbol;Acc:MGI:1924134]	-1.11	-5.85564	9.64371	10.0271	9.47323	10.638	10.9392	11.2004	0
** Klk8_kallikrein related-peptid	Klk8	kallikrein related-peptidase 8 [Source:MGI Symbol;Acc:MGI:1343327]	-0.52	-5.31676	14.5522	14.6233	14.4687	14.9931	15.1149	15.1354	0
** Gm2a_GM2 ganglioside activator	Gm2a	GM2 ganglioside activator protein [Source:MGI Symbol;Acc:MGI:95762]	-0.97	-5.26254	12.4025	12.7746	12.1546	13.8063	13.3577	13.3503	0
** Inhbb_inhibin beta-B [Source:MG	Inhbb	inhibin beta-B [Source:MGI Symbol;Acc:MGI:96571]	-0.72	-4.42352	9.47763	9.96869	9.66517	10.3062	10.588	10.5497	0.0003
** App_amyloid beta (A4) precurs	App	amyloid beta (A4) precursor protein [Source:MGI Symbol;Acc:MGI:88059]	-0.41	-3.97133	13.9841	14.1297	13.9883	14.3505	14.476	14.5201	0.0018
** Jun_jun proto-oncogene [Sourc	Jun	jun proto-oncogene [Source:MGI Symbol;Acc:MGI:96646]	-0.44	-3.96477	11.9607	12.1322	11.9098	12.3711	12.4695	12.5264	0.0018
** Kif13b_kinesin family member 13B	Kif13b	kinesin family member 13B [Source:MGI Symbol;Acc:MGI:1098265]	-0.46	-3.84501	11.0401	11.3322	11.1067	11.6751	11.6165	11.6179	0.0027
** F2r_coagulation factor II (th	F2r	coagulation factor II (thrombin) receptor [Source:MGI Symbol;Acc:MGI:101802]	-0.9	-3.63774	9.69694	8.83749	9.53775	10.9132	10.4161	9.90866	0.0052
** Eps8l2_EPS8-like 2 [Source:MGI S	Eps8l2	EPS8-like 2 [Source:MGI Symbol;Acc:MGI:2138828]	-0.42	-3.61766	13.0547	12.8862	12.9509	13.5436	13.3366	13.2905	0.0055
** Slc3a2_solute carrier family 3 (	Slc3a2	solute carrier family 3 (activators of dibasic and neutral amino acid transport), member 2 [Source:MGI Symbol;Acc:MGI:96955]	-0.52	-3.53999	12.3939	12.0931	12.3587	13.0665	12.6551	12.7637	0.007
** Plk3_polo-like kinase 3 [Sourc	Plk3	polo-like kinase 3 [Source:MGI Symbol;Acc:MGI:109604]	-0.45	-3.42955	12.7165	12.9334	12.6194	13.3444	13.2518	13.0746	0.0097
** Steap3_STEAP family member 3 [So	Steap3	STEAP family member 3 [Source:MGI Symbol;Acc:MGI:1915678]	-0.72	-3.11917	7.6568	6.96807	7.62171	8.51851	8.2672	7.99887	0.0224
** Gpx2_glutathione peroxidase 2	Gpx2	glutathione peroxidase 2 [Source:MGI Symbol;Acc:MGI:106609]	-1.05	-3.11744	10.2751	10.0153	10.5341	13.3473	11.9037	11.1537	0.0225
** Fdxr_ferredoxin reductase [Sou	Fdxr	ferredoxin reductase [Source:MGI Symbol;Acc:MGI:104724]	-0.39	-2.90014	9.09973	8.88361	9.03796	9.39195	9.35921	9.50393	0.0383
** Foxo3_forkhead box O3 [Source:M	Foxo3	forkhead box O3 [Source:MGI Symbol;Acc:MGI:1890081]	-0.41	-2.78108	11.787	11.919	11.5581	12.3963	12.0488	12.1054	0.0503
** Ldhb_lactate dehydrogenase B [	Ldhb	lactate dehydrogenase B [Source:MGI Symbol;Acc:MGI:96763]	-0.82	-2.75068	7.46846	6.19345	7.5678	8.531	8.59438	7.58571	0.0538
** Txnip_thioredoxin interacting p	Txnip	thioredoxin interacting protein [Source:MGI Symbol;Acc:MGI:1889549]	-0.58	-2.65591	11.1961	11.5071	11.112	11.2898	12.2807	12.0577	0.0654
** Tob1_transducer of ErbB-2.1 [S	Tob1	transducer of ErbB-2.1 [Source:MGI Symbol;Acc:MGI:1349721]	-0.31	-2.62491	12.1396	12.2793	11.9643	12.4777	12.431	12.4362	0.0699
** Hmox1_heme oxygenase 1 [Source:	Hmox1	heme oxygenase 1 [Source:MGI Symbol;Acc:MGI:96163]	-0.54	-2.54726	12.1749	12.6628	11.9924	13.2818	12.8238	12.5131	0.082
** Sesn1_sestrin 1 [Source:MGI Sym	Sesn1	sestrin 1 [Source:MGI Symbol;Acc:MGI:2155278]	-0.45	-2.53719	10.0289	10.4181	9.91501	10.3326	10.736	10.7785	0.0838
** Fuca1_fucosidase, alpha-L- 1, t	Fuca1	fucosidase, alpha-L- 1, tissue [Source:MGI Symbol;Acc:MGI:95593]	-0.42	-2.53165	11.5352	11.9115	11.4364	11.8297	12.2323	12.1857	0.0848
** Ctsf_cathepsin F [Source:MGI S	Ctsf	cathepsin F [Source:MGI Symbol;Acc:MGI:1861434]	-0.56	-2.48223	8.09671	8.72255	8.14793	8.73195	9.35088	8.81285	0.0938
Btg1_B cell translocation gene	Btg1	B cell translocation gene 1, anti-proliferative [Source:MGI Symbol;Acc:MGI:88215]	-0.41	-2.41481	12.7177	13.2998	12.682	13.4543	13.3065	13.3581	0.1066
Ptpn14_protein tyrosine phosphat	Ptpn14	protein tyrosine phosphatase, non-receptor type 14 [Source:MGI Symbol;Acc:MGI:102467]	-0.3	-2.35835	11.5232	11.2199	11.2885	11.56	11.6727	11.7319	0.1178
Sphk1_sphingosine kinase 1 [Sou	Sphk1	sphingosine kinase 1 [Source:MGI Symbol;Acc:MGI:1316649]	-0.45	-2.32597	9.29733	9.79167	9.12686	9.81442	9.81917	10.1116	0.1249
Acvr1b_activin A receptor, type	Acvr1b	activin A receptor, type 1B [Source:MGI Symbol;Acc:MGI:1338944]	-0.32	-2.23806	12.0305	12.332	12.0498	12.2592	12.5893	12.5633	0.1457
Hist1h1c_histone cluster 1, H1c [S	Hist1h1c	histone cluster 1, H1c [Source:MGI Symbol;Acc:MGI:1931526]	-0.38	-2.22181	10.8057	11.2192	10.7991	11.6128	11.2703	11.1638	0.1495
Lif_leukemia inhibitory facto	Lif	leukemia inhibitory factor [Source:MGI Symbol;Acc:MGI:96787]	-0.5	-2.0847	8.81331	8.27072	8.81602	8.71745	9.69145	9.14193	0.1866
Tcn2_transcobalamin 2 [Source:	Tcn2	transcobalamin 2 [Source:MGI Symbol;Acc:MGI:98534]	-0.44	-2.03014	10.2726	10.4125	10.0866	10.1285	11.0994	10.8752	0.2032
Gadd45a_growth arrest and DNA-dam	Gadd45a	growth arrest and DNA-damage-inducible 45 alpha [Source:MGI Symbol;Acc:MGI:107799]	-0.28	-1.95753	10.4766	10.4622	10.3052	10.5093	10.674	10.9233	0.226
Trib3_tribbles pseudokinase 3 [	Trib3	tribbles pseudokinase 3 [Source:MGI Symbol;Acc:MGI:1345675]	-0.31	-1.93916	9.84914	10.3185	9.88501	10.3932	10.2813	10.3987	0.2321
Xpc_xeroderma pigmentosum, co	Xpc	xeroderma pigmentosum, complementation group C [Source:MGI Symbol;Acc:MGI:103557]	-0.23	-1.89702	9.98528	9.96103	9.86699	10.0569	10.2002	10.2512	0.2456
Cgrrf1_cell growth regulator wit	Cgrrf1	cell growth regulator with ring finger domain 1 [Source:MGI Symbol;Acc:MGI:1916368]	-0.37	-1.8211	8.5454	9.14126	8.73884	8.89225	9.42017	9.36737	0.2733
Mxd4_Max dimerization protein	Mxd4	Max dimerization protein 4 [Source:MGI Symbol;Acc:MGI:104991]	-0.29	-1.66705	11.7128	11.8025	11.5774	11.5911	12.2317	12.124	0.3352
Zfp36l1_zinc finger protein 36, C	Zfp36l1	zinc finger protein 36, C3H type-like 1 [Source:MGI Symbol;Acc:MGI:107946]	-0.22	-1.55147	12.3414	12.7563	12.4253	12.8111	12.8195	12.6116	0.3836
Sec61a1_Sec61 alpha 1 subunit (S.	Sec61a1	Sec61 alpha 1 subunit (S. cerevisiae) [Source:MGI Symbol;Acc:MGI:1858417]	-0.18	-1.5421	13.287	13.3432	13.2104	13.6127	13.3255	13.4373	0.3876
Ralgds_ral guanine nucleotide di	Ralgds	ral guanine nucleotide dissociation stimulator [Source:MGI Symbol;Acc:MGI:107485]	-0.14	-1.42192	12.2304	12.2394	12.1046	12.3926	12.3448	12.2688	0.438
Csrnp2_cysteine-serine-rich nucl	Csrnp2	cysteine-serine-rich nuclear protein 2 [Source:MGI Symbol;Acc:MGI:2386852]	-0.34	-1.31266	8.41985	8.72255	8.48256	9.56189	8.6932	8.3281	0.4883
Btg2_B cell translocation gene	Btg2	B cell translocation gene 2, anti-proliferative [Source:MGI Symbol;Acc:MGI:108384]	-0.17	-1.17318	12.2119	12.2901	11.9122	12.1351	12.4223	12.3959	0.5522
Alox8_arachidonate 8-lipoxygena	Alox8	arachidonate 8-lipoxygenase [Source:MGI Symbol;Acc:MGI:1098228]	-0.39	-1.16824	10.7742	11.3646	10.3627	9.62347	12.1093	12.4697	0.5543
Ppm1d_protein phosphatase 1D ma	Ppm1d	protein phosphatase 1D magnesium-dependent, delta isoform [Source:MGI Symbol;Acc:MGI:1858214]	-0.18	-1.14751	10.4679	10.8862	10.3657	10.703	10.8221	10.8254	0.5632
H2afj_H2A histone family, membe	H2afj	H2A histone family, member J [Source:MGI Symbol;Acc:MGI:3606192]	-0.14	-1.14513	12.6726	12.6146	12.6428	12.5754	12.8272	12.9473	0.5641
Sp1_trans-acting transcriptio	Sp1	trans-acting transcription factor 1 [Source:MGI Symbol;Acc:MGI:98372]	-0.13	-1.06617	12.1638	12.3712	12.0396	12.3335	12.2664	12.3971	0.601
Lrmp_lymphoid-restricted membr	Lrmp	lymphoid-restricted membrane protein [Source:MGI Symbol;Acc:MGI:108424]	-0.28	-1.00595	7.85717	8.08016	7.3375	7.29718	8.49587	8.35312	0.6263
Ifi30_interferon gamma inducibl	Ifi30	interferon gamma inducible protein 30 [Source:MGI Symbol;Acc:MGI:2137648]	-0.15	-1.00376	11.2268	11.2044	11.1278	11.0634	11.6143	11.3215	0.6277
Irak1_interleukin-1 receptor-as	Irak1	interleukin-1 receptor-associated kinase 1 [Source:MGI Symbol;Acc:MGI:107420]	-0.1	-0.995769	11.6801	11.5669	11.6948	11.7523	11.6777	11.8235	0.6318
Zbtb16_zinc finger and BTB domai	Zbtb16	zinc finger and BTB domain containing 16 [Source:MGI Symbol;Acc:MGI:103222]	-0.33	-0.991076	5.05374	5.81248	4.94483	4.60814	5.70111	6.67483	0.6337
Cdkn2aip_CDKN2A interacting protei	Cdkn2aip	CDKN2A interacting protein [Source:MGI Symbol;Acc:MGI:1918175]	-0.16	-0.96096	9.79785	10.2269	9.69376	9.99811	10.0744	10.213	0.647
Rhbdf2_rhomboid 5 homolog 2 [Sou	Rhbdf2	rhomboid 5 homolog 2 [Source:MGI Symbol;Acc:MGI:2442473]	-0.11	-0.909588	11.958	12.0242	11.803	11.8908	12.1685	12.0688	0.6732
Mxd1_MAX dimerization protein	Mxd1	MAX dimerization protein 1 [Source:MGI Symbol;Acc:MGI:96908]	-0.15	-0.851558	13.0884	13.4054	13.0138	13.6765	13.273	13.0104	0.6992
Hexim1_hexamethylene bis-acetami	Hexim1	hexamethylene bis-acetamide inducible 1 [Source:MGI Symbol;Acc:MGI:2385923]	-0.11	-0.846673	11.4331	11.7223	11.406	11.5766	11.62	11.72	0.7015
Rxra_retinoid X receptor alpha	Rxra	retinoid X receptor alpha [Source:MGI Symbol;Acc:MGI:98214]	-0.08	-0.8134	13.6612	13.5155	13.4974	13.6339	13.6393	13.64	0.7175
Sertad3_SERTA domain containing 3	Sertad3	SERTA domain containing 3 [Source:MGI Symbol;Acc:MGI:2180697]	-0.11	-0.758907	8.52452	8.66712	8.70802	8.81262	8.73539	8.70039	0.7388
Ier5_immediate early response	Ier5	immediate early response 5 [Source:MGI Symbol;Acc:MGI:1337072]	-0.08	-0.756708	12.9014	12.7116	12.7098	12.8002	12.8799	12.8914	0.7399
Rb1_RB transcriptional corepr	Rb1	RB transcriptional corepressor 1 [Source:MGI Symbol;Acc:MGI:97874]	-0.08	-0.737915	11.1485	11.2384	11.069	11.1909	11.2117	11.2927	0.7487
Cdkn2b_cyclin-dependent kinase i	Cdkn2b	cyclin-dependent kinase inhibitor 2B (p15, inhibits CDK4) [Source:MGI Symbol;Acc:MGI:104737]	-0.12	-0.629807	10.5195	10.7063	10.3113	10.2506	10.884	10.7308	0.7969
Ip6k2_inositol hexaphosphate ki	Ip6k2	inositol hexaphosphate kinase 2 [Source:MGI Symbol;Acc:MGI:1923750]	-0.07	-0.594621	10.8808	11.0146	10.9555	10.854	11.0686	11.1418	0.811
Vdr_vitamin D receptor [Sourc	Vdr	vitamin D receptor [Source:MGI Symbol;Acc:MGI:103076]	-0.08	-0.559826	12.0149	12.058	12.1829	11.9228	12.2545	12.2908	0.8233
Plxnb2_plexin B2 [Source:MGI Sym	Plxnb2	plexin B2 [Source:MGI Symbol;Acc:MGI:2154239]	-0.06	-0.550202	13.9849	13.8788	13.8044	14.0447	13.9049	13.894	0.8276
Vamp8_vesicle-associated membra	Vamp8	vesicle-associated membrane protein 8 [Source:MGI Symbol;Acc:MGI:1336882]	-0.07	-0.5433	12.1583	12.216	12.0519	12.0234	12.2954	12.3002	0.8299
Tm7sf3_transmembrane 7 superfami	Tm7sf3	transmembrane 7 superfamily member 3 [Source:MGI Symbol;Acc:MGI:1914873]	-0.11	-0.516523	9.7644	9.37833	9.77779	10.2059	9.59428	9.40174	0.8402
Notch1_notch 1 [Source:MGI Symbo	Notch1	notch 1 [Source:MGI Symbol;Acc:MGI:97363]	-0.07	-0.510679	13.7423	13.5108	13.5031	13.8905	13.5615	13.5131	0.8417
Tm4sf1_transmembrane 4 superfami	Tm4sf1	transmembrane 4 superfamily member 1 [Source:MGI Symbol;Acc:MGI:104678]	-0.12	-0.486765	8.76784	8.78638	8.52562	9.34555	8.69977	8.25035	0.8495
Baiap2_brain-specific angiogenes	Baiap2	brain-specific angiogenesis inhibitor 1-associated protein 2 [Source:MGI Symbol;Acc:MGI:2137336]	-0.06	-0.47872	12.2635	11.9296	12.1111	12.2269	12.0913	12.1851	0.8515
Cdh13_cadherin 13 [Source:MGI S	Cdh13	cadherin 13 [Source:MGI Symbol;Acc:MGI:99551]	-0.06	-0.453696	11.0921	11.0705	11.0159	11.332	10.9211	11.0901	0.8603
Ppp1r15a_protein phosphatase 1, re	Ppp1r15a	protein phosphatase 1, regulatory (inhibitor) subunit 15A [Source:MGI Symbol;Acc:MGI:1927072]	-0.07	-0.441917	10.7329	11.0945	10.6111	11.1079	10.7871	10.7983	0.8649
Osgin1_oxidative stress induced	Osgin1	oxidative stress induced growth inhibitor 1 [Source:MGI Symbol;Acc:MGI:1919089]	-0.09	-0.429769	9.63594	9.0944	9.60788	9.9493	9.34251	9.32586	0.868
Mknk2_MAP kinase-interacting se	Mknk2	MAP kinase-interacting serine/threonine kinase 2 [Source:MGI Symbol;Acc:MGI:894279]	-0.07	-0.403555	13.9069	13.9813	13.6773	13.5485	14.0203	14.1636	0.8785
Retsat_retinol saturase (all tra	Retsat	retinol saturase (all trans retinol 13,14 reductase) [Source:MGI Symbol;Acc:MGI:1914692]	-0.05	-0.358856	9.53514	9.43474	9.66517	9.79729	9.54221	9.45471	0.8957
Klf4_Kruppel-like factor 4 (gu	Klf4	Kruppel-like factor 4 (gut) [Source:MGI Symbol;Acc:MGI:1342287]	-0.05	-0.350152	15.0893	14.893	14.9974	15.2745	14.8443	14.9853	0.8981
Tpd52l1_tumor protein D52-like 1	Tpd52l1	tumor protein D52-like 1 [Source:MGI Symbol;Acc:MGI:1298386]	-0.07	-0.331788	8.54954	8.08581	8.55363	8.85629	8.32361	8.22347	0.9027
Ccnd2_cyclin D2 [Source:MGI Sym	Ccnd2	cyclin D2 [Source:MGI Symbol;Acc:MGI:88314]	-0.1	-0.309612	11.965	10.7883	12.0212	12.6008	11.671	10.8446	0.9104
Nudt15_nudix (nucleoside diphosp	Nudt15	nudix (nucleoside diphosphate linked moiety X)-type motif 15 [Source:MGI Symbol;Acc:MGI:2443366]	-0.09	-0.302829	6.00798	5.25374	5.55623	5.9695	5.41194	5.83809	0.913
Krt17_keratin 17 [Source:MGI Sy	Krt17	keratin 17 [Source:MGI Symbol;Acc:MGI:96691]	-0.1	-0.298413	15.7209	15.3155	15.5919	16.5313	15.5792	14.1847	0.9145
Perp_PERP, TP53 apoptosis effe	Perp	PERP, TP53 apoptosis effector [Source:MGI Symbol;Acc:MGI:1929938]	-0.02	-0.20819	17.7789	17.9426	17.6742	17.96	17.7364	17.7792	0.9424
Prmt2_protein arginine N-methyl	Prmt2	protein arginine N-methyltransferase 2 [Source:MGI Symbol;Acc:MGI:1316652]	-0.03	-0.18907	9.31203	9.43474	9.08909	9.17296	9.51638	9.23906	0.9471
Rpl18_ribosomal protein L18 [So	Rpl18	ribosomal protein L18 [Source:MGI Symbol;Acc:MGI:98003]	-0.02	-0.165893	14.9709	14.8121	14.9707	14.8225	14.9894	14.9948	0.9548
Rgs16_regulator of G-protein si	Rgs16	regulator of G-protein signaling 16 [Source:MGI Symbol;Acc:MGI:108407]	-0.03	-0.0963246	6.84328	5.69914	6.5822	6.97022	6.25911	6.09691	0.9737
Ak1_adenylate kinase 1 [Sourc	Ak1	adenylate kinase 1 [Source:MGI Symbol;Acc:MGI:87977]	-0.02	-0.0921155	9.58036	9.35044	9.29183	9.80588	9.39001	8.9934	0.9747
Ddb2_damage specific DNA bindi	Ddb2	damage specific DNA binding protein 2 [Source:MGI Symbol;Acc:MGI:1355314]	0	-0.0199047	9.0214	9.29057	9.37266	8.93361	9.28467	9.45278	0.9941
Hdac3_histone deacetylase 3 [So	Hdac3	histone deacetylase 3 [Source:MGI Symbol;Acc:MGI:1343091]	0	-0.0128278	11.9249	11.9402	11.863	11.942	11.9147	11.8752	0.997
Ddit3_DNA-damage inducible tran	Ddit3	DNA-damage inducible transcript 3 [Source:MGI Symbol;Acc:MGI:109247]	0	-0.0118645	8.59832	9.15476	8.81023	8.99201	8.9099	8.7101	0.9971
Fgf13_fibroblast growth factor	Fgf13	fibroblast growth factor 13 [Source:MGI Symbol;Acc:MGI:109178]	0	0.00410304	6.40527	4.40388	5.66293	6.08697	5.09048	5.76541	0.999
Casp1_caspase 1 [Source:MGI Sym	Casp1	caspase 1 [Source:MGI Symbol;Acc:MGI:96544]	0.02	0.115546	12.0449	12.1488	12.2057	11.8585	12.0705	12.3734	0.9675
Abat_4-aminobutyrate aminotran	Abat	4-aminobutyrate aminotransferase [Source:MGI Symbol;Acc:MGI:2443582]	0.03	0.122341	5.93389	6.40702	5.94256	6.4796	5.94188	5.66244	0.9659
Ier3_immediate early response	Ier3	immediate early response 3 [Source:MGI Symbol;Acc:MGI:104814]	0.03	0.141546	12.2773	12.4963	12.2355	12.6863	12.0689	12.0987	0.9601
Clca2_chloride channel accessor	Clca2	chloride channel accessory 2 [Source:MGI Symbol;Acc:MGI:2139758]	0.02	0.158315	12.0671	12.1133	12.2999	12.2137	12.2274	11.9752	0.957
Cd81_CD81 antigen [Source:MGI	Cd81	CD81 antigen [Source:MGI Symbol;Acc:MGI:1096398]	0.03	0.160478	13.1693	13.1401	13.0953	13.4642	12.9843	12.7821	0.9563
Cdkn2a_cyclin-dependent kinase i	Cdkn2a	cyclin-dependent kinase inhibitor 2A [Source:MGI Symbol;Acc:MGI:104738]	0.05	0.192747	10.7866	9.90622	11.1635	10.9068	10.8681	9.99065	0.9461
Sat1_spermidine/spermine N1-ac	Sat1	spermidine/spermine N1-acetyl transferase 1 [Source:MGI Symbol;Acc:MGI:98233]	0.03	0.206779	14.0365	14.2216	13.9776	13.7133	14.1146	14.2617	0.9427
Rrp8_ribosomal RNA processing	Rrp8	ribosomal RNA processing 8, methyltransferase, homolog (yeast) [Source:MGI Symbol;Acc:MGI:1914251]	0.04	0.230389	10.4459	10.3316	10.4676	10.7076	10.3181	10.0039	0.9346
Triap1_TP53 regulated inhibitor	Triap1	TP53 regulated inhibitor of apoptosis 1 [Source:MGI Symbol;Acc:MGI:1916326]	0.03	0.232467	10.2587	10.3703	10.2116	9.96473	10.3767	10.356	0.934
St14_suppression of tumorigeni	St14	suppression of tumorigenicity 14 (colon carcinoma) [Source:MGI Symbol;Acc:MGI:1338881]	0.03	0.243279	12.8221	12.743	12.7126	12.8367	12.7438	12.6116	0.9319
Trp53_transformation related pr	Trp53	transformation related protein 53 [Source:MGI Symbol;Acc:MGI:98834]	0.04	0.301729	12.1742	12.0691	11.9078	12.1238	11.9228	11.9975	0.9135
Slc35d1_solute carrier family 35	Slc35d1	solute carrier family 35 (UDP-glucuronic acid/UDP-N-acetylgalactosamine dual transporter), member D1 [Source:MGI Symbol;Acc:MGI:2140361]	0.06	0.316797	9.92281	10.0432	10.0806	10.2842	9.63942	9.87308	0.9079
Wwp1_WW domain containing E3 u	Wwp1	WW domain containing E3 ubiquitin protein ligase 1 [Source:MGI Symbol;Acc:MGI:1861728]	0.05	0.342093	11.5926	11.9665	11.4574	11.7185	11.4919	11.6752	0.8994
Rad9a_RAD9 checkpoint clamp com	Rad9a	RAD9 checkpoint clamp component A [Source:MGI Symbol;Acc:MGI:1328356]	0.07	0.356424	9.4992	9.11112	9.5272	9.60192	9.09079	9.21652	0.8966
Pom121_nuclear pore membrane pro	Pom121	nuclear pore membrane protein 121 [Source:MGI Symbol;Acc:MGI:2137624]	0.05	0.377133	11.589	11.2858	11.4845	11.5961	11.3555	11.2311	0.8889
Ccp110_centriolar coiled coil pr	Ccp110	centriolar coiled coil protein 110 [Source:MGI Symbol;Acc:MGI:2141942]	0.08	0.420227	9.21631	8.75836	9.28767	9.26807	8.80409	8.93936	0.8721
Mapkapk3_mitogen-activated protein	Mapkapk3	mitogen-activated protein kinase-activated protein kinase 3 [Source:MGI Symbol;Acc:MGI:2143163]	0.07	0.462009	13.095	13.1556	12.9797	12.6541	13.1602	13.1406	0.8582
Ephx1_epoxide hydrolase 1, micr	Ephx1	epoxide hydrolase 1, microsomal [Source:MGI Symbol;Acc:MGI:95405]	0.1	0.462894	11.6592	11.0301	11.2404	11.6015	11.185	10.756	0.8577
Ccnk_cyclin K [Source:MGI Symb	Ccnk	cyclin K [Source:MGI Symbol;Acc:MGI:1276106]	0.06	0.504931	10.6164	10.6962	10.8034	10.7482	10.5603	10.6261	0.8442
Aen_apoptosis enhancing nucle	Aen	apoptosis enhancing nuclease [Source:MGI Symbol;Acc:MGI:1915298]	0.12	0.52782	12.5033	11.9672	12.3232	12.6455	11.9971	11.5892	0.835
Nupr1_nuclear protein transcrip	Nupr1	nuclear protein transcription regulator 1 [Source:MGI Symbol;Acc:MGI:1891834]	0.08	0.536504	10.6649	11.1481	10.9109	10.8179	10.9475	10.7332	0.8327
Ikbkap_inhibitor of kappa light	Ikbkap	inhibitor of kappa light polypeptide enhancer in B cells, kinase complex-associated protein [Source:MGI Symbol;Acc:MGI:1914544]	0.08	0.55545	10.9213	10.6116	10.966	10.8762	10.6673	10.7308	0.8253
Tspyl2_TSPY-like 2 [Source:MGI S	Tspyl2	TSPY-like 2 [Source:MGI Symbol;Acc:MGI:106244]	0.09	0.573469	9.24212	8.98683	9.36676	9.18355	9.18045	8.95851	0.8185
Wrap73_WD repeat containing, ant	Wrap73	WD repeat containing, antisense to Trp73 [Source:MGI Symbol;Acc:MGI:1891749]	0.1	0.583483	8.99128	8.51216	8.5811	8.63882	8.63952	8.51333	0.8149
Tprkb_Tp53rk binding protein [S	Tprkb	Tp53rk binding protein [Source:MGI Symbol;Acc:MGI:1917036]	0.07	0.58531	9.93236	9.91259	10.1326	9.97696	9.91124	9.87452	0.8143
Rab40c_Rab40C, member RAS oncoge	Rab40c	Rab40C, member RAS oncogene family [Source:MGI Symbol;Acc:MGI:2183454]	0.08	0.59092	11.7096	11.841	11.4694	11.4573	11.5968	11.7204	0.8125
Ankra2_ankyrin repeat, family A	Ankra2	ankyrin repeat, family A (RFXANK-like), 2 [Source:MGI Symbol;Acc:MGI:1915808]	0.09	0.603086	9.89053	10.2269	10.0179	9.79901	10.0176	10.0492	0.8079
Trp63_transformation related pr	Trp63	transformation related protein 63 [Source:MGI Symbol;Acc:MGI:1330810]	0.09	0.619362	13.8299	14.3383	13.8949	13.9702	13.964	13.8871	0.8018
Slc19a2_solute carrier family 19	Slc19a2	solute carrier family 19 (thiamine transporter), member 2 [Source:MGI Symbol;Acc:MGI:1928761]	0.08	0.632117	11.6592	11.6583	11.5315	11.7199	11.4928	11.3627	0.7961
Il1a_interleukin 1 alpha [Sour	Il1a	interleukin 1 alpha [Source:MGI Symbol;Acc:MGI:96542]	0.16	0.646996	10.5046	11.4703	10.4037	10.2519	10.9365	10.7816	0.7898
Zmat3_zinc finger matrin type 3	Zmat3	zinc finger matrin type 3 [Source:MGI Symbol;Acc:MGI:1195270]	0.1	0.6793	12.156	11.919	11.9873	12.1577	11.9023	11.632	0.7766
Fbxw7_F-box and WD-40 domain pr	Fbxw7	F-box and WD-40 domain protein 7 [Source:MGI Symbol;Acc:MGI:1354695]	0.12	0.703706	11.3327	11.8443	11.5191	11.2079	11.533	11.5953	0.7646
Polh_polymerase (DNA directed)	Polh	polymerase (DNA directed), eta (RAD 30 related) [Source:MGI Symbol;Acc:MGI:1891457]	0.1	0.714468	9.95439	10.2218	10.1499	10.153	9.86375	9.99596	0.759
Cebpa_CCAAT/enhancer binding pr	Cebpa	CCAAT/enhancer binding protein (C/EBP), alpha [Source:MGI Symbol;Acc:MGI:99480]	0.14	0.857781	13.3184	13.5031	13.0965	12.8509	13.3309	13.2721	0.696
Epha2_Eph receptor A2 [Source:M	Epha2	Eph receptor A2 [Source:MGI Symbol;Acc:MGI:95278]	0.12	0.897436	13.3889	13.1719	13.3336	13.3555	13.1831	12.9583	0.679
Jag2_jagged 2 [Source:MGI Symb	Jag2	jagged 2 [Source:MGI Symbol;Acc:MGI:1098270]	0.17	0.904132	12.4597	11.851	12.3893	12.3792	11.8826	11.8827	0.676
Fas_Fas (TNF receptor superfa	Fas	Fas (TNF receptor superfamily member 6) [Source:MGI Symbol;Acc:MGI:95484]	0.22	0.923984	8.22133	7.49504	7.74828	7.35454	7.92977	7.41408	0.6656
Itgb4_integrin beta 4 [Source:M	Itgb4	integrin beta 4 [Source:MGI Symbol;Acc:MGI:96613]	0.18	0.929737	14.3638	14.067	14.3489	14.4735	13.962	13.6525	0.6625
Upp1_uridine phosphorylase 1 [	Upp1	uridine phosphorylase 1 [Source:MGI Symbol;Acc:MGI:1097668]	0.21	0.945237	10.6496	11.0889	11.0172	11.185	10.5135	10.1843	0.6542
Ada_adenosine deaminase [Sour	Ada	adenosine deaminase [Source:MGI Symbol;Acc:MGI:87916]	0.18	0.952739	10.8195	10.7943	10.6929	10.9571	10.4709	10.2005	0.6509
Ei24_etoposide induced 2.4 mRN	Ei24	etoposide induced 2.4 mRNA [Source:MGI Symbol;Acc:MGI:108090]	0.09	0.977439	12.9287	12.9186	12.7762	12.7857	12.7986	12.7612	0.64
Dgka_diacylglycerol kinase, al	Dgka	diacylglycerol kinase, alpha [Source:MGI Symbol;Acc:MGI:102952]	0.13	1.01057	12.4031	12.3411	12.6867	12.4598	12.2895	12.2843	0.6243
Serpinb5_serine (or cysteine) pept	Serpinb5	serine (or cysteine) peptidase inhibitor, clade B, member 5 [Source:MGI Symbol;Acc:MGI:109579]	0.12	1.02997	15.0113	15.2363	14.9673	14.9376	14.9121	15.0205	0.6159
Cd82_CD82 antigen [Source:MGI	Cd82	CD82 antigen [Source:MGI Symbol;Acc:MGI:104651]	0.17	1.05774	9.74467	9.86576	9.63107	9.37126	9.81766	9.47953	0.6046
Cdk5r1_cyclin-dependent kinase 5	Cdk5r1	cyclin-dependent kinase 5, regulatory subunit 1 (p35) [Source:MGI Symbol;Acc:MGI:101764]	0.23	1.07801	9.75188	10.2256	9.72026	10.0115	9.62568	9.25905	0.595
Plk2_polo-like kinase 2 [Sourc	Plk2	polo-like kinase 2 [Source:MGI Symbol;Acc:MGI:1099790]	0.15	1.08092	13.0734	12.7212	13.0658	12.9583	12.7649	12.6711	0.5936
Hras_Harvey rat sarcoma virus	Hras	Harvey rat sarcoma virus oncogene [Source:MGI Symbol;Acc:MGI:96224]	0.15	1.16733	12.8247	12.6652	12.7635	12.7896	12.5274	12.4673	0.5545
Rad51c_RAD51 paralog C [Source:M	Rad51c	RAD51 paralog C [Source:MGI Symbol;Acc:MGI:2150020]	0.28	1.1769	7.35002	7.36172	7.80764	7.26762	6.80157	7.45317	0.551
Rchy1_ring finger and CHY zinc	Rchy1	ring finger and CHY zinc finger domain containing 1 [Source:MGI Symbol;Acc:MGI:1915348]	0.12	1.2107	11.2801	11.3581	11.267	11.1664	11.1344	11.2401	0.5352
Nol8_nucleolar protein 8 [Sour	Nol8	nucleolar protein 8 [Source:MGI Symbol;Acc:MGI:1918180]	0.13	1.2401	10.8609	10.9214	10.9337	10.7878	10.6706	10.8469	0.5216
Hbegf_heparin-binding EGF-like	Hbegf	heparin-binding EGF-like growth factor [Source:MGI Symbol;Acc:MGI:96070]	0.33	1.26161	13.056	13.2708	13.3467	13.5144	12.5842	11.9292	0.512
Tgfb1_transforming growth facto	Tgfb1	transforming growth factor, beta 1 [Source:MGI Symbol;Acc:MGI:98725]	0.24	1.3073	10.6194	10.5929	10.6763	10.7121	10.3487	9.92266	0.4907
Bax_BCL2-associated X protein	Bax	BCL2-associated X protein [Source:MGI Symbol;Acc:MGI:99702]	0.21	1.31046	10.9521	10.5301	10.7416	10.7509	10.4565	10.3321	0.4891
Vwa5a_von Willebrand factor A d	Vwa5a	von Willebrand factor A domain containing 5A [Source:MGI Symbol;Acc:MGI:1915026]	0.19	1.33466	11.2987	11.3778	11.2148	10.868	11.2835	11.1322	0.4785
Dram1_DNA-damage regulated auto	Dram1	DNA-damage regulated autophagy modulator 1 [Source:MGI Symbol;Acc:MGI:1918962]	0.21	1.34683	10.6065	10.2434	10.7665	10.3456	10.3009	10.357	0.473
Trafd1_TRAF type zinc finger dom	Trafd1	TRAF type zinc finger domain containing 1 [Source:MGI Symbol;Acc:MGI:1923551]	0.16	1.36892	11.5184	11.7155	11.5624	11.3462	11.5644	11.381	0.4624
Rnf19b_ring finger protein 19B [	Rnf19b	ring finger protein 19B [Source:MGI Symbol;Acc:MGI:1922484]	0.22	1.3957	12.0028	12.5029	12.1246	12.1172	12.0176	11.8302	0.4509
Abhd4_abhydrolase domain contai	Abhd4	abhydrolase domain containing 4 [Source:MGI Symbol;Acc:MGI:1915938]	0.18	1.39788	11.3642	11.1481	11.0353	10.8908	11.0248	11.0745	0.4501
Ptpre_protein tyrosine phosphat	Ptpre	protein tyrosine phosphatase, receptor type, E [Source:MGI Symbol;Acc:MGI:97813]	0.32	1.43372	11.0583	11.3137	11.3512	11.3673	10.7963	10.296	0.4333
Iscu_iron-sulfur cluster assem	Iscu	iron-sulfur cluster assembly enzyme [Source:MGI Symbol;Acc:MGI:1913633]	0.17	1.44648	10.8767	10.7091	10.7515	10.5019	10.6815	10.6371	0.4282
Ccnd3_cyclin D3 [Source:MGI Sym	Ccnd3	cyclin D3 [Source:MGI Symbol;Acc:MGI:88315]	0.17	1.45304	11.3835	11.1854	11.3276	11.1671	11.1996	11.0091	0.4253
Tnni1_troponin I, skeletal, slo	Tnni1	troponin I, skeletal, slow 1 [Source:MGI Symbol;Acc:MGI:105073]	0.46	1.45498	5.30951	4.8905	5.83255	4.8926	4.62189	4.66424	0.4246
Pitpnc1_phosphatidylinositol tran	Pitpnc1	phosphatidylinositol transfer protein, cytoplasmic 1 [Source:MGI Symbol;Acc:MGI:1919045]	0.4	1.5144	10.2059	10.7682	10.6019	10.7303	9.6865	9.37553	0.3984
Bmp2_bone morphogenetic protei	Bmp2	bone morphogenetic protein 2 [Source:MGI Symbol;Acc:MGI:88177]	0.34	1.65264	8.17384	7.91232	8.46424	8.03633	7.66008	7.75167	0.3407
Prkab1_protein kinase, AMP-activ	Prkab1	protein kinase, AMP-activated, beta 1 non-catalytic subunit [Source:MGI Symbol;Acc:MGI:1336167]	0.24	1.6857	11.3345	11.2759	11.2005	10.7817	10.9911	11.2417	0.3274
Blcap_bladder cancer associated	Blcap	bladder cancer associated protein [Source:MGI Symbol;Acc:MGI:1858907]	0.18	1.70228	11.3898	11.479	11.4949	11.3147	11.3319	11.1543	0.3218
Def6_differentially expressed	Def6	differentially expressed in FDCP 6 [Source:MGI Symbol;Acc:MGI:1346328]	0.24	1.78013	11.6428	11.4237	11.4194	11.0504	11.2835	11.3881	0.2889
Tgfa_transforming growth facto	Tgfa	transforming growth factor alpha [Source:MGI Symbol;Acc:MGI:98724]	0.3	1.7954	12.4584	12.8941	12.4856	12.5615	12.1739	12.1364	0.2826
Hint1_histidine triad nucleotid	Hint1	histidine triad nucleotide binding protein 1 [Source:MGI Symbol;Acc:MGI:1321133]	0.22	1.82295	12.435	12.1999	12.5292	12.1781	12.1173	12.2041	0.2726
Bak1_BCL2-antagonist/killer 1	Bak1	BCL2-antagonist/killer 1 [Source:MGI Symbol;Acc:MGI:1097161]	0.3	1.83132	10.8542	10.4665	10.833	10.5548	10.4891	10.1644	0.2694
Tchh_trichohyalin [Source:MGI	Tchh	trichohyalin [Source:MGI Symbol;Acc:MGI:2177944]	0.39	1.84817	9.64177	9.55769	9.69376	9.56999	9.22213	8.62023	0.2634
Phlda3_pleckstrin homology like	Phlda3	pleckstrin homology like domain, family A, member 3 [Source:MGI Symbol;Acc:MGI:1351485]	0.33	2.00631	13.3257	12.9634	13.2285	13.1075	12.7621	12.5447	0.21
Fam162a_family with sequence simi	Fam162a	family with sequence similarity 162, member A [Source:MGI Symbol;Acc:MGI:1917436]	0.24	2.01368	14.6208	14.6985	14.5205	14.2342	14.3176	14.5321	0.2078
Pidd1_p53 induced death domain	Pidd1	p53 induced death domain protein 1 [Source:MGI Symbol;Acc:MGI:1889507]	0.41	2.14936	8.58628	8.58176	8.70177	8.50168	8.02705	7.92294	0.168
Abcc5_ATP-binding cassette, sub	Abcc5	ATP-binding cassette, sub-family C (CFTR/MRP), member 5 [Source:MGI Symbol;Acc:MGI:1351644]	0.28	2.18321	11.6659	11.6541	11.6169	11.3332	11.5426	11.1685	0.1591
Traf4_TNF receptor associated f	Traf4	TNF receptor associated factor 4 [Source:MGI Symbol;Acc:MGI:1202880]	0.47	2.20727	9.61238	9.51438	9.79255	9.56189	8.94628	8.68076	0.153
Hspa4l_heat shock protein 4 like	Hspa4l	heat shock protein 4 like [Source:MGI Symbol;Acc:MGI:107422]	0.35	2.21855	11.2607	11.686	11.3149	11.1994	11.1044	10.8781	0.1505
Pmm1_phosphomannomutase 1 [Sou	Pmm1	phosphomannomutase 1 [Source:MGI Symbol;Acc:MGI:1353418]	0.34	2.29742	11.8845	11.4459	11.6235	11.3086	11.4335	11.1579	0.1309
Dnttip2_deoxynucleotidyltransfera	Dnttip2	deoxynucleotidyltransferase, terminal, interacting protein 2 [Source:MGI Symbol;Acc:MGI:1923173]	0.23	2.33332	11.4398	11.3675	11.5044	11.2444	11.1915	11.1755	0.1233
** Ccng1_cyclin G1 [Source:MGI Sym	Ccng1	cyclin G1 [Source:MGI Symbol;Acc:MGI:102890]	0.48	2.51162	13.4422	13.1509	13.2287	13.1301	12.709	12.304	0.0884
** Ercc5_excision repair cross-com	Ercc5	excision repair cross-complementing rodent repair deficiency, complementation group 5 [Source:MGI Symbol;Acc:MGI:103582]	0.32	2.55372	11.7105	11.5306	11.5956	11.3949	11.3403	11.111	0.0809
** Sdc1_syndecan 1 [Source:MGI Sy	Sdc1	syndecan 1 [Source:MGI Symbol;Acc:MGI:1349162]	0.24	2.57528	15.6792	15.7416	15.635	15.3809	15.5188	15.4324	0.0772
** Socs1_suppressor of cytokine si	Socs1	suppressor of cytokine signaling 1 [Source:MGI Symbol;Acc:MGI:1354910]	0.51	2.57944	9.60444	9.23827	9.45107	9.03358	9.07824	8.44129	0.0766
** Sfn_stratifin [Source:MGI Sym	Sfn	stratifin [Source:MGI Symbol;Acc:MGI:1891831]	0.41	2.69134	17.0193	16.8703	16.9299	16.8073	16.3844	16.2841	0.0615
** Cdkn1a_cyclin-dependent kinase i	Cdkn1a	cyclin-dependent kinase inhibitor 1A (P21) [Source:MGI Symbol;Acc:MGI:104556]	0.39	2.71383	14.106	13.9852	13.9471	13.8565	13.5435	13.3765	0.0586
** Zfp365_zinc finger protein 365 [	Zfp365	zinc finger protein 365 [Source:MGI Symbol;Acc:MGI:2143676]	0.8	2.82841	9.70253	8.71163	9.41335	8.89869	8.17588	7.49872	0.045
** Dcxr_dicarbonyl L-xylulose red	Dcxr	dicarbonyl L-xylulose reductase [Source:MGI Symbol;Acc:MGI:1915130]	0.6	2.98118	10.2073	9.55362	9.9523	9.53527	9.21756	8.96393	0.0313
** Stom_stomatin [Source:MGI Symb	Stom	stomatin [Source:MGI Symbol;Acc:MGI:95403]	0.33	3.01234	14.1487	14.3387	14.2534	13.8385	14.0345	13.8383	0.0291
** Apaf1_apoptotic peptidase activ	Apaf1	apoptotic peptidase activating factor 1 [Source:MGI Symbol;Acc:MGI:1306796]	0.55	3.0383	10.6905	10.7594	10.5986	10.4589	9.92813	9.78697	0.0273
** S100a4_S100 calcium binding prot	S100a4	S100 calcium binding protein A4 [Source:MGI Symbol;Acc:MGI:1330282]	0.66	3.10749	9.49706	9.96869	9.88087	8.53514	9.25597	9.25905	0.0231
** Tap1_transporter 1, ATP-bindin	Tap1	transporter 1, ATP-binding cassette, sub-family B (MDR/TAP) [Source:MGI Symbol;Acc:MGI:98483]	0.64	3.23919	12.1013	11.5704	12.024	10.8964	11.5733	11.0901	0.0163
** Ninj1_ninjurin 1 [Source:MGI Sy	Ninj1	ninjurin 1 [Source:MGI Symbol;Acc:MGI:1196617]	0.44	3.50224	10.6272	10.3761	10.6449	10.1106	10.1216	10.0758	0.0078
** Rap2b_RAP2B, member of RAS onco	Rap2b	RAP2B, member of RAS oncogene family [Source:MGI Symbol;Acc:MGI:1921262]	0.57	3.57172	12.0789	12.0117	12.1333	11.7892	11.317	11.2495	0.0064
** Fos_FBJ osteosarcoma oncogene	Fos	FBJ osteosarcoma oncogene [Source:MGI Symbol;Acc:MGI:95574]	0.97	3.67409	10.8066	11.8481	10.937	10.5811	9.93789	9.49647	0.0046
** Mdm2_transformed mouse 3T3 cel	Mdm2	transformed mouse 3T3 cell double minute 2 [Source:MGI Symbol;Acc:MGI:96952]	0.54	3.68539	12.4677	12.573	12.4998	12.2124	11.8728	11.7172	0.0045
** Pcna_proliferating cell nuclea	Pcna	proliferating cell nuclear antigen [Source:MGI Symbol;Acc:MGI:97503]	0.41	3.78097	12.0935	12.1285	12.1711	11.8238	11.5778	11.7172	0.0033
** Ndrg1_N-myc downstream regulate	Ndrg1	N-myc downstream regulated gene 1 [Source:MGI Symbol;Acc:MGI:1341799]	0.94	3.80725	13.6231	14.7491	13.5454	13.15	12.9235	12.8002	0.003
** Pdgfa_platelet derived growth f	Pdgfa	platelet derived growth factor, alpha [Source:MGI Symbol;Acc:MGI:97527]	0.63	3.81065	10.4268	10.1043	10.5377	9.76592	9.83119	9.46239	0.003
** Procr_protein C receptor, endot	Procr	protein C receptor, endothelial [Source:MGI Symbol;Acc:MGI:104596]	1.11	3.93981	10.7026	12.226	10.9423	10.4203	9.8267	9.68394	0.0019
** Gls2_glutaminase 2 (liver, mit	Gls2	glutaminase 2 (liver, mitochondrial) [Source:MGI Symbol;Acc:MGI:2143539]	0.64	4.13866	9.54968	9.72808	9.42477	8.89547	8.71607	9.04035	0.001
** Tsc22d1_TSC22 domain family, memb	Tsc22d1	TSC22 domain family, member 1 [Source:MGI Symbol;Acc:MGI:109127]	0.66	4.32787	11.9328	11.4343	11.828	10.9384	11.141	11.053	0.0005
** Rps27l_ribosomal protein S27-lik	Rps27l	ribosomal protein S27-like [Source:MGI Symbol;Acc:MGI:1915191]	0.4	4.42615	12.2601	12.2102	12.1924	11.7651	11.8519	11.8284	0.0003
** S100a10_S100 calcium binding prot	S100a10	S100 calcium binding protein A10 (calpactin) [Source:MGI Symbol;Acc:MGI:1339468]	0.64	4.52139	13.0316	13.1571	13.2502	12.7202	12.3119	12.3818	0.0002
** Atf3_activating transcription	Atf3	activating transcription factor 3 [Source:MGI Symbol;Acc:MGI:109384]	1.36	5.12346	9.91641	9.04016	9.67476	7.17514	7.8901	8.38984	0
** Rrad_Ras-related associated wi	Rrad	Ras-related associated with diabetes [Source:MGI Symbol;Acc:MGI:1930943]	1.72	5.76417	8.25214	9.87231	8.60806	6.80174	6.31154	6.98329	0
** Ddit4_DNA-damage-inducible tran	Ddit4	DNA-damage-inducible transcript 4 [Source:MGI Symbol;Acc:MGI:1921997]	0.78	6.69908	13.0953	13.1194	13.0897	12.4262	12.3319	12.1045	0
