# Supplementary material for: C/EBPβ deletion in oncogenic Ras skin tumors is a synthetic lethal event
Source: Cell Death Dis. 2018 Oct 15;9(11):1054. doi: 10.1038/s41419-018-1103-y (PMC6189130; doi:10.1038/s41419-018-1103-y)
Supplement: Supplementary file 5 — Supplemental Table 5 [file 41419_2018_1103_MOESM5_ESM.xlsx]

## Sheet: Hallmark TNF Signaling (via NFK
Molecular Signature Database (MSigDB) gene lists combined
"HALLMARK_TNFA_SIGNALING_VIA_NFKB%MSIGDB_C2%HALLMARK_TNFA_SIGNALING_VIA_NFKB)"
** = padj < 0.1	external_gene_name	description	log2FoldChange	stat	IKOβ1	IKOβ2	IKOβ3	Cre1	Cre2	Cre3	padj
** Cebpb_CCAAT/enhancer binding pr	Cebpb	CCAAT/enhancer binding protein (C/EBP), beta [Source:MGI Symbol;Acc:MGI:88373]	-3.07	-12.7003	7.79575	8.86402	7.90325	12.186	11.8315	11.6001	0
** Abca1_ATP-binding cassette, sub	Abca1	ATP-binding cassette, sub-family A (ABC1), member 1 [Source:MGI Symbol;Acc:MGI:99607]	-0.95	-5.94201	9.50561	9.39889	9.60788	10.6854	10.6074	10.2108	0
** Serpinb8_serine (or cysteine) pept	Serpinb8	serine (or cysteine) peptidase inhibitor, clade B, member 8 [Source:MGI Symbol;Acc:MGI:894657]	-0.68	-5.59009	12.1097	12.4035	12.1368	12.8426	12.9623	12.9573	0
** Il18_interleukin 18 [Source:MG	Il18	interleukin 18 [Source:MGI Symbol;Acc:MGI:107936]	-0.79	-4.76036	11.2638	11.7599	11.2425	12.182	12.214	12.4493	0.0001
** Dusp5_dual specificity phosphat	Dusp5	dual specificity phosphatase 5 [Source:MGI Symbol;Acc:MGI:2685183]	-0.78	-4.10773	11.2613	11.9079	11.2468	12.5454	12.3196	12.1865	0.0011
** Jun_jun proto-oncogene [Sourc	Jun	jun proto-oncogene [Source:MGI Symbol;Acc:MGI:96646]	-0.44	-3.96477	11.9607	12.1322	11.9098	12.3711	12.4695	12.5264	0.0018
** Egr3_early growth response 3 [	Egr3	early growth response 3 [Source:MGI Symbol;Acc:MGI:1306780]	-0.67	-3.84754	9.86584	10.0242	9.46588	10.3207	10.684	10.5551	0.0027
** Cflar_CASP8 and FADD-like apopt	Cflar	CASP8 and FADD-like apoptosis regulator [Source:MGI Symbol;Acc:MGI:1336166]	-0.37	-2.71083	11.6877	11.9684	11.6173	12.0823	12.075	12.2743	0.059
** Tubb2a_tubulin, beta 2A class II	Tubb2a	tubulin, beta 2A class IIA [Source:MGI Symbol;Acc:MGI:107861]	-0.44	-2.58724	13.6133	13.5976	13.2977	14.3022	13.9109	13.6781	0.0755
Btg1_B cell translocation gene	Btg1	B cell translocation gene 1, anti-proliferative [Source:MGI Symbol;Acc:MGI:88215]	-0.41	-2.41481	12.7177	13.2998	12.682	13.4543	13.3065	13.3581	0.1066
Sphk1_sphingosine kinase 1 [Sou	Sphk1	sphingosine kinase 1 [Source:MGI Symbol;Acc:MGI:1316649]	-0.45	-2.32597	9.29733	9.79167	9.12686	9.81442	9.81917	10.1116	0.1249
Lif_leukemia inhibitory facto	Lif	leukemia inhibitory factor [Source:MGI Symbol;Acc:MGI:96787]	-0.5	-2.0847	8.81331	8.27072	8.81602	8.71745	9.69145	9.14193	0.1866
Ripk2_receptor (TNFRSF)-interac	Ripk2	receptor (TNFRSF)-interacting serine-threonine kinase 2 [Source:MGI Symbol;Acc:MGI:1891456]	-0.36	-2.07513	9.38799	9.49115	9.3805	9.42802	9.98034	9.94614	0.1892
Gadd45a_growth arrest and DNA-dam	Gadd45a	growth arrest and DNA-damage-inducible 45 alpha [Source:MGI Symbol;Acc:MGI:107799]	-0.28	-1.95753	10.4766	10.4622	10.3052	10.5093	10.674	10.9233	0.226
Egr2_early growth response 2 [	Egr2	early growth response 2 [Source:MGI Symbol;Acc:MGI:95296]	-0.56	-1.83444	8.0212	9.34339	8.12944	8.4932	10.1277	9.22332	0.2684
Il6_interleukin 6 [Source:MGI	Il6	interleukin 6 [Source:MGI Symbol;Acc:MGI:96559]	-0.61	-1.82728	4.18436	4.78336	4.31927	5.29544	6.14816	4.5535	0.2707
Maff_v-maf musculoaponeurotic	Maff	v-maf musculoaponeurotic fibrosarcoma oncogene family, protein F (avian) [Source:MGI Symbol;Acc:MGI:96910]	-0.23	-1.69977	10.7339	10.9839	10.5672	11.0526	10.9585	11.0383	0.3231
Ccl12_chemokine (C-C motif) lig	Ccl12	chemokine (C-C motif) ligand 12 [Source:MGI Symbol;Acc:MGI:108224]	-0.56	-1.68865	2.4047	2.8815	3.56513	3.53993	4.01062	4.9531	0.3266
Tank_TRAF family member-associ	Tank	TRAF family member-associated Nf-kappa B activator [Source:MGI Symbol;Acc:MGI:107676]	-0.21	-1.66751	11.002	11.3299	11.0853	11.3356	11.4191	11.3321	0.3352
Edn1_endothelin 1 [Source:MGI	Edn1	endothelin 1 [Source:MGI Symbol;Acc:MGI:95283]	-0.49	-1.53787	7.26192	7.32399	6.86524	6.73131	8.80409	7.34926	0.3889
Map2k3_mitogen-activated protein	Map2k3	mitogen-activated protein kinase kinase 3 [Source:MGI Symbol;Acc:MGI:1346868]	-0.15	-1.49873	13.0375	13.1863	12.9535	13.2085	13.2386	13.2132	0.4058
Map3k8_mitogen-activated protein	Map3k8	mitogen-activated protein kinase kinase kinase 8 [Source:MGI Symbol;Acc:MGI:1346878]	-0.27	-1.406	9.76796	10.4125	9.86977	10.5609	10.1615	10.2754	0.446
Ptger4_prostaglandin E receptor	Ptger4	prostaglandin E receptor 4 (subtype EP4) [Source:MGI Symbol;Acc:MGI:104311]	-0.33	-1.38888	7.70215	7.92498	7.87578	7.8561	8.73539	7.92294	0.4541
Nfe2l2_nuclear factor, erythroid	Nfe2l2	nuclear factor, erythroid derived 2, like 2 [Source:MGI Symbol;Acc:MGI:108420]	-0.27	-1.37674	14.0394	13.7611	14.0097	14.6816	13.9943	13.9069	0.4593
Zbtb10_zinc finger and BTB domai	Zbtb10	zinc finger and BTB domain containing 10 [Source:MGI Symbol;Acc:MGI:2139883]	-0.4	-1.29476	5.45787	4.83792	5.31576	6.19559	5.27782	5.74035	0.4963
Sgk1_serum/glucocorticoid regu	Sgk1	serum/glucocorticoid regulated kinase 1 [Source:MGI Symbol;Acc:MGI:1340062]	-0.16	-1.22161	12.1675	12.5757	12.3427	12.5881	12.5825	12.4507	0.5303
Btg2_B cell translocation gene	Btg2	B cell translocation gene 2, anti-proliferative [Source:MGI Symbol;Acc:MGI:108384]	-0.17	-1.17318	12.2119	12.2901	11.9122	12.1351	12.4223	12.3959	0.5522
Csf1_colony stimulating factor	Csf1	colony stimulating factor 1 (macrophage) [Source:MGI Symbol;Acc:MGI:1339753]	-0.15	-1.07284	9.92122	10.0197	10.108	10.0175	10.3849	10.1116	0.5975
Phlda2_pleckstrin homology like	Phlda2	pleckstrin homology like domain, family A, member 2 [Source:MGI Symbol;Acc:MGI:1202307]	-0.22	-1.00961	8.69494	8.51216	8.86434	9.40784	8.74177	8.57488	0.6245
Irs2_insulin receptor substrat	Irs2	insulin receptor substrate 2 [Source:MGI Symbol;Acc:MGI:109334]	-0.2	-0.96725	10.0913	10.0504	9.97319	10.742	10.0058	9.89311	0.6441
Gadd45b_growth arrest and DNA-dam	Gadd45b	growth arrest and DNA-damage-inducible 45 beta [Source:MGI Symbol;Acc:MGI:107776]	-0.14	-0.913991	10.7892	11.0812	10.8773	10.8025	11.1124	11.2573	0.6709
Pde4b_phosphodiesterase 4B, cAM	Pde4b	phosphodiesterase 4B, cAMP specific [Source:MGI Symbol;Acc:MGI:99557]	-0.2	-0.896854	9.27999	10.0705	9.34087	9.54557	9.78404	10.131	0.6792
Hes1_hairy and enhancer of spl	Hes1	hairy and enhancer of split 1 (Drosophila) [Source:MGI Symbol;Acc:MGI:104853]	-0.11	-0.872374	11.2857	11.5414	11.5654	11.624	11.6971	11.4347	0.6896
Egr1_early growth response 1 [	Egr1	early growth response 1 [Source:MGI Symbol;Acc:MGI:95295]	-0.24	-0.856077	11.2014	10.9952	11.0476	12.1023	11.2603	10.2356	0.6969
Mxd1_MAX dimerization protein	Mxd1	MAX dimerization protein 1 [Source:MGI Symbol;Acc:MGI:96908]	-0.15	-0.851558	13.0884	13.4054	13.0138	13.6765	13.273	13.0104	0.6992
Pdlim5_PDZ and LIM domain 5 [Sou	Pdlim5	PDZ and LIM domain 5 [Source:MGI Symbol;Acc:MGI:1927489]	-0.08	-0.82168	12.8389	12.9406	12.924	13.0738	12.9691	12.9049	0.7136
Bcl6_B cell leukemia/lymphoma	Bcl6	B cell leukemia/lymphoma 6 [Source:MGI Symbol;Acc:MGI:107187]	-0.14	-0.817466	10.9884	11.4557	10.8932	11.0755	11.4091	11.3534	0.7155
Zfp36_zinc finger protein 36 [S	Zfp36	zinc finger protein 36 [Source:MGI Symbol;Acc:MGI:99180]	-0.15	-0.786262	11.7266	12.136	11.8034	12.4431	11.9051	11.7493	0.7281
Jag1_jagged 1 [Source:MGI Symb	Jag1	jagged 1 [Source:MGI Symbol;Acc:MGI:1095416]	-0.1	-0.763972	12.8027	13.1353	13.0471	12.9667	13.1593	13.1768	0.7364
Ier5_immediate early response	Ier5	immediate early response 5 [Source:MGI Symbol;Acc:MGI:1337072]	-0.08	-0.756708	12.9014	12.7116	12.7098	12.8002	12.8799	12.8914	0.7399
Marcks_myristoylated alanine ric	Marcks	myristoylated alanine rich protein kinase C substrate [Source:MGI Symbol;Acc:MGI:96907]	-0.1	-0.733267	12.4767	12.5606	12.5684	12.8272	12.6308	12.42	0.7509
Btg3_B cell translocation gene	Btg3	B cell translocation gene 3 [Source:MGI Symbol;Acc:MGI:109532]	-0.16	-0.697018	7.85048	8.42573	7.81344	7.92082	8.43808	8.29406	0.7681
Cxcl1_chemokine (C-X-C motif) l	Cxcl1	chemokine (C-X-C motif) ligand 1 [Source:MGI Symbol;Acc:MGI:108068]	-0.17	-0.678937	9.7081	10.0212	10.1647	10.7039	10.0994	9.45663	0.7766
Il6st_interleukin 6 signal tran	Il6st	interleukin 6 signal transducer [Source:MGI Symbol;Acc:MGI:96560]	-0.09	-0.659441	11.6621	11.836	11.621	11.988	11.8127	11.587	0.7852
Sik1_salt inducible kinase 1 [	Sik1	salt inducible kinase 1 [Source:MGI Symbol;Acc:MGI:104754]	-0.09	-0.634684	10.7742	10.4057	10.6086	10.6562	10.8161	10.608	0.7955
Fosl2_fos-like antigen 2 [Sourc	Fosl2	fos-like antigen 2 [Source:MGI Symbol;Acc:MGI:102858]	-0.08	-0.60225	13.0375	13.332	12.8721	13.1238	13.1837	13.2321	0.8083
Tnfaip6_tumor necrosis factor alp	Tnfaip6	tumor necrosis factor alpha induced protein 6 [Source:MGI Symbol;Acc:MGI:1195266]	-0.18	-0.602203	5.9837	5.21303	6.45432	6.391	6.02796	6.21077	0.8083
Slc16a6_solute carrier family 16	Slc16a6	solute carrier family 16 (monocarboxylic acid transporters), member 6 [Source:MGI Symbol;Acc:MGI:2144585]	-0.06	-0.555359	12.206	12.3209	12.117	12.3662	12.3006	12.169	0.8254
Klf2_Kruppel-like factor 2 (lu	Klf2	Kruppel-like factor 2 (lung) [Source:MGI Symbol;Acc:MGI:1342772]	-0.13	-0.509204	6.93476	7.11892	6.66155	7.16449	7.31104	6.63459	0.8422
Klf9_Kruppel-like factor 9 [So	Klf9	Kruppel-like factor 9 [Source:MGI Symbol;Acc:MGI:1333856]	-0.08	-0.490461	8.61027	8.30986	8.7049	8.47175	8.74177	8.70039	0.8491
Ppp1r15a_protein phosphatase 1, re	Ppp1r15a	protein phosphatase 1, regulatory (inhibitor) subunit 15A [Source:MGI Symbol;Acc:MGI:1927072]	-0.07	-0.441917	10.7329	11.0945	10.6111	11.1079	10.7871	10.7983	0.8649
Myc_myelocytomatosis oncogene	Myc	myelocytomatosis oncogene [Source:MGI Symbol;Acc:MGI:97250]	-0.05	-0.413113	12.0735	12.1315	12.1905	12.0279	12.2736	12.2271	0.8749
Ccnd1_cyclin D1 [Source:MGI Sym	Ccnd1	cyclin D1 [Source:MGI Symbol;Acc:MGI:88313]	-0.14	-0.410418	13.4745	13.223	13.465	14.5075	13.2766	12.3284	0.8761
Kynu_kynureninase (L-kynurenin	Kynu	kynureninase (L-kynurenine hydrolase) [Source:MGI Symbol;Acc:MGI:1918039]	-0.12	-0.402286	5.93389	6.68519	6.04476	5.67148	6.77692	6.5932	0.879
Klf4_Kruppel-like factor 4 (gu	Klf4	Kruppel-like factor 4 (gut) [Source:MGI Symbol;Acc:MGI:1342287]	-0.05	-0.350152	15.0893	14.893	14.9974	15.2745	14.8443	14.9853	0.8981
Dennd5a_DENN/MADD domain containi	Dennd5a	DENN/MADD domain containing 5A [Source:MGI Symbol;Acc:MGI:1201681]	-0.06	-0.349419	10.5163	10.3967	10.5385	10.8819	10.5558	10.1322	0.8983
Gch1_GTP cyclohydrolase 1 [Sou	Gch1	GTP cyclohydrolase 1 [Source:MGI Symbol;Acc:MGI:95675]	-0.05	-0.187259	9.51199	9.87721	9.26455	8.73195	10.1167	9.72604	0.9474
Il15ra_interleukin 15 receptor,	Il15ra	interleukin 15 receptor, alpha chain [Source:MGI Symbol;Acc:MGI:104644]	-0.04	-0.176993	9.83395	10.0762	9.85719	9.4369	10.2604	10.077	0.9515
Ehd1_EH-domain containing 1 [S	Ehd1	EH-domain containing 1 [Source:MGI Symbol;Acc:MGI:1341878]	-0.02	-0.167174	12.2236	12.1917	12.0796	12.4365	12.1231	11.9756	0.9546
Serpinb2_serine (or cysteine) pept	Serpinb2	serine (or cysteine) peptidase inhibitor, clade B, member 2 [Source:MGI Symbol;Acc:MGI:97609]	-0.02	-0.0881694	12.7789	13.4947	12.8305	13.5062	12.8901	12.7788	0.9758
Tnip2_TNFAIP3 interacting prote	Tnip2	TNFAIP3 interacting protein 2 [Source:MGI Symbol;Acc:MGI:2386643]	-0.01	-0.0872247	10.3303	10.7443	10.6578	10.4336	10.7175	10.6405	0.976
Ifngr2_interferon gamma receptor	Ifngr2	interferon gamma receptor 2 [Source:MGI Symbol;Acc:MGI:107654]	-0.01	-0.0564508	10.6582	10.8886	10.591	10.2033	10.9524	10.9184	0.986
Ier2_immediate early response	Ier2	immediate early response 2 [Source:MGI Symbol;Acc:MGI:104815]	0	-0.0412725	12.1681	12.1411	12.0212	12.1688	12.1031	12.0732	0.9898
B4galt5_UDP-Gal:betaGlcNAc beta 1	B4galt5	UDP-Gal:betaGlcNAc beta 1,4-galactosyltransferase, polypeptide 5 [Source:MGI Symbol;Acc:MGI:1927169]	-0.01	-0.0340916	8.23167	8.0458	8.21084	8.1214	8.13282	8.25478	0.9915
Ptx3_pentraxin related gene [S	Ptx3	pentraxin related gene [Source:MGI Symbol;Acc:MGI:104641]	0	-0.00865306	6.64084	3.39968	6.22972	6.17451	6.10919	5.49274	0.9976
Sod2_superoxide dismutase 2, m	Sod2	superoxide dismutase 2, mitochondrial [Source:MGI Symbol;Acc:MGI:98352]	0.01	0.0756744	11.6307	11.6214	11.6877	11.4409	11.7102	11.7422	0.9802
Dusp1_dual specificity phosphat	Dusp1	dual specificity phosphatase 1 [Source:MGI Symbol;Acc:MGI:105120]	0.03	0.124601	10.8651	11.7022	10.8373	11.4902	11.0352	10.8867	0.965
Ier3_immediate early response	Ier3	immediate early response 3 [Source:MGI Symbol;Acc:MGI:104814]	0.03	0.141546	12.2773	12.4963	12.2355	12.6863	12.0689	12.0987	0.9601
Sat1_spermidine/spermine N1-ac	Sat1	spermidine/spermine N1-acetyl transferase 1 [Source:MGI Symbol;Acc:MGI:98233]	0.03	0.206779	14.0365	14.2216	13.9776	13.7133	14.1146	14.2617	0.9427
Bcl2a1d_B cell leukemia/lymphoma	Bcl2a1d	B cell leukemia/lymphoma 2 related protein A1d [Source:MGI Symbol;Acc:MGI:1278325]	0.07	0.215407	5.82879	5.75692	5.87757	4.33172	6.53379	5.43143	0.939
Klf10_Kruppel-like factor 10 [S	Klf10	Kruppel-like factor 10 [Source:MGI Symbol;Acc:MGI:1101353]	0.03	0.238501	12.8929	12.7264	12.9315	12.8912	12.8291	12.7583	0.9327
Id2_inhibitor of DNA binding	Id2	inhibitor of DNA binding 2 [Source:MGI Symbol;Acc:MGI:96397]	0.04	0.249891	9.66485	9.73888	9.68746	9.40105	9.8267	9.71161	0.9307
Litaf_LPS-induced TN factor [So	Litaf	LPS-induced TN factor [Source:MGI Symbol;Acc:MGI:1929512]	0.04	0.259269	12.2487	12.4437	12.2317	11.9888	12.4829	12.2965	0.9271
Trib1_tribbles pseudokinase 1 [	Trib1	tribbles pseudokinase 1 [Source:MGI Symbol;Acc:MGI:2443397]	0.05	0.268029	10.3541	10.4535	10.3911	10.7312	10.3213	9.83215	0.9244
Fut4_fucosyltransferase 4 [Sou	Fut4	fucosyltransferase 4 [Source:MGI Symbol;Acc:MGI:95594]	0.09	0.268444	4.55766	4.83792	5.85523	5.25585	5.16836	4.71658	0.9244
Junb_jun B proto-oncogene [Sou	Junb	jun B proto-oncogene [Source:MGI Symbol;Acc:MGI:96647]	0.04	0.298314	14.1774	14.1767	14.1175	14.3348	14.042	13.9481	0.9145
Bhlhe40_basic helix-loop-helix fa	Bhlhe40	basic helix-loop-helix family, member e40 [Source:MGI Symbol;Acc:MGI:1097714]	0.06	0.343545	12.6038	12.572	12.643	12.0486	12.8984	12.5376	0.8991
Ackr3_atypical chemokine recept	Ackr3	atypical chemokine receptor 3 [Source:MGI Symbol;Acc:MGI:109562]	0.06	0.433845	9.68193	9.76551	9.47506	9.61175	9.70295	9.40174	0.8675
Cxcl11_chemokine (C-X-C motif) l	Cxcl11	chemokine (C-X-C motif) ligand 11 [Source:MGI Symbol;Acc:MGI:1860203]	0.11	0.452205	3.67942	2.06508	0.928284	0	1.53096	3.08646	1
Sqstm1_sequestosome 1 [Source:MG	Sqstm1	sequestosome 1 [Source:MGI Symbol;Acc:MGI:107931]	0.07	0.487977	12.2572	12.5689	12.1307	12.2691	12.2832	12.2302	0.8493
Ccl20_chemokine (C-C motif) lig	Ccl20	chemokine (C-C motif) ligand 20 [Source:MGI Symbol;Acc:MGI:1329031]	0.15	0.511996	7.04445	6.68519	7.18469	5.84161	7.17616	7.01498	0.8414
Nfat5_nuclear factor of activat	Nfat5	nuclear factor of activated T cells 5 [Source:MGI Symbol;Acc:MGI:1859333]	0.08	0.530965	12.6334	13.1789	12.8775	12.8513	12.8955	12.7345	0.8344
Atp2b1_ATPase, Ca++ transporting	Atp2b1	ATPase, Ca++ transporting, plasma membrane 1 [Source:MGI Symbol;Acc:MGI:104653]	0.1	0.563022	12.0558	12.1088	12.2065	12.4267	11.7472	11.7513	0.8225
Il23a_interleukin 23, alpha sub	Il23a	interleukin 23, alpha subunit p19 [Source:MGI Symbol;Acc:MGI:1932410]	0.19	0.58083	5.71543	6.90558	6.39364	6.61094	6.36213	4.81589	0.8159
Rhob_ras homolog family member	Rhob	ras homolog family member B [Source:MGI Symbol;Acc:MGI:107949]	0.09	0.63364	11.3683	11.5588	11.2713	11.4843	11.2998	11.1286	0.7958
Olr1_oxidized low density lipo	Olr1	oxidized low density lipoprotein (lectin-like) receptor 1 [Source:MGI Symbol;Acc:MGI:1261434]	0.21	0.634295	3.55313	5.08352	3.6712	2.65892	4.50668	3.61367	0.7956
Rel_reticuloendotheliosis onc	Rel	reticuloendotheliosis oncogene [Source:MGI Symbol;Acc:MGI:97897]	0.11	0.63812	10.6311	10.9764	10.7777	10.3385	10.8062	10.8578	0.7936
Il1a_interleukin 1 alpha [Sour	Il1a	interleukin 1 alpha [Source:MGI Symbol;Acc:MGI:96542]	0.16	0.646996	10.5046	11.4703	10.4037	10.2519	10.9365	10.7816	0.7898
Tgif1_TGFB-induced factor homeo	Tgif1	TGFB-induced factor homeobox 1 [Source:MGI Symbol;Acc:MGI:1194497]	0.15	0.65183	10.559	10.3221	10.6643	10.8523	10.2025	9.82472	0.7884
Zc3h12a_zinc finger CCCH type con	Zc3h12a	zinc finger CCCH type containing 12A [Source:MGI Symbol;Acc:MGI:2385891]	0.14	0.666851	12.7899	12.5687	12.6905	11.9045	12.8165	12.7197	0.7823
Dusp4_dual specificity phosphat	Dusp4	dual specificity phosphatase 4 [Source:MGI Symbol;Acc:MGI:2442191]	0.23	0.712596	6.68667	7.65555	7.26312	7.78833	6.3286	5.79005	0.7603
Birc2_baculoviral IAP repeat-co	Birc2	baculoviral IAP repeat-containing 2 [Source:MGI Symbol;Acc:MGI:1197009]	0.12	0.729106	10.4325	10.8351	10.419	10.2731	10.4767	10.5862	0.7528
Dnajb4_DnaJ heat shock protein f	Dnajb4	DnaJ heat shock protein family (Hsp40) member B4 [Source:MGI Symbol;Acc:MGI:1914285]	0.12	0.730316	11.123	11.2753	11.2115	11.3794	10.989	10.8119	0.7523
Nfil3_nuclear factor, interleuk	Nfil3	nuclear factor, interleukin 3, regulated [Source:MGI Symbol;Acc:MGI:109495]	0.12	0.737766	9.42452	9.46755	9.22591	9.18355	9.49387	9.00659	0.7487
Tnfaip2_tumor necrosis factor, al	Tnfaip2	tumor necrosis factor, alpha-induced protein 2 [Source:MGI Symbol;Acc:MGI:104960]	0.13	0.778539	13.2819	12.7967	13.1009	12.6262	13.0992	13.0289	0.7315
Tnc_tenascin C [Source:MGI Sy	Tnc	tenascin C [Source:MGI Symbol;Acc:MGI:101922]	0.13	0.82286	13.001	12.8613	13.0031	13.1371	12.6961	12.5444	0.7129
Tnip1_TNFAIP3 interacting prote	Tnip1	TNFAIP3 interacting protein 1 [Source:MGI Symbol;Acc:MGI:1926194]	0.11	0.893924	10.447	10.5496	10.301	10.2743	10.395	10.2981	0.6805
Tlr2_toll-like receptor 2 [Sou	Tlr2	toll-like receptor 2 [Source:MGI Symbol;Acc:MGI:1346060]	0.24	0.985795	7.39673	8.06308	7.82498	7.03012	7.79509	7.57157	0.636
Cd69_CD69 antigen [Source:MGI	Cd69	CD69 antigen [Source:MGI Symbol;Acc:MGI:88343]	0.33	0.991203	5.71543	5.69914	4.5592	2.06673	5.44361	4.76709	0.6336
Icosl_icos ligand [Source:MGI S	Icosl	icos ligand [Source:MGI Symbol;Acc:MGI:1354701]	0.14	1.03005	10.7795	10.971	10.8849	10.5436	10.9034	10.7363	0.6159
Plk2_polo-like kinase 2 [Sourc	Plk2	polo-like kinase 2 [Source:MGI Symbol;Acc:MGI:1099790]	0.15	1.08092	13.0734	12.7212	13.0658	12.9583	12.7649	12.6711	0.5936
Ccl5_chemokine (C-C motif) lig	Ccl5	chemokine (C-C motif) ligand 5 [Source:MGI Symbol;Acc:MGI:98262]	0.31	1.1236	4.74263	2.6571	5.14219	0	4.44543	1.9299	0.574
Ccnl1_cyclin L1 [Source:MGI Sym	Ccnl1	cyclin L1 [Source:MGI Symbol;Acc:MGI:1922664]	0.15	1.15797	12.4487	12.7967	12.7724	12.5318	12.5226	12.5379	0.5589
Dusp2_dual specificity phosphat	Dusp2	dual specificity phosphatase 2 [Source:MGI Symbol;Acc:MGI:101911]	0.33	1.19107	6.65628	6.95579	6.33029	5.70127	6.60553	6.28197	0.5442
Efna1_ephrin A1 [Source:MGI Sym	Efna1	ephrin A1 [Source:MGI Symbol;Acc:MGI:103236]	0.16	1.22924	10.9133	11.1407	11.0949	11.0519	10.81	10.78	0.5273
Hbegf_heparin-binding EGF-like	Hbegf	heparin-binding EGF-like growth factor [Source:MGI Symbol;Acc:MGI:96070]	0.33	1.26161	13.056	13.2708	13.3467	13.5144	12.5842	11.9292	0.512
Ldlr_low density lipoprotein r	Ldlr	low density lipoprotein receptor [Source:MGI Symbol;Acc:MGI:96765]	0.18	1.3194	12.9955	12.7621	13.0502	12.9445	12.6938	12.5888	0.4854
Fosl1_fos-like antigen 1 [Sourc	Fosl1	fos-like antigen 1 [Source:MGI Symbol;Acc:MGI:107179]	0.45	1.3393	11.4241	10.7612	11.4583	11.2201	9.84608	8.65752	0.4765
Dram1_DNA-damage regulated auto	Dram1	DNA-damage regulated autophagy modulator 1 [Source:MGI Symbol;Acc:MGI:1918962]	0.21	1.34683	10.6065	10.2434	10.7665	10.3456	10.3009	10.357	0.473
Clcf1_cardiotrophin-like cytoki	Clcf1	cardiotrophin-like cytokine factor 1 [Source:MGI Symbol;Acc:MGI:1930088]	0.43	1.3504	12.708	12.3999	13.0046	12.8147	11.6538	11.2101	0.4715
Rnf19b_ring finger protein 19B [	Rnf19b	ring finger protein 19B [Source:MGI Symbol;Acc:MGI:1922484]	0.22	1.3957	12.0028	12.5029	12.1246	12.1172	12.0176	11.8302	0.4509
Gem_GTP binding protein (gene	Gem	GTP binding protein (gene overexpressed in skeletal muscle) [Source:MGI Symbol;Acc:MGI:99844]	0.39	1.41659	6.16735	7.08548	6.99347	6.19559	6.53379	6.1924	0.4404
Slc2a6_solute carrier family 2 (	Slc2a6	solute carrier family 2 (facilitated glucose transporter), member 6 [Source:MGI Symbol;Acc:MGI:2443286]	0.41	1.42069	6.60945	5.91756	6.52676	5.37151	5.94188	6.13587	0.4383
Ptpre_protein tyrosine phosphat	Ptpre	protein tyrosine phosphatase, receptor type, E [Source:MGI Symbol;Acc:MGI:97813]	0.32	1.43372	11.0583	11.3137	11.3512	11.3673	10.7963	10.296	0.4333
Fjx1_four jointed box 1 (Droso	Fjx1	four jointed box 1 (Drosophila) [Source:MGI Symbol;Acc:MGI:1341907]	0.35	1.47194	9.63204	8.64434	9.43986	9.17296	8.71607	8.74832	0.4178
Klf6_Kruppel-like factor 6 [So	Klf6	Kruppel-like factor 6 [Source:MGI Symbol;Acc:MGI:1346318]	0.15	1.47886	12.5264	12.713	12.5987	12.499	12.4211	12.4728	0.4143
Snn_stannin [Source:MGI Symbo	Snn	stannin [Source:MGI Symbol;Acc:MGI:1276549]	0.23	1.50183	10.9998	11.0994	10.8451	10.9369	10.7832	10.4757	0.4045
Cd80_CD80 antigen [Source:MGI	Cd80	CD80 antigen [Source:MGI Symbol;Acc:MGI:101775]	0.41	1.50358	7.84375	7.84064	7.72999	7.84946	7.23163	6.50667	0.4041
Gpr183_G protein-coupled recepto	Gpr183	G protein-coupled receptor 183 [Source:MGI Symbol;Acc:MGI:2442034]	0.35	1.53859	7.29189	7.06275	7.21131	6.4796	7.05837	6.76457	0.3887
Cyr61_cysteine rich protein 61	Cyr61	cysteine rich protein 61 [Source:MGI Symbol;Acc:MGI:88613]	0.36	1.57177	10.2888	10.3784	10.3083	10.369	9.93371	9.23458	0.3748
Tnfaip8_tumor necrosis factor, al	Tnfaip8	tumor necrosis factor, alpha-induced protein 8 [Source:MGI Symbol;Acc:MGI:2147191]	0.2	1.57198	11.8114	11.8293	11.863	11.4068	11.7551	11.7014	0.3747
B4galt1_UDP-Gal:betaGlcNAc beta 1	B4galt1	UDP-Gal:betaGlcNAc beta 1,4- galactosyltransferase, polypeptide 1 [Source:MGI Symbol;Acc:MGI:95705]	0.21	1.58219	12.8618	12.9745	12.8623	12.4111	12.8134	12.7729	0.3699
Birc3_baculoviral IAP repeat-co	Birc3	baculoviral IAP repeat-containing 3 [Source:MGI Symbol;Acc:MGI:1197007]	0.32	1.62989	11.3869	11.5547	11.418	10.5312	11.3596	11.277	0.3491
Cd83_CD83 antigen [Source:MGI	Cd83	CD83 antigen [Source:MGI Symbol;Acc:MGI:1328316]	0.47	1.64641	7.4059	6.33296	6.89838	6.64198	6.3286	5.95162	0.3422
Bmp2_bone morphogenetic protei	Bmp2	bone morphogenetic protein 2 [Source:MGI Symbol;Acc:MGI:88177]	0.34	1.65264	8.17384	7.91232	8.46424	8.03633	7.66008	7.75167	0.3407
Yrdc_yrdC domain containing (E	Yrdc	yrdC domain containing (E.coli) [Source:MGI Symbol;Acc:MGI:2387201]	0.22	1.6654	11.1402	10.9347	11.243	10.9555	10.7184	10.9481	0.3359
Areg_amphiregulin [Source:MGI	Areg	amphiregulin [Source:MGI Symbol;Acc:MGI:88068]	0.46	1.68091	10.9968	10.9269	11.32	11.2059	10.3319	9.5169	0.3294
Il12b_interleukin 12b [Source:M	Il12b	interleukin 12b [Source:MGI Symbol;Acc:MGI:96540]	0.5	1.68732	3.67942	2.06508	4.61343	2.88337	0.959688	1.52282	1
Pmepa1_prostate transmembrane pr	Pmepa1	prostate transmembrane protein, androgen induced 1 [Source:MGI Symbol;Acc:MGI:1929600]	0.27	1.68787	11.9773	12.2067	12.1457	12.0345	11.9091	11.4968	0.3268
F2rl1_coagulation factor II (th	F2rl1	coagulation factor II (thrombin) receptor-like 1 [Source:MGI Symbol;Acc:MGI:101910]	0.29	1.72399	9.87742	10.2784	9.82738	9.55986	9.8754	9.63719	0.313
Eif1_eukaryotic translation in	Eif1	eukaryotic translation initiation factor 1 [Source:MGI Symbol;Acc:MGI:105125]	0.15	1.75954	13.4455	13.4371	13.479	13.2309	13.3259	13.3362	0.2984
Kdm6b_KDM1 lysine (K)-specific	Kdm6b	KDM1 lysine (K)-specific demethylase 6B [Source:MGI Symbol;Acc:MGI:2448492]	0.28	1.82443	11.9796	11.6238	12.0451	11.7581	11.6012	11.4279	0.272
Il7r_interleukin 7 receptor [S	Il7r	interleukin 7 receptor [Source:MGI Symbol;Acc:MGI:96562]	0.47	1.8339	9.04506	9.25341	8.9165	7.87582	9.12293	8.20527	0.2686
Ccrl2_chemokine (C-C motif) rec	Ccrl2	chemokine (C-C motif) receptor-like 2 [Source:MGI Symbol;Acc:MGI:1920904]	0.62	1.87958	5.30951	5.83947	5.80951	4.40595	5.37956	3.81912	0.252
Rela_v-rel reticuloendothelios	Rela	v-rel reticuloendotheliosis viral oncogene homolog A (avian) [Source:MGI Symbol;Acc:MGI:103290]	0.2	1.99928	11.8697	11.9684	11.7732	11.6562	11.6877	11.651	0.2118
Smad3_SMAD family member 3 [Sou	Smad3	SMAD family member 3 [Source:MGI Symbol;Acc:MGI:1201674]	0.44	2.00286	10.219	10.3587	10.4275	10.3539	9.41619	9.56587	0.2109
Nfkbie_nuclear factor of kappa l	Nfkbie	nuclear factor of kappa light polypeptide gene enhancer in B cells inhibitor, epsilon [Source:MGI Symbol;Acc:MGI:1194908]	0.42	2.08098	8.20041	8.44783	8.03326	7.58768	8.02705	7.66775	0.1876
Sdc4_syndecan 4 [Source:MGI Sy	Sdc4	syndecan 4 [Source:MGI Symbol;Acc:MGI:1349164]	0.2	2.10282	12.6959	12.7563	12.6966	12.5988	12.474	12.4742	0.1816
Stat5a_signal transducer and act	Stat5a	signal transducer and activator of transcription 5A [Source:MGI Symbol;Acc:MGI:103036]	0.36	2.12986	9.99138	10.3876	9.87256	9.54351	9.81312	9.76539	0.1738
Vegfa_vascular endothelial grow	Vegfa	vascular endothelial growth factor A [Source:MGI Symbol;Acc:MGI:103178]	0.37	2.13197	13.0038	13.5062	13.1182	13.1048	12.6643	12.6575	0.1733
Mcl1_myeloid cell leukemia seq	Mcl1	myeloid cell leukemia sequence 1 [Source:MGI Symbol;Acc:MGI:101769]	0.18	2.16023	13.6906	13.771	13.6684	13.5094	13.5139	13.5452	0.1654
Spsb1_splA/ryanodine receptor d	Spsb1	splA/ryanodine receptor domain and SOCS box containing 1 [Source:MGI Symbol;Acc:MGI:1921896]	0.49	2.16156	8.76784	9.20752	8.75702	8.792	8.17588	8.03022	0.1651
Traf1_TNF receptor-associated f	Traf1	TNF receptor-associated factor 1 [Source:MGI Symbol;Acc:MGI:101836]	0.53	2.17378	7.31153	7.51192	7.54007	6.391	7.22253	6.77695	0.1616
Nr4a2_nuclear receptor subfamil	Nr4a2	nuclear receptor subfamily 4, group A, member 2 [Source:MGI Symbol;Acc:MGI:1352456]	0.59	2.20204	7.7461	6.89274	7.94085	7.05341	6.60553	6.91774	0.1543
Phlda1_pleckstrin homology like	Phlda1	pleckstrin homology like domain, family A, member 1 [Source:MGI Symbol;Acc:MGI:1096880]	0.49	2.28377	11.8947	12.0655	12.0507	11.9629	11.2548	10.9739	0.1344
Plau_plasminogen activator, ur	Plau	plasminogen activator, urokinase [Source:MGI Symbol;Acc:MGI:97611]	0.43	2.30593	13.2892	13.6443	13.4043	12.5148	13.0415	13.2827	0.129
Slc2a3_solute carrier family 2 (	Slc2a3	solute carrier family 2 (facilitated glucose transporter), member 3 [Source:MGI Symbol;Acc:MGI:95757]	0.76	2.31182	7.29189	9.2509	6.77296	6.80174	6.91887	7.03573	0.1281
Ets2_E26 avian leukemia oncoge	Ets2	E26 avian leukemia oncogene 2, 3' domain [Source:MGI Symbol;Acc:MGI:95456]	0.22	2.34074	13.0351	13.0303	12.9278	12.8352	12.7312	12.7649	0.1213
Bcl3_B cell leukemia/lymphoma	Bcl3	B cell leukemia/lymphoma 3 [Source:MGI Symbol;Acc:MGI:88140]	0.29	2.35276	11.5713	11.4633	11.6161	11.3356	11.3361	11.0638	0.1189
Plek_pleckstrin [Source:MGI Sy	Plek	pleckstrin [Source:MGI Symbol;Acc:MGI:1860485]	0.66	2.44126	9.34813	10.3564	8.99008	8.55567	9.10819	8.88323	0.1017
Ccl4_chemokine (C-C motif) lig	Ccl4	chemokine (C-C motif) ligand 4 [Source:MGI Symbol;Acc:MGI:98261]	0.86	2.61177	5.22919	7.76521	4.61343	4.40595	3.51017	4.9531	1
** Tiparp_TCDD-inducible poly(ADP-r	Tiparp	TCDD-inducible poly(ADP-ribose) polymerase [Source:MGI Symbol;Acc:MGI:2159210]	0.37	2.65823	12.4983	12.4982	12.406	12.3288	11.893	11.9786	0.0652
** Nfkb1_nuclear factor of kappa l	Nfkb1	nuclear factor of kappa light polypeptide gene enhancer in B cells 1, p105 [Source:MGI Symbol;Acc:MGI:97312]	0.26	2.68296	13.4658	13.4468	13.4245	13.0532	13.2174	13.2473	0.0623
** Cdkn1a_cyclin-dependent kinase i	Cdkn1a	cyclin-dependent kinase inhibitor 1A (P21) [Source:MGI Symbol;Acc:MGI:104556]	0.39	2.71383	14.106	13.9852	13.9471	13.8565	13.5435	13.3765	0.0586
** Inhba_inhibin beta-A [Source:MG	Inhba	inhibin beta-A [Source:MGI Symbol;Acc:MGI:96570]	0.91	2.73697	8.21613	10.368	9.3883	8.23775	6.73914	6.688	0.0556
** Ifit2_interferon-induced protei	Ifit2	interferon-induced protein with tetratricopeptide repeats 2 [Source:MGI Symbol;Acc:MGI:99449]	0.85	2.75493	7.83699	6.37047	8.25415	6.53027	6.45828	6.44596	0.0533
** F3_coagulation factor III [S	F3	coagulation factor III [Source:MGI Symbol;Acc:MGI:88381]	0.77	2.85101	10.7293	12.217	11.0153	10.7375	10.3623	10.4096	0.0428
** Gfpt2_glutamine fructose-6-phos	Gfpt2	glutamine fructose-6-phosphate transaminase 2 [Source:MGI Symbol;Acc:MGI:1338883]	0.96	2.91664	6.62523	8.89973	7.41588	6.78792	6.45828	5.63551	0.0369
** Cxcl5_chemokine (C-X-C motif) l	Cxcl5	chemokine (C-X-C motif) ligand 5 [Source:MGI Symbol;Acc:MGI:1096868]	0.82	2.93444	9.1767	8.46526	9.13384	7.20663	7.55526	8.56777	0.0353
** Per1_period circadian clock 1	Per1	period circadian clock 1 [Source:MGI Symbol;Acc:MGI:1098283]	0.32	3.05136	11.4342	11.4584	11.3823	11.0381	11.0527	11.2033	0.0264
Il1b_interleukin 1 beta [Sourc	Il1b	interleukin 1 beta [Source:MGI Symbol;Acc:MGI:96543]	1.03	3.06743	9.973	11.9253	10.1805	9.14343	9.10324	8.68405	1
** Rcan1_regulator of calcineurin	Rcan1	regulator of calcineurin 1 [Source:MGI Symbol;Acc:MGI:1890564]	0.5	3.07467	11.4053	11.4315	11.3954	10.4987	11.0686	11.0124	0.0252
** Trip10_thyroid hormone receptor	Trip10	thyroid hormone receptor interactor 10 [Source:MGI Symbol;Acc:MGI:2146901]	0.39	3.21347	10.3694	10.368	10.5986	10.0554	10.0527	10.0313	0.0174
Cxcl2_chemokine (C-X-C motif) l	Cxcl2	chemokine (C-X-C motif) ligand 2 [Source:MGI Symbol;Acc:MGI:1340094]	1.08	3.23721	9.16325	11.3083	9.09386	7.97059	7.75148	7.03573	1
** Tap1_transporter 1, ATP-bindin	Tap1	transporter 1, ATP-binding cassette, sub-family B (MDR/TAP) [Source:MGI Symbol;Acc:MGI:98483]	0.64	3.23919	12.1013	11.5704	12.024	10.8964	11.5733	11.0901	0.0163
** Pnrc1_proline-rich nuclear rece	Pnrc1	proline-rich nuclear receptor coactivator 1 [Source:MGI Symbol;Acc:MGI:1917838]	0.53	3.24189	11.8869	12.2336	11.7935	11.2059	11.6269	11.4081	0.0162
** Nfkb2_nuclear factor of kappa l	Nfkb2	nuclear factor of kappa light polypeptide gene enhancer in B cells 2, p49/p100 [Source:MGI Symbol;Acc:MGI:1099800]	0.52	3.32885	11.0238	10.9511	10.9777	10.46	10.6673	10.1067	0.0127
** G0s2_G0/G1 switch gene 2 [Sour	G0s2	G0/G1 switch gene 2 [Source:MGI Symbol;Acc:MGI:1316737]	1.12	3.42046	5.59239	8.42127	4.50286	4.17072	4.24435	3.81912	0.0099
** Relb_avian reticuloendothelios	Relb	avian reticuloendotheliosis viral (v-rel) oncogene related B [Source:MGI Symbol;Acc:MGI:103289]	0.64	3.42288	9.99594	9.76903	10.0489	9.45231	9.38186	8.81285	0.0099
** Panx1_pannexin 1 [Source:MGI Sy	Panx1	pannexin 1 [Source:MGI Symbol;Acc:MGI:1860055]	0.46	3.46484	10.5743	10.6531	10.475	10.1106	10.2312	9.91708	0.0087
** Ninj1_ninjurin 1 [Source:MGI Sy	Ninj1	ninjurin 1 [Source:MGI Symbol;Acc:MGI:1196617]	0.44	3.50224	10.6272	10.3761	10.6449	10.1106	10.1216	10.0758	0.0078
** Irf1_interferon regulatory fac	Irf1	interferon regulatory factor 1 [Source:MGI Symbol;Acc:MGI:96590]	0.53	3.52929	10.3291	10.4281	10.4322	9.56797	10.0203	9.90303	0.0072
** Ptgs2_prostaglandin-endoperoxid	Ptgs2	prostaglandin-endoperoxide synthase 2 [Source:MGI Symbol;Acc:MGI:97798]	1.18	3.55932	10.5089	11.7514	11.4532	9.95395	9.26707	8.23249	0.0066
** Fos_FBJ osteosarcoma oncogene	Fos	FBJ osteosarcoma oncogene [Source:MGI Symbol;Acc:MGI:95574]	0.97	3.67409	10.8066	11.8481	10.937	10.5811	9.93789	9.49647	0.0046
** Cd44_CD44 antigen [Source:MGI	Cd44	CD44 antigen [Source:MGI Symbol;Acc:MGI:88338]	0.4	3.70152	14.9329	15.1	15.1617	14.7452	14.5753	14.6305	0.0043
** Ifih1_interferon induced with h	Ifih1	interferon induced with helicase C domain 1 [Source:MGI Symbol;Acc:MGI:1918836]	1.12	4.30001	10.5003	9.61935	10.6103	8.21728	9.28467	9.0658	0.0005
** Lamb3_laminin, beta 3 [Source:M	Lamb3	laminin, beta 3 [Source:MGI Symbol;Acc:MGI:99915]	0.83	4.30931	12.7782	13.4267	12.9408	12.4469	11.8757	12.0925	0.0005
** Cxcl3_chemokine (C-X-C motif) l	Cxcl3	chemokine (C-X-C motif) ligand 3 [Source:MGI Symbol;Acc:MGI:3037818]	1.26	4.31965	8.7855	9.14668	8.69864	7.63474	7.51856	5.92962	0.0005
** Plaur_plasminogen activator, ur	Plaur	plasminogen activator, urokinase receptor [Source:MGI Symbol;Acc:MGI:97612]	1.24	4.3276	9.59846	10.8343	9.80571	9.16763	8.16642	8.04053	0.0005
** Tsc22d1_TSC22 domain family, memb	Tsc22d1	TSC22 domain family, member 1 [Source:MGI Symbol;Acc:MGI:109127]	0.66	4.32787	11.9328	11.4343	11.828	10.9384	11.141	11.053	0.0005
** Socs3_suppressor of cytokine si	Socs3	suppressor of cytokine signaling 3 [Source:MGI Symbol;Acc:MGI:1201791]	0.57	4.51739	11.7022	11.6043	11.8045	11.1942	11.2077	10.9372	0.0002
** Serpine1_serine (or cysteine) pept	Serpine1	serine (or cysteine) peptidase inhibitor, clade E, member 1 [Source:MGI Symbol;Acc:MGI:97608]	1.25	4.55592	11.4048	12.536	11.5472	10.9322	9.81464	9.97462	0.0002
** Ddx58_DEAD (Asp-Glu-Ala-Asp) bo	Ddx58	DEAD (Asp-Glu-Ala-Asp) box polypeptide 58 [Source:MGI Symbol;Acc:MGI:2442858]	1.18	4.7428	10.1443	9.27829	10.4491	8.26294	8.87839	8.65082	0.0001
** Pfkfb3_6-phosphofructo-2-kinase/	Pfkfb3	6-phosphofructo-2-kinase/fructose-2,6-biphosphatase 3 [Source:MGI Symbol;Acc:MGI:2181202]	0.71	4.76463	12.1461	11.7969	11.8226	11.348	10.9971	11.1906	0.0001
** Icam1_intercellular adhesion mo	Icam1	intercellular adhesion molecule 1 [Source:MGI Symbol;Acc:MGI:96392]	0.55	4.78245	10.7936	10.8691	10.8815	10.2681	10.4001	10.1796	0.0001
** Atf3_activating transcription	Atf3	activating transcription factor 3 [Source:MGI Symbol;Acc:MGI:109384]	1.36	5.12346	9.91641	9.04016	9.67476	7.17514	7.8901	8.38984	0
** Tnfrsf9_tumor necrosis factor rec	Tnfrsf9	tumor necrosis factor receptor superfamily, member 9 [Source:MGI Symbol;Acc:MGI:1101059]	1.46	5.18395	7.03267	7.92498	7.16667	5.54579	5.85033	5.19365	0
** Nampt_nicotinamide phosphoribos	Nampt	nicotinamide phosphoribosyltransferase [Source:MGI Symbol;Acc:MGI:1929865]	0.58	5.67936	11.204	11.2173	11.1377	10.6581	10.596	10.5196	0
** Nfkbia_nuclear factor of kappa l	Nfkbia	nuclear factor of kappa light polypeptide gene enhancer in B cells inhibitor, alpha [Source:MGI Symbol;Acc:MGI:104741]	0.65	5.76705	13.2386	13.0559	13.204	12.4519	12.4198	12.6288	0
** Cxcl10_chemokine (C-X-C motif) l	Cxcl10	chemokine (C-X-C motif) ligand 10 [Source:MGI Symbol;Acc:MGI:1352450]	1.99	5.97767	8.90018	6.78577	9.23891	4.40595	4.31454	5.81427	0
** Nr4a3_nuclear receptor subfamil	Nr4a3	nuclear receptor subfamily 4, group A, member 3 [Source:MGI Symbol;Acc:MGI:1352457]	1.84	6.6132	8.46877	8.94394	8.15252	6.4271	6.56291	5.33428	0
** Nr4a1_nuclear receptor subfamil	Nr4a1	nuclear receptor subfamily 4, group A, member 1 [Source:MGI Symbol;Acc:MGI:1352454]	1.42	6.79087	9.92441	9.23065	9.73409	8.30234	8.05294	7.78881	0
** Tnf_tumor necrosis factor [So	Tnf	tumor necrosis factor [Source:MGI Symbol;Acc:MGI:104798]	1.74	7.69917	8.13579	8.4739	7.96712	6.25704	5.94188	6.43037	0
** Tnfaip3_tumor necrosis factor, al	Tnfaip3	tumor necrosis factor, alpha-induced protein 3 [Source:MGI Symbol;Acc:MGI:1196377]	1.16	7.71579	10.1125	10.2205	10.0794	8.83965	9.13995	8.73569	0
** Fosb_FBJ osteosarcoma oncogene	Fosb	FBJ osteosarcoma oncogene B [Source:MGI Symbol;Acc:MGI:95575]	2.56	9.05304	9.55381	8.44783	9.66677	6.49669	5.59229	5.71485	0
