# Supplementary material for: C/EBPβ deletion in oncogenic Ras skin tumors is a synthetic lethal event
Source: Cell Death Dis. 2018 Oct 15;9(11):1054. doi: 10.1038/s41419-018-1103-y (PMC6189130; doi:10.1038/s41419-018-1103-y)
Supplement: Supplementary file 6 — Supplemental Table 6 [file 41419_2018_1103_MOESM6_ESM.xlsx]

## Sheet: Death Receptor Pathwaymouse_gen
Molecular Signature Database (MSigDB) gene lists combined:
[1] "BIOCARTA_DEATH_PATHWAY%MSIGDB_C2%BIOCARTA_DEATH_PATHWAY"
[2] "DEATH RECEPTOR SIGNALLING%REACTOME DATABASE ID RELEASE 59%73887"
** = padj < 0.1	external_gene_name	Description	log2FoldChange	stat	IKOβ1	IKOβ2	IKOβ3	Cre1	Cre2	Cre3	padj
** Usp2_ubiquitin specific peptid	Usp2	ubiquitin specific peptidase 2 [Source:MGI Symbol;Acc:MGI:1858178]	-0.75	-4.8005	10.0583	10.3016	9.78814	10.9548	10.8236	10.7785	0.0001
** Cflar_CASP8 and FADD-like apopt	Cflar	CASP8 and FADD-like apoptosis regulator [Source:MGI Symbol;Acc:MGI:1336166]	-0.37	-2.71083	11.6877	11.9684	11.6173	12.0823	12.075	12.2743	0.059
Clip3_CAP-GLY domain containing	Clip3	CAP-GLY domain containing linker protein 3 [Source:MGI Symbol;Acc:MGI:1923936]	-0.73	-2.20091	5.65522	3.39968	5.55623	6.57921	6.31154	6.24681	0.1546
Ubc_ubiquitin C [Source:MGI S	Ubc	ubiquitin C [Source:MGI Symbol;Acc:MGI:98889]	-0.27	-2.12417	9.74106	9.82919	9.75987	10.1915	9.99244	9.96248	0.1756
Tab2_TGF-beta activated kinase	Tab2	TGF-beta activated kinase 1/MAP3K7 binding protein 2 [Source:MGI Symbol;Acc:MGI:1915902]	-0.23	-2.0326	12.1344	12.2959	12.0883	12.3812	12.325	12.5363	0.2026
Gas2_growth arrest specific 2	Gas2	growth arrest specific 2 [Source:MGI Symbol;Acc:MGI:95657]	-0.31	-1.84857	8.05071	8.10262	8.14793	8.56785	8.44983	8.2459	0.2634
Xiap_X-linked inhibitor of apo	Xiap	X-linked inhibitor of apoptosis [Source:MGI Symbol;Acc:MGI:107572]	-0.26	-1.83852	11.5961	12.0301	11.7124	12.0286	12.0212	12.1237	0.2671
Bag4_BCL2-associated athanogen	Bag4	BCL2-associated athanogene 4 [Source:MGI Symbol;Acc:MGI:1914634]	-0.28	-1.53677	11.272	11.8699	11.2382	11.6064	11.9182	11.8461	0.3895
Tab3_TGF-beta activated kinase	Tab3	TGF-beta activated kinase 1/MAP3K7 binding protein 3 [Source:MGI Symbol;Acc:MGI:1913974]	-0.18	-1.52769	10.1539	10.3738	10.2623	10.4633	10.3726	10.5251	0.3928
Bid_BH3 interacting domain de	Bid	BH3 interacting domain death agonist [Source:MGI Symbol;Acc:MGI:108093]	-0.26	-1.47263	8.52452	8.19436	8.52562	8.82281	8.77949	8.48721	0.4177
Sppl2a_signal peptide peptidase	Sppl2a	signal peptide peptidase like 2A [Source:MGI Symbol;Acc:MGI:1913802]	-0.16	-1.35371	12.0536	12.3029	12.0256	12.2377	12.3068	12.3451	0.4695
Smpd2_sphingomyelin phosphodies	Smpd2	sphingomyelin phosphodiesterase 2, neutral [Source:MGI Symbol;Acc:MGI:1278330]	-0.23	-1.2899	9.45132	9.13855	9.25392	9.2045	9.72728	9.6115	0.4986
Tnfrsf1a_tumor necrosis factor rec	Tnfrsf1a	tumor necrosis factor receptor superfamily, member 1a [Source:MGI Symbol;Acc:MGI:1314884]	-0.09	-0.94887	13.2201	13.1453	13.0531	13.3188	13.1973	13.1949	0.6525
Usp4_ubiquitin specific peptid	Usp4	ubiquitin specific peptidase 4 (proto-oncogene) [Source:MGI Symbol;Acc:MGI:98905]	-0.09	-0.913378	13.5224	13.5933	13.4502	13.6258	13.5336	13.6788	0.6712
Fadd_Fas (TNFRSF6)-associated	Fadd	Fas (TNFRSF6)-associated via death domain [Source:MGI Symbol;Acc:MGI:109324]	-0.14	-0.824421	8.96051	8.98683	9.17273	9.33372	8.88705	9.32164	0.712
Sptan1_spectrin alpha, non-eryth	Sptan1	spectrin alpha, non-erythrocytic 1 [Source:MGI Symbol;Acc:MGI:98386]	-0.09	-0.799625	13.8615	13.7375	13.6947	13.9769	13.7444	13.8393	0.7233
Tnfrsf25_tumor necrosis factor rec	Tnfrsf25	tumor necrosis factor receptor superfamily, member 25 [Source:MGI Symbol;Acc:MGI:1934667]	-0.18	-0.796018	6.71644	7.20448	6.80826	7.05341	7.09871	7.21925	0.724
Adam17_a disintegrin and metallo	Adam17	a disintegrin and metallopeptidase domain 17 [Source:MGI Symbol;Acc:MGI:1096335]	-0.11	-0.777581	12.2404	12.4827	12.1342	12.2105	12.5375	12.458	0.7318
Dffa_DNA fragmentation factor,	Dffa	DNA fragmentation factor, alpha subunit [Source:MGI Symbol;Acc:MGI:1196227]	-0.09	-0.677101	11.6404	11.4052	11.5829	11.4237	11.6698	11.8142	0.7771
Nsmaf_neutral sphingomyelinase	Nsmaf	neutral sphingomyelinase (N-SMase) activation associated factor [Source:MGI Symbol;Acc:MGI:1341864]	-0.06	-0.638807	10.6331	10.633	10.568	10.6826	10.7127	10.6337	0.7934
Cyld_CYLD lysine 63 deubiquiti	Cyld	CYLD lysine 63 deubiquitinase [Source:MGI Symbol;Acc:MGI:1921506]	-0.04	-0.286837	10.2306	10.6057	10.2687	10.2227	10.5648	10.4681	0.9189
Ikbkg_inhibitor of kappaB kinas	Ikbkg	inhibitor of kappaB kinase gamma [Source:MGI Symbol;Acc:MGI:1338074]	-0.03	-0.199588	10.9092	11.2173	10.9143	11.0577	10.9572	11.125	0.9446
Sharpin_SHANK-associated RH domai	Sharpin	SHANK-associated RH domain interacting protein [Source:MGI Symbol;Acc:MGI:1913331]	-0.02	-0.17689	9.98834	9.87721	10.1197	9.91158	9.99511	10.1526	0.9515
Bcl2_B cell leukemia/lymphoma	Bcl2	B cell leukemia/lymphoma 2 [Source:MGI Symbol;Acc:MGI:88138]	-0.01	-0.0933606	9.12214	8.86073	8.84181	8.97382	9.10571	8.79166	0.9742
Casp9_caspase 9 [Source:MGI Sym	Casp9	caspase 9 [Source:MGI Symbol;Acc:MGI:1277950]	0	0.0066386	9.11657	9.0944	9.12453	8.99802	9.15915	9.16801	0.9983
Map3k7_mitogen-activated protein	Map3k7	mitogen-activated protein kinase kinase kinase 7 [Source:MGI Symbol;Acc:MGI:1346877]	0.01	0.0886056	12.08	12.0833	12.0048	12.1886	11.985	11.9546	0.9756
Ripk1_receptor (TNFRSF)-interac	Ripk1	receptor (TNFRSF)-interacting serine-threonine kinase 1 [Source:MGI Symbol;Acc:MGI:108212]	0.04	0.327959	10.6525	10.6578	10.5774	10.6928	10.5657	10.5141	0.9038
Chuk_conserved helix-loop-heli	Chuk	conserved helix-loop-helix ubiquitous kinase [Source:MGI Symbol;Acc:MGI:99484]	0.03	0.343931	11.3782	11.3131	11.4046	11.3656	11.3009	11.3321	0.8991
Sppl2b_signal peptide peptidase	Sppl2b	signal peptide peptidase like 2B [Source:MGI Symbol;Acc:MGI:1920468]	0.04	0.362236	10.8881	10.6204	10.843	10.7651	10.728	10.7395	0.8943
Tax1bp1_Tax1 (human T cell leukem	Tax1bp1	Tax1 (human T cell leukemia virus type I) binding protein 1 [Source:MGI Symbol;Acc:MGI:1289308]	0.08	0.652078	13.2992	13.4971	13.2054	13.1694	13.2194	13.3734	0.7884
Tnfrsf10b_tumor necrosis factor rec	Tnfrsf10b	tumor necrosis factor receptor superfamily, member 10b [Source:MGI Symbol;Acc:MGI:1341090]	0.14	0.705467	10.2371	9.76199	10.0973	10.1968	9.87975	9.53523	0.764
Birc2_baculoviral IAP repeat-co	Birc2	baculoviral IAP repeat-containing 2 [Source:MGI Symbol;Acc:MGI:1197009]	0.12	0.729106	10.4325	10.8351	10.419	10.2731	10.4767	10.5862	0.7528
Rnf31_ring finger protein 31 [S	Rnf31	ring finger protein 31 [Source:MGI Symbol;Acc:MGI:1934704]	0.1	0.774373	10.3339	10.2076	10.4027	10.0981	10.3838	10.125	0.733
Otulin_OTU deubiquitinase with l	Otulin	OTU deubiquitinase with linear linkage specificity [Source:MGI Symbol;Acc:MGI:3577015]	0.12	0.818814	11.1055	11.1676	10.9034	10.7285	10.9931	11.0813	0.7151
Usp21_ubiquitin specific peptid	Usp21	ubiquitin specific peptidase 21 [Source:MGI Symbol;Acc:MGI:1353665]	0.12	0.89257	9.9132	10.0417	10.0489	9.91317	10.0058	9.69703	0.6811
Fas_Fas (TNF receptor superfa	Fas	Fas (TNF receptor superfamily member 6) [Source:MGI Symbol;Acc:MGI:95484]	0.22	0.923984	8.22133	7.49504	7.74828	7.35454	7.92977	7.41408	0.6656
Casp8_caspase 8 [Source:MGI Sym	Casp8	caspase 8 [Source:MGI Symbol;Acc:MGI:1261423]	0.13	1.04251	11.0379	11.2852	11.1955	11.1597	10.983	10.9879	0.6105
Tab1_TGF-beta activated kinase	Tab1	TGF-beta activated kinase 1/MAP3K7 binding protein 1 [Source:MGI Symbol;Acc:MGI:1913763]	0.15	1.15197	10.4133	10.1828	10.1499	10.0468	10.1277	10.1298	0.5612
Rbck1_RanBP-type and C3HC4-type	Rbck1	RanBP-type and C3HC4-type zinc finger containing 1 [Source:MGI Symbol;Acc:MGI:1344372]	0.16	1.20335	12.5426	12.2368	12.3015	12.3589	12.1632	12.0463	0.5387
Casp7_caspase 7 [Source:MGI Sym	Casp7	caspase 7 [Source:MGI Symbol;Acc:MGI:109383]	0.16	1.22784	9.61634	9.5475	9.62118	9.28783	9.45361	9.53523	0.5281
Map3k14_mitogen-activated protein	Map3k14	mitogen-activated protein kinase kinase kinase 14 [Source:MGI Symbol;Acc:MGI:1858204]	0.22	1.4124	10.4007	10.7254	10.393	10.0655	10.4652	10.2754	0.4427
Tradd_TNFRSF1A-associated via d	Tradd	TNFRSF1A-associated via death domain [Source:MGI Symbol;Acc:MGI:109200]	0.15	1.41553	10.7201	10.6214	10.5977	10.4392	10.5079	10.5333	0.4412
Otud7b_OTU domain containing 7B	Otud7b	OTU domain containing 7B [Source:MGI Symbol;Acc:MGI:2654703]	0.15	1.43043	10.6467	10.5638	10.6858	10.4578	10.4477	10.5315	0.4345
Birc3_baculoviral IAP repeat-co	Birc3	baculoviral IAP repeat-containing 3 [Source:MGI Symbol;Acc:MGI:1197007]	0.32	1.62989	11.3869	11.5547	11.418	10.5312	11.3596	11.277	0.3491
Ikbkb_inhibitor of kappaB kinas	Ikbkb	inhibitor of kappaB kinase beta [Source:MGI Symbol;Acc:MGI:1338071]	0.18	1.85188	11.9411	11.8293	11.8244	11.6567	11.7284	11.6698	0.2622
Rela_v-rel reticuloendothelios	Rela	v-rel reticuloendotheliosis viral oncogene homolog A (avian) [Source:MGI Symbol;Acc:MGI:103290]	0.2	1.99928	11.8697	11.9684	11.7732	11.6562	11.6877	11.651	0.2118
Traf1_TNF receptor-associated f	Traf1	TNF receptor-associated factor 1 [Source:MGI Symbol;Acc:MGI:101836]	0.53	2.17378	7.31153	7.51192	7.54007	6.391	7.22253	6.77695	0.1616
Casp6_caspase 6 [Source:MGI Sym	Casp6	caspase 6 [Source:MGI Symbol;Acc:MGI:1312921]	0.39	2.36215	10.0641	10.0903	10.2291	9.82292	9.89415	9.3735	0.1172
** Lmna_lamin A [Source:MGI Symbo	Lmna	lamin A [Source:MGI Symbol;Acc:MGI:96794]	0.35	2.48666	15.5359	15.1215	15.4001	15.0828	14.8471	15.0614	0.0929
** Casp3_caspase 3 [Source:MGI Sym	Casp3	caspase 3 [Source:MGI Symbol;Acc:MGI:107739]	0.47	2.54396	10.664	11.0079	10.8266	10.6647	10.257	9.96654	0.0826
** Nfkb1_nuclear factor of kappa l	Nfkb1	nuclear factor of kappa light polypeptide gene enhancer in B cells 1, p105 [Source:MGI Symbol;Acc:MGI:97312]	0.26	2.68296	13.4658	13.4468	13.4245	13.0532	13.2174	13.2473	0.0623
** Traf2_TNF receptor-associated f	Traf2	TNF receptor-associated factor 2 [Source:MGI Symbol;Acc:MGI:101835]	0.4	2.92156	10.9003	10.7831	10.6659	10.153	10.4399	10.4757	0.0365
** Tnfsf10_tumor necrosis factor (li	Tnfsf10	tumor necrosis factor (ligand) superfamily, member 10 [Source:MGI Symbol;Acc:MGI:107414]	0.76	3.03445	7.58601	7.7931	7.9619	6.7168	7.34497	6.44596	0.0276
** Apaf1_apoptotic peptidase activ	Apaf1	apoptotic peptidase activating factor 1 [Source:MGI Symbol;Acc:MGI:1306796]	0.55	3.0383	10.6905	10.7594	10.5986	10.4589	9.92813	9.78697	0.0273
** Dffb_DNA fragmentation factor,	Dffb	DNA fragmentation factor, beta subunit [Source:MGI Symbol;Acc:MGI:1196287]	0.43	3.07795	9.78386	9.63099	9.84449	9.42802	9.16391	9.32586	0.025
** Nfkbia_nuclear factor of kappa l	Nfkbia	nuclear factor of kappa light polypeptide gene enhancer in B cells inhibitor, alpha [Source:MGI Symbol;Acc:MGI:104741]	0.65	5.76705	13.2386	13.0559	13.204	12.4519	12.4198	12.6288	0
** Tnf_tumor necrosis factor [So	Tnf	tumor necrosis factor [Source:MGI Symbol;Acc:MGI:104798]	1.74	7.69917	8.13579	8.4739	7.96712	6.25704	5.94188	6.43037	0
** Tnfaip3_tumor necrosis factor, al	Tnfaip3	tumor necrosis factor, alpha-induced protein 3 [Source:MGI Symbol;Acc:MGI:1196377]	1.16	7.71579	10.1125	10.2205	10.0794	8.83965	9.13995	8.73569	0
